# Supplementary material for: Krüppel-Like Factor 6 Induces RNA Polymerase II Subunit RPB1 to Promote Kidney Injury
Source: J Am Soc Nephrol. 2025 May 6;36(10):1914–27. doi: 10.1681/ASN.0000000722 (PMC12499623; doi:10.1681/ASN.0000000722)
Supplement: SUPPLEMENTARY MATERIAL [file jasn-36-1914-s001.xlsx]

## Sheet: PT-S3-1
	p_val	avg_log2FC	pct.1	pct.2	p_val_adj
Adhfe1	0	0.65527	0.682	0.405	0
Lactb2	0	0.61145	0.824	0.534	0
Pecr	0	0.90159	0.754	0.407	0
Cntnap5a	0	1.73403	0.435	0.077	0
Lrp2	0	0.793802	0.956	0.65	0
Agps	0	0.851583	0.6	0.32	0
Them7	0	0.717657	0.698	0.354	0
Slc27a2	0	0.750507	0.957	0.665	0
Macrod2	0	0.697811	0.757	0.457	0
Acss1	0	-1.57119	0.052	0.28	0
Hnf4aos	0	0.923079	0.825	0.427	0
Slc13a3	0	1.22532	0.673	0.251	0
Gk	0	0.630449	0.913	0.61	0
Hnf4g	0	0.966536	0.633	0.295	0
Mecom	0	-3.22362	0.066	0.361	0
Maml3	0	-1.78999	0.024	0.259	0
Hsd3b3	0	0.989982	0.536	0.218	0
Ugt8a	0	0.825733	0.491	0.231	0
Slc7a13	0	0.591908	0.721	0.413	0
Bnc2	0	0.753771	0.882	0.472	0
Cyp2j13	0	1.33054	0.704	0.293	0
Cyp2j5	0	0.600847	0.815	0.541	0
Nfia	0	0.545895	0.936	0.66	0
Glis1	0	0.688929	0.69	0.378	0
Cyp4b1	0	0.663233	0.905	0.651	0
Errfi1	0	0.813527	0.937	0.649	0
Slit2	0	-2.4113	0.049	0.291	0
Fras1	0	0.694999	0.506	0.253	0
Ksr2	0	0.840151	0.407	0.161	0
Aacs	0	0.956331	0.726	0.343	0
Mlxipl	0	0.768032	0.748	0.405	0
Slc13a1	0	0.547219	0.883	0.569	0
4930533I22Rik	0	1.14543	0.563	0.198	0
Nat8f6	0	0.867969	0.328	0.107	0
Frmd4b	0	0.598088	0.908	0.582	0
Pdzrn3	0	0.773666	0.722	0.407	0
Slco1a1	0	1.11143	0.492	0.186	0
Slco1a6	0	1.06615	0.889	0.459	0
Gm20400	0	0.731637	0.419	0.185	0
Gas2	0	0.895999	0.622	0.328	0
Gm42397	0	1.28412	0.701	0.258	0
Me3	0	-1.72544	0.033	0.275	0
Xylt1	0	0.731909	0.676	0.357	0
Acsm2	0	0.877599	0.984	0.771	0
Acsm1	0	0.875895	0.687	0.339	0
Gm19950	0	1.0485	0.837	0.417	0
Rhobtb1	0	0.969495	0.788	0.411	0
Chst11	0	0.736638	0.555	0.295	0
Timp3	0	0.527472	0.933	0.731	0
Chpt1	0	0.514981	0.965	0.775	0
Nr1h4	0	0.888551	0.911	0.552	0
Osbpl8	0	0.548974	0.889	0.589	0
Atp11a	0	0.560635	0.735	0.394	0
Stox2	0	-1.72986	0.128	0.382	0
Cpe	0	0.802543	0.233	0.062	0
Csgalnact1	0	0.971891	0.397	0.135	0
Lpl	0	0.891128	0.491	0.238	0
Fto	0	0.881511	0.698	0.395	0
Ces1f	0	0.875885	0.746	0.402	0
Il34	0	0.985434	0.507	0.201	0
Kcnk5	0	0.743655	0.592	0.317	0
Erc2	0	1.43612	0.855	0.356	0
Gm35281	0	0.765568	0.38	0.165	0
Dgkh	0	0.664318	0.536	0.272	0
Gm6999	0	0.856417	0.432	0.173	0
Arhgap42	0	0.75437	0.793	0.443	0
Maml2	0	-1.80791	0.017	0.262	0
Cadm1	0	0.738765	0.349	0.135	0
Hykk	0	0.721456	0.583	0.308	0
Gm16004	0	1.07767	0.284	0.056	0
Trim7	0	0.742358	0.802	0.443	0
Slc47a1	0	0.801619	0.897	0.544	0
Ncor1	0	0.627477	0.847	0.609	0
Chd3	0	0.782495	0.559	0.267	0
Hnf1b	0	0.894885	0.732	0.421	0
Pitpnc1	0	0.519709	0.909	0.627	0
Acox1	0	1.07556	0.893	0.526	0
Aoah	0	0.721679	0.663	0.356	0
Slc17a3	0	0.974965	0.853	0.467	0
Slc34a1	0	0.709465	0.995	0.819	0
Acot12	0	0.912202	0.485	0.205	0
Pde4d	0	0.453581	0.999	0.893	0
Slc25a21	0	0.824022	0.936	0.567	0
Fut8	0	0.691115	0.722	0.435	0
Gphn	0	0.587845	0.954	0.767	0
Ghr	0	0.518086	0.998	0.848	0
Dab2	0	0.833397	0.996	0.707	0
Trps1	0	0.654684	0.956	0.687	0
Ndrg1	0	0.606567	0.901	0.667	0
Snx29	0	0.851536	0.985	0.711	0
Dgkg	0	0.779828	0.287	0.103	0
Kng2	0	-1.76344	0.045	0.278	0
Mylk	0	1.06244	0.567	0.257	0
Stxbp5l	0	0.745005	0.497	0.233	0
Zbtb20	0	0.948479	1	0.961	0
Kcnj15	0	0.631388	0.776	0.481	0
Cndp1	0	1.0158	0.39	0.128	0
Cndp2	0	0.866176	0.565	0.29	0
Slc22a28	0	0.997231	0.737	0.344	0
Slc22a30	0	1.07198	0.842	0.408	0
Keg1	0	0.964224	0.998	0.82	0
Smarca2	0	1.27919	0.915	0.513	0
Pank1	0	0.890043	0.652	0.335	0
Sugct	4.94628e-306	0.607149	0.74	0.454	9.71054e-302
Utrn	2.94437e-303	-1.52061	0.028	0.244	5.7804e-299
Mfsd4b5	1.10993e-302	0.69111	0.541	0.286	2.17902e-298
Rgs6	6.88239e-302	-1.92367	0.012	0.219	1.35115e-297
Itpr2	1.83749e-300	-1.50192	0.131	0.363	3.60736e-296
Col4a3	3.04995e-299	0.634188	0.793	0.55	5.98766e-295
Cyp4a12a	6.02598e-297	0.672252	0.275	0.096	1.18302e-292
Msra	5.5195e-295	0.569653	0.737	0.456	1.08359e-290
Ar	1.49739e-293	0.612292	0.596	0.326	2.93967e-289
Wwp1	1.99011e-292	0.619281	0.705	0.428	3.90699e-288
Ehhadh	2.22241e-291	0.736424	0.593	0.335	4.36303e-287
Pdzd2	4.91284e-290	0.544194	0.742	0.447	9.64488e-286
Acsm3	5.78993e-288	0.745891	0.458	0.226	1.13668e-283
Pde1a	7.74122e-285	-1.63833	0.067	0.283	1.51976e-280
Limch1	8.98391e-285	-1.37338	0.123	0.349	1.76372e-280
Nbea	2.48175e-283	-1.5344	0.029	0.234	4.87218e-279
Aspa	7.47212e-282	0.628709	0.605	0.343	1.46693e-277
Arhgap10	5.15004e-281	0.551425	0.684	0.403	1.01106e-276
Pah	6.87379e-280	0.553352	0.725	0.432	1.34946e-275
Gm16311	1.00544e-279	0.70345	0.284	0.107	1.97388e-275
Fut9	2.2438e-279	0.399022	0.979	0.756	4.40502e-275
St8sia1	3.18997e-278	0.674227	0.485	0.249	6.26255e-274
Dock4	6.96636e-277	0.539729	0.608	0.341	1.36764e-272
Nat8f3	1.33884e-276	0.669962	0.434	0.209	2.62841e-272
Slc22a12	1.67623e-275	0.654122	0.339	0.143	3.29077e-271
Ntn1	2.5286e-275	0.682164	0.5	0.266	4.96415e-271
Anks1b	1.55529e-274	0.695544	0.234	0.077	3.05335e-270
Tacc1	3.61053e-272	-1.42956	0.041	0.244	7.08819e-268
Nmrk1	6.94644e-272	0.586589	0.685	0.416	1.36373e-267
Rgl1	6.99466e-272	0.47717	0.787	0.494	1.37319e-267
G6pc	5.86262e-271	0.70278	0.559	0.311	1.15095e-266
Nrg1	2.17542e-270	0.697029	0.653	0.397	4.27078e-266
Rab11fip3	2.14565e-269	0.414932	0.899	0.617	4.21235e-265
Abca13	2.43051e-265	-2.61037	0.048	0.247	4.77157e-261
Cldn10	5.47028e-265	0.619802	0.575	0.327	1.07393e-260
Pbld1	7.47577e-265	0.595115	0.601	0.349	1.46764e-260
Tmem150a	8.51021e-261	0.622796	0.417	0.203	1.67072e-256
Abcc2	9.47779e-261	0.49542	0.787	0.5	1.86068e-256
Zfp810	1.23353e-260	0.672227	0.424	0.212	2.42167e-256
Hecw2	4.01363e-260	0.661971	0.25	0.09	7.87956e-256
Slc4a4	2.61974e-258	0.335707	0.929	0.644	5.14308e-254
Hsd17b11	1.23063e-257	0.668401	0.337	0.146	2.41596e-253
Plcb1	7.45749e-256	0.363956	0.953	0.651	1.46406e-251
Oxr1	3.88546e-255	0.498169	0.836	0.561	7.62794e-251
Cda	1.24533e-252	0.596236	0.547	0.306	2.44484e-248
Slc17a1	5.38131e-251	0.563599	0.685	0.426	1.05646e-246
Osbpl3	1.74461e-250	0.49833	0.79	0.518	3.42501e-246
Tpk1	2.59703e-246	0.578558	0.645	0.393	5.09849e-242
Aass	1.42348e-245	0.567464	0.644	0.392	2.79457e-241
0610005C13Rik	2.53555e-243	0.528021	0.655	0.397	4.9778e-239
Nr3c2	1.42472e-240	-1.60275	0.187	0.381	2.79702e-236
Slc16a7	1.66438e-238	-1.54641	0.038	0.22	3.26751e-234
Hoga1	2.25147e-238	0.582059	0.588	0.35	4.42008e-234
Tmem117	2.75691e-238	-2.31575	0.038	0.219	5.41237e-234
Nckap5	1.03004e-236	-1.44163	0.028	0.206	2.02217e-232
Slc22a6	1.5558e-236	0.510107	0.448	0.227	3.05435e-232
Stk39	2.14257e-236	-1.46569	0.046	0.23	4.20629e-232
Fnip2	8.0376e-236	0.494512	0.766	0.504	1.57794e-231
Cdkl1	4.92975e-234	-1.32366	0.076	0.268	9.67808e-230
Slc1a1	9.25082e-234	0.513464	0.624	0.37	1.81612e-229
Epb41l3	1.77107e-231	-1.3964	0.061	0.247	3.47697e-227
Ddah1	3.14233e-231	0.560144	0.663	0.419	6.16902e-227
Erbb4	5.19163e-230	-2.94256	0.091	0.277	1.01922e-225
Galnt14	1.85148e-229	0.521843	0.589	0.343	3.63483e-225
Phactr1	5.82442e-226	-2.95066	0.035	0.207	1.14345e-221
Hgd	2.50424e-224	0.514935	0.63	0.383	4.91632e-220
Pawr	1.82989e-223	0.558924	0.626	0.391	3.59245e-219
Mapt	6.82169e-223	0.49664	0.682	0.436	1.33923e-218
Tanc2	2.13195e-222	0.464573	0.857	0.633	4.18545e-218
Trabd2b	3.86923e-222	0.514701	0.717	0.477	7.59607e-218
Ctnna2	9.57164e-220	0.548089	0.372	0.179	1.8791e-215
Slc22a8	1.70559e-219	0.577533	0.396	0.195	3.34842e-215
Slc25a13	2.11625e-219	0.540698	0.644	0.408	4.15461e-215
Vwa8	9.26263e-219	0.527272	0.715	0.483	1.81844e-214
Car4	2.75856e-218	0.582413	0.23	0.086	5.4156e-214
Eci3	6.81462e-218	0.588257	0.409	0.209	1.33785e-213
Akr1c21	8.80808e-215	0.518458	0.619	0.375	1.7292e-210
Abcg2	1.29188e-214	0.515353	0.571	0.34	2.53621e-210
Cdk6	1.43378e-214	0.581378	0.355	0.172	2.81479e-210
Ccdc141	2.86767e-214	-1.1841	0.182	0.371	5.62981e-210
Jarid2	6.4366e-213	0.482183	0.797	0.559	1.26363e-208
Pik3c2g	1.37882e-207	0.420648	0.641	0.382	2.7069e-203
Acvr2b	5.787e-207	0.593292	0.296	0.134	1.1361e-202
Enpp6	6.11129e-207	0.547536	0.346	0.164	1.19977e-202
Slc5a12	9.71121e-207	-1.62737	0.392	0.536	1.90651e-202
Acox3	1.00159e-206	0.608996	0.416	0.223	1.96633e-202
Tnfaip8	1.44634e-206	0.392077	0.727	0.459	2.83945e-202
Cyp2e1	2.1858e-206	0.533793	0.459	0.248	4.29115e-202
Hsd3b2	3.48455e-205	0.385158	0.78	0.512	6.84086e-201
Hacd2	5.30557e-205	0.540539	0.523	0.308	1.04159e-200
Cryl1	8.93051e-205	0.381001	0.769	0.502	1.75324e-200
Mat2a	2.67773e-203	0.337406	0.827	0.572	5.25692e-199
Mtus1	7.57347e-203	0.500027	0.634	0.4	1.48682e-198
Veph1	1.12133e-202	0.515322	0.591	0.364	2.2014e-198
A1cf	1.40227e-202	0.5599	0.406	0.214	2.75294e-198
Slc22a18	2.83925e-202	0.491283	0.617	0.38	5.57401e-198
Pam	2.28988e-201	0.359596	0.833	0.581	4.4955e-197
Adh1	1.01785e-200	0.683484	0.254	0.108	1.99824e-196
Clic4	1.63891e-197	0.563017	0.478	0.277	3.21752e-193
Slc6a20b	1.65919e-197	0.478014	0.589	0.355	3.25733e-193
Trpc1	3.96091e-197	0.499826	0.539	0.319	7.77607e-193
Cux1	9.95169e-197	0.443005	0.838	0.624	1.95372e-192
Dennd1a	1.32017e-195	0.422786	0.883	0.673	2.59175e-191
Pvt1	2.52148e-194	0.608454	0.327	0.159	4.95018e-190
Slc16a2	3.92256e-194	0.515616	0.532	0.315	7.70078e-190
Slc25a42	4.80627e-192	0.555561	0.381	0.2	9.43567e-188
Gpc4	1.00738e-191	0.480956	0.709	0.477	1.97769e-187
Dhtkd1	1.61826e-191	0.557662	0.378	0.198	3.17698e-187
Miox	3.32697e-191	0.436497	0.725	0.488	6.53151e-187
Slc5a8	7.69734e-190	0.519231	0.405	0.215	1.51114e-185
Eml5	6.57161e-189	0.533519	0.406	0.22	1.29014e-184
Greb1l	1.52942e-188	0.555518	0.423	0.234	3.00256e-184
Egf	6.37751e-188	-3.02779	0.206	0.365	1.25203e-183
Ndel1	2.48936e-186	0.451224	0.65	0.417	4.88711e-182
Bach2	2.85234e-186	0.510691	0.454	0.257	5.59971e-182
Slc36a1	2.19495e-185	0.498209	0.394	0.209	4.30913e-181
Cdcp1	1.47355e-184	0.529555	0.428	0.24	2.89288e-180
Pck1	1.19339e-183	0.466057	0.69	0.472	2.34286e-179
Atrnl1	2.23118e-182	0.419738	0.771	0.525	4.38026e-178
Ror1	1.05218e-180	0.459343	0.619	0.393	2.06565e-176
Mtss1	2.15195e-180	0.459553	0.689	0.468	4.2247e-176
B4galt5	6.63694e-180	0.57857	0.379	0.206	1.30296e-175
Tnfrsf21	9.44259e-179	0.536543	0.562	0.357	1.85377e-174
Clec2d	1.16143e-177	0.561243	0.285	0.134	2.28013e-173
P3h2	2.89785e-177	-0.8638	0.476	0.599	5.68906e-173
Ahcyl2	2.45301e-176	0.434892	0.78	0.562	4.81576e-172
Me1	1.0978e-175	0.489793	0.476	0.281	2.15519e-171
Nuak2	5.31197e-175	0.630518	0.468	0.281	1.04285e-170
Rufy3	9.08915e-175	0.457608	0.634	0.413	1.78438e-170
Proc	9.38133e-172	0.496588	0.345	0.18	1.84174e-167
Igf1r	7.43219e-171	0.364954	0.924	0.728	1.45909e-166
Pcsk5	1.71424e-168	0.417002	0.618	0.393	3.36539e-164
AC154546.2	2.61888e-168	0.525551	0.315	0.158	5.14138e-164
Gpx3	3.2439e-168	-0.619681	0.965	0.96	6.36843e-164
Dennd3	4.46356e-168	0.493961	0.428	0.246	8.76285e-164
Map3k13	7.49723e-168	0.491196	0.425	0.242	1.47186e-163
Fkbp5	1.39541e-165	0.540418	0.531	0.337	2.73946e-161
Gm37245	5.27718e-165	0.36743	0.652	0.42	1.03602e-160
Amacr	2.42735e-164	0.521803	0.369	0.201	4.76536e-160
Ass1	6.39937e-164	0.389424	0.607	0.384	1.25633e-159
Glt1d1	7.1266e-164	0.583835	0.284	0.14	1.39909e-159
Ugt3a2	2.13793e-163	0.448771	0.512	0.311	4.19718e-159
Phyhipl	3.47285e-163	0.465784	0.572	0.365	6.81791e-159
Acsm5	5.14203e-163	0.558028	0.322	0.167	1.00948e-158
Kansl1l	2.76385e-161	0.444995	0.747	0.539	5.42598e-157
Ak4	5.13972e-161	0.497184	0.433	0.253	1.00903e-156
Slc22a5	1.60505e-160	0.507632	0.381	0.211	3.15103e-156
Nudt4	7.94998e-160	-1.12167	0.155	0.312	1.56074e-155
Dglucy	2.34421e-159	0.478695	0.417	0.241	4.60215e-155
Sec11a	5.59462e-159	0.51074	0.365	0.201	1.09834e-154
Slc8a1	1.31683e-158	-4.1414	0.171	0.318	2.5852e-154
Olfm4	1.88842e-158	0.493742	0.201	0.083	3.70735e-154
Dao	2.65251e-158	0.387468	0.593	0.374	5.20741e-154
Cyp7b1	5.42997e-157	-2.32262	0.07	0.211	1.06601e-152
Mtor	1.69028e-156	0.445866	0.477	0.288	3.31835e-152
Exoc6	4.33499e-156	0.471212	0.538	0.345	8.51044e-152
Kcnq1	9.61786e-156	-1.2817	0.109	0.257	1.88818e-151
Folr1	1.25632e-155	0.408792	0.585	0.376	2.4664e-151
Ncoa3	1.1491e-153	0.482421	0.477	0.293	2.25592e-149
mt-Co1	3.09975e-153	-0.509017	0.992	0.987	6.08543e-149
Slco3a1	1.01932e-152	0.404467	0.606	0.39	2.00112e-148
Glyat	8.59246e-152	0.347143	0.601	0.385	1.68687e-147
Umod	5.66353e-151	-1.17434	0.498	0.586	1.11186e-146
Mitf	7.42745e-151	-1.01995	0.118	0.268	1.45816e-146
Ctdspl	8.64197e-150	0.468483	0.459	0.278	1.69659e-145
Agbl4	1.52032e-149	0.46466	0.322	0.17	2.98469e-145
Sema4d	2.7042e-148	0.44394	0.412	0.24	5.30888e-144
Mapk14	5.19669e-148	0.439705	0.544	0.352	1.02021e-143
Sh3rf1	9.06297e-148	0.389954	0.75	0.545	1.77924e-143
Fhl1	1.44812e-147	0.492182	0.306	0.16	2.84295e-143
Frrs1	4.00997e-147	0.450463	0.467	0.287	7.87238e-143
Ldlrad4	5.28344e-147	0.363197	0.699	0.475	1.03725e-142
Arhgap32	3.0216e-146	0.435659	0.552	0.356	5.93201e-142
Enpp3	6.44739e-146	0.488095	0.318	0.171	1.26575e-141
Rasa2	1.28203e-144	0.43725	0.471	0.291	2.51689e-140
Fggy	2.39406e-144	0.342329	0.726	0.499	4.70001e-140
Sash1	1.76416e-143	0.46101	0.412	0.244	3.46339e-139
Gls	2.62664e-142	-1.09218	0.182	0.33	5.15663e-138
Sh3tc2	6.51481e-142	0.478067	0.356	0.201	1.27899e-137
Slc16a9	7.00432e-142	0.256096	0.51	0.306	1.37509e-137
Akr1a1	7.00608e-142	0.397248	0.618	0.419	1.37543e-137
Manba	2.18147e-141	0.423292	0.501	0.315	4.28266e-137
Sipa1l1	5.48848e-139	0.423516	0.501	0.318	1.0775e-134
Lpin1	6.91474e-139	0.46895	0.294	0.155	1.3575e-134
Ppara	9.36191e-139	0.28676	0.647	0.427	1.83793e-134
Itpr1	2.09038e-137	0.308671	0.919	0.747	4.10383e-133
Rnf152	3.74861e-137	0.411259	0.448	0.274	7.35928e-133
Abcd3	1.10103e-136	0.422616	0.489	0.311	2.16155e-132
Slc6a15	2.27926e-136	0.400818	0.335	0.182	4.47465e-132
Slc22a22	3.42954e-136	0.458797	0.207	0.094	6.73287e-132
Asxl3	4.17354e-136	0.475324	0.21	0.096	8.1935e-132
Selenbp1	1.3246e-135	0.436101	0.447	0.274	2.60045e-131
Hnf4a	5.16871e-135	0.412819	0.447	0.274	1.01472e-130
Mob3b	1.47593e-134	0.394003	0.637	0.437	2.89754e-130
Echdc2	2.51018e-134	0.419649	0.398	0.236	4.92799e-130
Fmn1	4.02219e-134	0.380738	0.737	0.537	7.89637e-130
Tprkb	4.12311e-133	0.45154	0.328	0.182	8.09448e-129
Tacc2	4.44627e-133	0.360535	0.691	0.489	8.72892e-129
Clpx	5.3854e-133	0.44987	0.434	0.27	1.05726e-128
Trib2	8.5788e-133	0.464978	0.23	0.111	1.68419e-128
Gpcpd1	1.00193e-132	0.466207	0.387	0.23	1.967e-128
Ptprk	1.83863e-131	0.317076	0.863	0.663	3.60961e-127
Larp4b	9.54021e-131	0.364712	0.67	0.467	1.87293e-126
Rdh16	1.05889e-130	0.398182	0.468	0.29	2.07881e-126
Susd3	1.67851e-130	0.460327	0.263	0.136	3.29526e-126
Slc18a1	3.2709e-128	0.477262	0.282	0.149	6.42142e-124
Gm853	3.81384e-128	0.42018	0.246	0.123	7.48733e-124
Ldhd	3.96793e-128	0.374485	0.399	0.238	7.78984e-124
Tcaim	4.34466e-128	0.457416	0.376	0.223	8.52944e-124
Acaa1b	4.73572e-128	0.425566	0.253	0.128	9.29718e-124
Rims2	8.49376e-128	0.487897	0.25	0.128	1.6675e-123
Slc5a10	1.89164e-127	0.458836	0.205	0.095	3.71367e-123
Pdzk1	3.03864e-127	0.323983	0.651	0.438	5.96545e-123
4430402I18Rik	5.97946e-127	0.469051	0.266	0.139	1.17389e-122
Parp8	1.2598e-126	0.432583	0.408	0.25	2.47323e-122
Fam214a	4.202e-126	0.414506	0.531	0.351	8.24936e-122
Tns1	1.76022e-125	0.276186	0.941	0.778	3.45567e-121
Ankib1	1.80357e-125	0.344509	0.621	0.419	3.54077e-121
Ldlrad3	2.72628e-125	0.403476	0.441	0.276	5.35224e-121
Myo1d	3.3419e-125	-0.974903	0.181	0.316	6.56083e-121
B3gat2	1.33053e-124	0.454044	0.359	0.212	2.6121e-120
Auts2	1.44955e-124	-1.07461	0.382	0.48	2.84575e-120
Gm16599	2.86962e-124	0.454745	0.267	0.141	5.63363e-120
Osbpl6	3.29432e-124	0.318473	0.804	0.601	6.46741e-120
Egfr	5.65576e-124	0.432672	0.543	0.362	1.11034e-119
Pcgf5	6.84452e-124	0.388736	0.477	0.304	1.34372e-119
Hlf	1.18297e-123	0.414154	0.459	0.291	2.3224e-119
Fmo5	1.20561e-122	0.477822	0.238	0.12	2.36685e-118
Patj	1.66422e-121	0.363721	0.688	0.495	3.2672e-117
Magi2	2.78292e-121	-1.84639	0.519	0.58	5.46342e-117
Cryzl2	8.79505e-121	0.393425	0.408	0.25	1.72665e-116
Spag9	4.71961e-120	0.356581	0.698	0.507	9.26554e-116
Thoc7	1.11726e-119	0.439039	0.355	0.211	2.1934e-115
Nipsnap1	1.70734e-119	0.391257	0.428	0.268	3.35185e-115
B3galt5	2.5703e-119	0.423308	0.262	0.138	5.04602e-115
Adk	3.59637e-119	0.333531	0.76	0.557	7.0604e-115
Sirt3	1.15933e-118	0.398166	0.45	0.288	2.276e-114
Upb1	2.15403e-118	0.438231	0.322	0.185	4.22878e-114
Lrrk2	2.96594e-118	0.357553	0.638	0.44	5.82274e-114
Slc11a2	4.30941e-118	0.438061	0.261	0.139	8.46024e-114
B4galt1	4.34272e-118	0.40038	0.326	0.186	8.52563e-114
Ttc7b	4.96768e-118	0.403783	0.327	0.188	9.75256e-114
Gm10732	1.10563e-117	0.429422	0.322	0.186	2.17058e-113
Srr	1.72955e-117	0.351013	0.57	0.386	3.39545e-113
Papss2	1.88987e-117	0.364623	0.442	0.276	3.71019e-113
Rreb1	1.13177e-116	0.374372	0.586	0.407	2.22188e-112
Hpn	3.26456e-116	0.394589	0.427	0.269	6.40898e-112
Thrb	4.41446e-116	0.255701	0.809	0.584	8.66646e-112
Plekha8	5.47237e-116	0.422832	0.233	0.119	1.07434e-111
Tulp3	2.18286e-115	0.425602	0.352	0.21	4.28539e-111
Sdc2	3.18688e-115	0.43262	0.276	0.149	6.25647e-111
Cacnb4	5.01578e-115	-1.57236	0.146	0.267	9.84698e-111
Lama3	8.92294e-115	0.381613	0.227	0.113	1.75175e-110
Osbpl9	1.68338e-114	0.358485	0.713	0.531	3.30481e-110
Dpyd	1.14199e-113	0.278738	0.591	0.394	2.24196e-109
Msi2	1.37936e-113	-0.634772	0.6	0.648	2.70796e-109
Plcl1	6.33721e-113	-0.964103	0.371	0.469	1.24412e-108
Man1a	7.11801e-113	0.371773	0.422	0.266	1.39741e-108
Nat8f1	7.35814e-113	0.320261	0.49	0.314	1.44455e-108
Esrrg	2.86764e-112	0.261619	0.996	0.877	5.62975e-108
Fam208a	4.27059e-112	0.383171	0.481	0.316	8.38403e-108
Zeb2	5.70777e-112	0.279831	0.536	0.355	1.12055e-107
Xylb	8.16398e-112	0.370383	0.373	0.226	1.60275e-107
Ugt2b38	1.72634e-111	0.316491	0.577	0.389	3.38916e-107
Slc5a11	1.60295e-110	0.406646	0.232	0.12	3.14691e-106
Kifc3	7.87164e-110	0.356978	0.52	0.349	1.54536e-105
Ddx5	1.08908e-109	0.273663	0.873	0.73	2.13808e-105
Gpr137b	1.42248e-109	0.384262	0.389	0.241	2.79261e-105
Ube2e1	2.49817e-109	0.421135	0.36	0.221	4.9044e-105
Apbb2	6.9015e-109	0.291561	0.769	0.569	1.3549e-104
Myo5b	8.53217e-109	0.348515	0.509	0.338	1.67503e-104
Mpped2	1.99795e-108	0.38115	0.266	0.145	3.92237e-104
0610043K17Rik	5.24522e-108	0.384224	0.379	0.233	1.02974e-103
Ncoa7	7.04843e-108	0.298692	0.647	0.46	1.38375e-103
4931406C07Rik	2.46008e-107	0.310217	0.555	0.375	4.82962e-103
Sorbs1	9.90219e-107	0.29359	0.669	0.473	1.944e-102
Ephx2	1.47409e-106	0.383907	0.329	0.194	2.89394e-102
Gcnt2	2.95802e-106	0.375661	0.577	0.405	5.80718e-102
Atp1a1	4.89092e-106	-0.653637	0.627	0.663	9.60185e-102
Pdss1	8.74715e-106	0.449034	0.271	0.153	1.71724e-101
Slc13a2	1.56623e-105	0.420725	0.252	0.137	3.07483e-101
Chuk	6.44271e-105	0.365974	0.432	0.281	1.26483e-100
Vti1a	1.00965e-103	0.313655	0.775	0.583	1.98214e-99
Cmip	1.17277e-103	0.268908	0.745	0.551	2.30238e-99
Usp20	1.91657e-103	0.418319	0.269	0.152	3.76261e-99
Sema3c	3.65175e-103	0.421988	0.265	0.148	7.16911e-99
Itgb8	4.57703e-102	0.368407	0.411	0.262	8.98562e-98
Gpd2	5.11723e-102	0.399755	0.219	0.114	1.00462e-97
Etl4	1.36414e-101	-0.809501	0.117	0.237	2.67807e-97
Acss2	1.46172e-101	0.280664	0.511	0.337	2.86965e-97
Slc12a1	6.20123e-101	-3.25953	0.224	0.331	1.21743e-96
Slc7a8	1.06191e-100	-1.03436	0.118	0.233	2.08473e-96
Rora	2.90931e-100	0.270717	0.757	0.573	5.71156e-96
Tanc1	2.92479e-100	-0.775777	0.186	0.308	5.74195e-96
Wnk1	5.76228e-100	-1.64333	0.506	0.553	1.13125e-95
Mpp6	9.88043e-100	0.342804	0.443	0.29	1.93973e-95
Sh3d19	1.13221e-99	0.275938	0.659	0.47	2.22275e-95
Rnf169	1.77348e-99	0.353809	0.607	0.439	3.48169e-95
Blmh	1.8729e-99	0.418672	0.314	0.188	3.67688e-95
Snhg11	2.31056e-99	-0.896685	0.092	0.203	4.53608e-95
BC005561	1.13267e-98	0.312924	0.525	0.36	2.22365e-94
Fbp1	8.86826e-98	0.26738	0.661	0.471	1.74102e-93
Hmgcs1	3.78918e-97	0.352177	0.436	0.286	7.43892e-93
Lztr1	8.32414e-97	0.369929	0.266	0.15	1.6342e-92
Pcyt2	9.75142e-97	0.316575	0.591	0.417	1.9144e-92
Tinag	1.37738e-96	0.265128	0.583	0.403	2.70407e-92
Eps8	2.84924e-96	0.262077	0.569	0.394	5.59364e-92
Tcea3	5.79801e-96	0.378894	0.268	0.154	1.13827e-91
Cmbl	8.60068e-96	0.351286	0.26	0.146	1.68849e-91
Ubash3b	2.26062e-95	0.37377	0.234	0.126	4.43806e-91
Gm10804	2.42658e-95	0.37804	0.222	0.119	4.76386e-91
Zc3h12c	4.96222e-95	0.358331	0.376	0.239	9.74183e-91
Slc22a1	3.54688e-94	0.315609	0.371	0.234	6.96324e-90
Mogat1	6.50823e-94	0.390375	0.279	0.163	1.2777e-89
Ppt2	6.87019e-94	0.355453	0.244	0.136	1.34876e-89
Fmo2	1.67822e-93	0.290254	0.465	0.306	3.29468e-89
Arid5b	2.10573e-93	0.315119	0.637	0.469	4.13397e-89
Nek7	3.24958e-93	0.338492	0.462	0.314	6.37957e-89
Itgb6	4.8925e-93	0.35328	0.432	0.285	9.60496e-89
Neat1	1.11794e-92	0.227629	0.972	0.885	2.19474e-88
Sel1l3	4.12068e-92	0.376331	0.275	0.161	8.08973e-88
Pcx	4.41341e-92	0.362013	0.375	0.24	8.6644e-88
Mia2	5.93424e-92	0.306336	0.574	0.41	1.16501e-87
Sord	1.31108e-91	0.246491	0.742	0.55	2.57391e-87
Herc4	4.60129e-91	0.349332	0.45	0.305	9.03326e-87
Gstz1	5.70043e-91	0.333483	0.387	0.25	1.11911e-86
Grtp1	1.61759e-89	0.356059	0.22	0.12	3.17565e-85
Rars2	2.01838e-89	0.346844	0.353	0.224	3.96248e-85
Mertk	2.58734e-89	0.206012	0.494	0.333	5.07946e-85
Haao	2.70689e-88	0.370653	0.211	0.115	5.31416e-84
Ppargc1a	3.26584e-88	-0.849926	0.313	0.406	6.41149e-84
Aldh8a1	1.26376e-87	0.32689	0.31	0.19	2.48102e-83
Gabrb3	2.25943e-87	0.254788	0.433	0.282	4.43572e-83
Slc9a3	2.54411e-87	0.240429	0.352	0.214	4.99459e-83
Kyat1	3.61326e-87	0.410587	0.309	0.192	7.09355e-83
Rorc	4.26356e-87	0.358241	0.243	0.138	8.37023e-83
Lrba	6.81406e-87	-0.646212	0.511	0.565	1.33774e-82
Tango2	1.98689e-86	0.283361	0.487	0.334	3.90067e-82
Tec	5.12048e-85	0.341282	0.276	0.166	1.00525e-80
Tead1	5.30896e-85	0.280917	0.63	0.457	1.04225e-80
Bcl11b	1.59063e-84	0.32508	0.235	0.132	3.12272e-80
Ildr2	2.42048e-84	0.269646	0.302	0.18	4.75188e-80
Iqgap1	3.56966e-84	-0.731329	0.102	0.206	7.00795e-80
Etv1	8.97616e-84	0.298541	0.253	0.143	1.7622e-79
Spp1	1.71436e-83	-0.844583	0.251	0.353	3.36564e-79
Zfp697	1.92958e-83	0.304085	0.342	0.217	3.78815e-79
Irak2	8.55796e-83	0.310442	0.306	0.189	1.6801e-78
Galnt11	4.75848e-82	0.291634	0.446	0.303	9.34185e-78
Slc22a2	6.2679e-81	0.34577	0.253	0.15	1.23051e-76
Agap1	1.09641e-80	0.245821	0.707	0.527	2.15247e-76
Sfxn1	1.12108e-80	0.294797	0.326	0.205	2.2009e-76
Dock8	1.72041e-80	-0.842015	0.194	0.297	3.37751e-76
Naaladl2	1.75049e-80	0.242052	0.28	0.166	3.43656e-76
Clybl	1.98542e-80	0.269186	0.626	0.462	3.89777e-76
Dennd5b	4.35826e-80	0.264417	0.578	0.417	8.55613e-76
Polr3e	4.7131e-80	0.292781	0.303	0.189	9.25275e-76
Gstt2	5.37565e-80	0.294566	0.38	0.25	1.05535e-75
Fhod3	9.21907e-80	-0.711208	0.296	0.391	1.80989e-75
Dhrs4	2.14908e-79	0.294015	0.284	0.173	4.21907e-75
Ankrd44	2.43703e-79	0.290586	0.29	0.178	4.78438e-75
Phldb2	2.86325e-79	-0.521951	0.646	0.662	5.62113e-75
Tpmt	5.95824e-79	0.333647	0.249	0.147	1.16972e-74
Slc12a3	7.13576e-79	-3.15778	0.172	0.265	1.40089e-74
Ggt1	9.073e-79	0.223961	0.502	0.349	1.78121e-74
Dnajc13	1.27309e-78	0.257946	0.482	0.333	2.49932e-74
Slc5a2	1.93352e-78	-0.884183	0.167	0.267	3.79589e-74
Rapgef3	2.78385e-78	0.298319	0.419	0.286	5.46525e-74
Hagh	2.94731e-78	0.309613	0.391	0.263	5.78616e-74
Wdfy2	3.68403e-78	0.323915	0.325	0.208	7.23248e-74
Znrf2	3.12136e-77	0.356989	0.283	0.176	6.12785e-73
Agxt2	1.09356e-76	0.283873	0.243	0.141	2.14688e-72
Fth1	1.50244e-76	-0.455799	0.883	0.888	2.94959e-72
Chdh	1.79849e-76	0.304518	0.325	0.209	3.5308e-72
Etnk1	3.5172e-76	-0.704602	0.125	0.225	6.90497e-72
Lrrc28	4.0216e-76	0.321981	0.272	0.167	7.89521e-72
Kank1	1.34068e-74	-0.722015	0.175	0.276	2.63203e-70
Gbf1	2.1025e-74	0.274859	0.598	0.444	4.12763e-70
Sypl2	3.00546e-74	0.267073	0.292	0.181	5.90032e-70
Tfcp2l1	5.23586e-74	-0.832228	0.284	0.374	1.0279e-69
Pak1	8.43013e-74	0.296332	0.263	0.16	1.655e-69
D930016D06Rik	1.43838e-73	0.296602	0.302	0.193	2.82383e-69
Bdh2	1.69691e-73	0.286932	0.287	0.179	3.33138e-69
Iqgap2	1.9963e-73	-0.76727	0.147	0.245	3.91913e-69
Gab2	2.27209e-73	0.293959	0.469	0.334	4.46057e-69
Cubn	2.71737e-73	0.263804	0.586	0.421	5.33474e-69
Lrrc8d	1.07762e-72	0.262322	0.531	0.385	2.11558e-68
Csrp2	1.45363e-72	0.297225	0.214	0.123	2.85376e-68
Fmo1	3.12655e-71	0.231112	0.363	0.238	6.13805e-67
Acat1	5.45103e-71	0.251179	0.542	0.392	1.07015e-66
Sufu	2.13136e-70	0.281649	0.381	0.259	4.18429e-66
1600014C10Rik	2.22779e-70	0.334949	0.216	0.127	4.37359e-66
Inpp5b	2.47922e-70	0.304457	0.316	0.205	4.86721e-66
Adamts6	2.94246e-70	0.248923	0.314	0.198	5.77664e-66
Clint1	3.39753e-70	0.267967	0.491	0.353	6.67002e-66
Acad10	3.58185e-70	0.332963	0.273	0.172	7.03189e-66
Dst	3.75738e-70	-0.68508	0.368	0.444	7.37648e-66
Rlf	9.36738e-70	0.303189	0.401	0.278	1.839e-65
Pax8	1.0076e-69	0.286439	0.438	0.307	1.97812e-65
Ccdc107	1.38996e-69	0.282713	0.281	0.176	2.72878e-65
Glis3	3.84211e-69	0.207631	0.934	0.782	7.54284e-65
Cers6	5.35838e-69	0.236217	0.467	0.325	1.05196e-64
Gria3	6.73477e-69	0.599426	0.306	0.207	1.32217e-64
Dnajc6	1.0026e-68	0.270774	0.353	0.235	1.9683e-64
Ugt3a1	1.81004e-68	0.28747	0.268	0.167	3.55346e-64
Hps3	1.98432e-68	0.306773	0.201	0.115	3.89561e-64
Psme4	8.65643e-68	0.245308	0.647	0.49	1.69943e-63
Cbfb	1.14931e-67	0.308289	0.226	0.135	2.25632e-63
Ccdc6	1.27707e-67	0.299212	0.264	0.165	2.50714e-63
Fah	1.53513e-67	0.286916	0.286	0.183	3.01376e-63
Thnsl2	1.68646e-67	0.282164	0.234	0.141	3.31085e-63
Pim3	2.74451e-67	0.284301	0.372	0.253	5.38803e-63
Ak2	2.9011e-67	0.260189	0.277	0.175	5.69544e-63
2024-03-06	2.95804e-67	0.27945	0.425	0.298	5.80721e-63
Ank3	9.46269e-67	-0.718798	0.904	0.813	1.85772e-62
Bmp6	2.5023e-66	0.236723	0.407	0.279	4.91251e-62
Plscr4	2.99315e-66	0.223798	0.31	0.198	5.87615e-62
Scp2	6.84985e-66	0.32235	0.348	0.236	1.34476e-61
Pxmp4	9.09808e-66	0.298767	0.231	0.14	1.78614e-61
Pcca	9.46057e-66	0.238059	0.55	0.408	1.8573e-61
Ptk2b	1.94643e-65	0.288129	0.306	0.201	3.82124e-61
D630045J12Rik	4.6794e-65	0.254025	0.406	0.282	9.18661e-61
Eci2	1.51394e-64	0.29217	0.245	0.152	2.97217e-60
Ngef	1.7993e-64	0.296095	0.371	0.256	3.53239e-60
Tmcc3	2.06802e-64	-0.8941	0.18	0.267	4.05994e-60
Satb2	2.46041e-64	0.235913	0.27	0.169	4.83028e-60
Adtrp	2.66305e-64	0.312495	0.212	0.127	5.2281e-60
Dhdds	5.32517e-64	0.3034	0.254	0.16	1.04544e-59
Preb	7.51127e-64	0.281881	0.258	0.162	1.47461e-59
Neu1	7.80464e-64	0.230841	0.405	0.28	1.53221e-59
Mb21d2	8.78784e-64	0.314489	0.23	0.141	1.72523e-59
Inpp5f	9.77226e-64	0.263839	0.37	0.253	1.91849e-59
AC149090.1	1.8627e-63	0.203412	0.501	0.359	3.65685e-59
Abhd14b	2.13047e-63	0.259469	0.252	0.158	4.18255e-59
Lonp2	2.40989e-63	0.267055	0.437	0.313	4.73109e-59
Rcor1	3.88417e-63	0.265659	0.434	0.309	7.6254e-59
Dnajc12	4.13973e-63	0.240604	0.281	0.179	8.12712e-59
Slc35d1	4.43063e-63	0.264133	0.315	0.209	8.69821e-59
Htt	5.21066e-63	0.284066	0.3	0.197	1.02296e-58
Plekha1	5.387e-63	-0.632039	0.146	0.236	1.05758e-58
Caprin1	6.4403e-63	0.2507	0.453	0.324	1.26436e-58
Mapk4	2.32607e-62	0.239375	0.351	0.236	4.56653e-58
Vegfa	2.43599e-62	0.200204	0.499	0.363	4.78233e-58
Ube4b	2.90822e-62	0.256392	0.359	0.246	5.70942e-58
Park2	2.9124e-62	0.241988	0.725	0.58	5.71762e-58
Gab1	4.12127e-62	0.274671	0.38	0.265	8.09088e-58
Alas1	5.56366e-62	0.318919	0.299	0.199	1.09226e-57
Sycp3	5.65629e-62	0.298864	0.201	0.118	1.11044e-57
Xbp1	6.70352e-62	0.261232	0.226	0.137	1.31603e-57
Map2k5	7.04125e-62	0.254768	0.434	0.309	1.38234e-57
Clcn3	2.69799e-61	0.23937	0.464	0.335	5.2967e-57
Ivd	3.0436e-61	0.291677	0.365	0.254	5.9752e-57
Csnk1g3	3.83958e-61	0.24479	0.453	0.326	7.53786e-57
Atxn7l1	4.18491e-61	0.288049	0.393	0.28	8.21582e-57
Atad2b	6.99348e-61	0.250218	0.482	0.353	1.37296e-56
Epb41	8.81212e-61	0.216976	0.774	0.621	1.72999e-56
Wdfy1	2.32646e-60	0.23422	0.332	0.223	4.56731e-56
Pkhd1	4.69448e-60	-0.52354	0.91	0.802	9.2162e-56
AI314278	7.34087e-60	0.208445	0.386	0.265	1.44116e-55
Luzp1	9.36854e-60	-0.623325	0.176	0.266	1.83923e-55
Reps2	9.60172e-60	0.298231	0.26	0.168	1.88501e-55
Aldh6a1	1.29838e-59	0.218155	0.484	0.353	2.54898e-55
Nhsl1	2.34297e-59	0.297164	0.304	0.204	4.59973e-55
Erlin1	3.72669e-59	0.289139	0.217	0.133	7.31624e-55
BC035947	5.26327e-59	0.268342	0.229	0.144	1.03329e-54
Pipox	8.85556e-59	0.23939	0.35	0.24	1.73852e-54
Cpq	1.05981e-58	0.212992	0.486	0.353	2.08063e-54
mt-Co3	1.60441e-58	-0.375395	0.995	0.992	3.14978e-54
Apex2	2.13336e-58	0.257013	0.293	0.194	4.18822e-54
Gk5	8.2244e-58	0.284265	0.248	0.158	1.61461e-53
Aadat	1.37032e-57	0.27305	0.206	0.124	2.69021e-53
B4galnt3	5.13996e-57	0.253149	0.265	0.172	1.00908e-52
L3mbtl3	6.32071e-57	0.303091	0.25	0.16	1.24088e-52
Lncpint	9.93983e-57	0.202695	0.752	0.601	1.95139e-52
Map7	1.62628e-56	0.2258	0.543	0.407	3.19271e-52
Adamts9	1.79016e-56	0.266416	0.206	0.125	3.51444e-52
Sfxn5	3.81513e-56	0.293162	0.272	0.181	7.48986e-52
Zfand3	4.50621e-56	0.21257	0.637	0.492	8.8466e-52
Galnt3	4.61851e-56	0.220047	0.264	0.17	9.06706e-52
Ppp3ca	1.46654e-54	0.218072	0.706	0.566	2.87911e-50
Snx7	2.18903e-54	0.269514	0.34	0.238	4.29751e-50
Eefsec	2.94639e-54	0.247427	0.254	0.165	5.78434e-50
Ssh2	3.11819e-54	-0.576516	0.396	0.455	6.12163e-50
Ptpra	3.94165e-54	0.237395	0.317	0.217	7.73824e-50
Clmn	4.55985e-54	0.231595	0.506	0.379	8.95189e-50
Arhgap6	5.8358e-54	-0.824311	0.253	0.327	1.14568e-49
Acad11	6.14211e-54	0.235021	0.283	0.188	1.20582e-49
Snx6	8.20288e-54	0.220204	0.371	0.261	1.61039e-49
Nisch	1.44819e-53	0.224071	0.512	0.387	2.84308e-49
Trappc9	1.49135e-53	0.227117	0.446	0.327	2.92783e-49
Tesk2	1.53615e-53	0.222799	0.302	0.204	3.01576e-49
Cbl	2.48529e-53	0.258459	0.286	0.193	4.87913e-49
Zkscan1	2.53022e-53	0.263353	0.291	0.197	4.96734e-49
Atp1b1	3.24795e-53	-0.420042	0.745	0.727	6.37637e-49
Lrrc58	4.20515e-53	0.207837	0.388	0.274	8.25556e-49
Pepd	8.43223e-53	0.236757	0.296	0.202	1.65541e-48
Fbxo7	8.43588e-53	0.245561	0.207	0.129	1.65613e-48
Dcaf8	1.35644e-52	0.230253	0.423	0.31	2.66296e-48
Pard3b	1.49301e-52	-0.916779	0.289	0.362	2.93108e-48
Pi4ka	1.6588e-52	0.23327	0.472	0.349	3.25656e-48
Zfp444	2.04721e-52	0.246347	0.217	0.137	4.01909e-48
Rassf3	2.19116e-52	0.249675	0.242	0.157	4.30168e-48
Lgr4	4.90852e-52	0.229571	0.549	0.419	9.6364e-48
Slc35d2	7.77974e-52	0.279089	0.204	0.129	1.52732e-47
Ncoa2	9.92645e-52	0.216313	0.56	0.426	1.94876e-47
Mfhas1	1.11306e-51	0.24604	0.314	0.216	2.18515e-47
Vgll4	1.18276e-51	-0.57642	0.223	0.307	2.32199e-47
Neurl4	1.22917e-51	0.248414	0.222	0.141	2.4131e-47
Gatsl2	1.8277e-51	0.203371	0.314	0.215	3.58813e-47
Gcdh	4.17772e-51	0.207659	0.246	0.16	8.20171e-47
Dcun1d3	9.39858e-51	0.232802	0.309	0.213	1.84513e-46
Tmem87a	1.73464e-50	0.238853	0.324	0.226	3.40544e-46
Pde4c	2.47577e-50	0.20975	0.487	0.365	4.86043e-46
Cpped1	2.68149e-50	0.234074	0.408	0.3	5.2643e-46
Eif4g3	3.13825e-50	0.212537	0.518	0.391	6.16102e-46
Map2k6	7.31707e-50	0.257457	0.273	0.185	1.43649e-45
Gtdc1	1.7825e-49	0.242356	0.275	0.186	3.4994e-45
Palm	2.32261e-49	0.235085	0.202	0.126	4.55974e-45
Snx9	2.73605e-49	0.252607	0.298	0.206	5.37142e-45
Stx16	6.97609e-49	0.214387	0.37	0.266	1.36955e-44
Malt1	7.14509e-49	0.243351	0.215	0.137	1.40272e-44
Arap2	1.13908e-48	0.238647	0.225	0.146	2.23624e-44
Sec24a	1.19225e-48	0.203973	0.399	0.289	2.34062e-44
Ttll4	1.33738e-48	0.240021	0.257	0.172	2.62554e-44
Slc35f3	2.9266e-48	0.214272	0.255	0.169	5.74551e-44
Acot11	4.59799e-48	0.237243	0.256	0.17	9.02677e-44
Fbxw11	1.96306e-47	0.217283	0.374	0.27	3.85388e-43
Lmbrd2	2.03404e-47	0.221415	0.266	0.18	3.99323e-43
Zfp809	2.66464e-47	0.247728	0.222	0.144	5.23122e-43
Mylip	4.49361e-47	0.22187	0.269	0.182	8.82185e-43
Lin52	6.18459e-47	0.20886	0.453	0.34	1.21416e-42
Csad	1.11728e-46	0.201614	0.37	0.267	2.19345e-42
Gatm	1.17849e-46	-0.728902	0.303	0.362	2.31362e-42
Glb1	1.25378e-46	0.214923	0.359	0.259	2.46142e-42
St6galnac2	7.75735e-46	0.217336	0.248	0.166	1.52292e-41
Lmo7	8.55001e-46	-0.494128	0.444	0.489	1.67854e-41
Met	9.45534e-46	0.210286	0.392	0.288	1.85627e-41
Fbxo36	1.72261e-45	0.227623	0.252	0.171	3.38183e-41
Nr3c1	2.98761e-45	0.201739	0.367	0.265	5.86528e-41
Foxp1	7.50307e-45	-0.593358	0.284	0.359	1.473e-40
Papd5	8.53041e-45	0.204037	0.383	0.281	1.67469e-40
Tmem87b	1.08204e-44	0.218468	0.224	0.148	2.12426e-40
Nlk	1.28549e-44	-0.511683	0.308	0.379	2.52367e-40
Cd36	2.25552e-44	0.204851	0.291	0.201	4.42804e-40
Nedd9	2.83939e-44	-0.605122	0.157	0.229	5.57429e-40
Mast2	4.76423e-44	0.210442	0.301	0.213	9.35313e-40
Dync1li1	7.49767e-44	0.204864	0.305	0.216	1.47194e-39
Herc3	8.8327e-44	0.233354	0.392	0.292	1.73403e-39
Fam13a	3.39917e-43	-0.705774	0.222	0.293	6.67325e-39
Vps8	4.35012e-43	0.237642	0.212	0.14	8.54016e-39
Tsc22d1	7.5503e-43	-0.928115	0.208	0.273	1.48227e-38
Tbc1d13	9.83078e-43	0.225147	0.214	0.141	1.92998e-38
Gldc	1.65214e-42	-0.809249	0.222	0.288	3.24348e-38
Ggact	1.70771e-42	0.219687	0.218	0.144	3.35258e-38
Cyfip2	4.12224e-42	-0.629837	0.167	0.234	8.09277e-38
Paqr5	6.32338e-42	-0.710704	0.21	0.274	1.24141e-37
Ntn4	9.20473e-42	-0.610121	0.155	0.227	1.80707e-37
Gm17276	1.52395e-41	-0.511789	0.138	0.21	2.99181e-37
Sil1	1.80414e-41	0.205038	0.402	0.301	3.54189e-37
L2hgdh	1.8824e-41	0.20842	0.235	0.159	3.69552e-37
Slc16a10	1.99293e-41	-0.721902	0.199	0.266	3.91252e-37
Washc4	9.84148e-41	0.201722	0.248	0.17	1.93208e-36
Tshz1	1.62224e-40	0.210397	0.224	0.152	3.18477e-36
Sema5a	1.81481e-40	-0.651348	0.186	0.254	3.56283e-36
Cdr2	2.73179e-40	0.234723	0.206	0.137	5.36305e-36
Nlrp6	3.25625e-40	0.220119	0.227	0.153	6.39268e-36
Tdrd3	6.36328e-40	-0.616455	0.158	0.226	1.24924e-35
Magi1	1.50362e-39	-0.517101	0.635	0.617	2.95191e-35
Ftx	2.40176e-39	0.229162	0.219	0.148	4.71514e-35
Wwc1	4.15236e-39	-0.557225	0.512	0.519	8.15192e-35
Rbpms2	5.99159e-39	0.20188	0.277	0.197	1.17627e-34
Timm9	7.51235e-39	0.217752	0.222	0.151	1.47482e-34
Hook2	1.97871e-38	0.215166	0.264	0.187	3.8846e-34
mt-Nd1	1.0619e-37	-0.419942	0.657	0.66	2.08471e-33
Il15	2.24244e-37	0.214929	0.251	0.176	4.40236e-33
Itm2b	3.26733e-37	-0.484621	0.442	0.486	6.41442e-33
Hps5	4.06541e-37	0.21498	0.234	0.164	7.98122e-33
Med14	5.76594e-37	0.202771	0.275	0.198	1.13197e-32
mt-Co2	7.0721e-37	-0.315131	0.944	0.924	1.38839e-32
Invs	1.32204e-36	0.204594	0.239	0.167	2.59543e-32
Aig1	9.21494e-35	-0.44967	0.209	0.276	1.80908e-30
Kap	1.04262e-34	-0.339393	1	0.999	2.04687e-30
Lrpprc	1.06107e-34	0.212089	0.25	0.179	2.08308e-30
Dock7	5.48458e-34	-0.509775	0.187	0.249	1.07673e-29
Myo10	4.0754e-33	-0.502765	0.32	0.371	8.00082e-29
Lrch1	2.07483e-31	-0.552173	0.154	0.213	4.07331e-27
Ano6	3.24618e-31	-0.502242	0.265	0.319	6.3729e-27
Catspere2	2.93339e-30	-0.455232	0.209	0.269	5.75883e-26
Fxyd2	4.67583e-29	-0.48389	0.586	0.583	9.17959e-25
Arl15	4.73947e-29	-0.596227	0.624	0.596	9.30453e-25
Eef1a1	6.62207e-29	-0.457033	0.533	0.545	1.30005e-24
Tmem164	6.6356e-29	-0.455354	0.158	0.216	1.3027e-24
Enah	8.32796e-29	-0.433622	0.155	0.212	1.63494e-24
Ptk2	1.14856e-28	-0.499454	0.308	0.357	2.25484e-24
Slc25a12	1.24881e-28	-0.449167	0.197	0.255	2.45166e-24
Ppp2r3a	1.43055e-28	-0.478305	0.459	0.48	2.80845e-24
Exoc6b	6.66418e-28	-0.45523	0.304	0.354	1.30831e-23
2010111I01Rik	1.37749e-27	-0.474991	0.496	0.507	2.70429e-23
Gm3448	7.07842e-27	-0.695291	0.15	0.203	1.38964e-22
Tspan9	7.70113e-27	-0.502542	0.231	0.283	1.51189e-22
Klk1	4.4913e-26	-0.602477	0.251	0.296	8.81732e-22
Stat3	6.60064e-26	-0.450674	0.194	0.248	1.29584e-21
Cpeb3	1.09165e-25	-0.329441	0.738	0.694	2.14312e-21
Tbc1d1	1.30368e-25	-0.505325	0.213	0.263	2.55939e-21
Ptbp3	4.85467e-25	-0.448042	0.157	0.209	9.53068e-21
Tsc22d2	6.00111e-25	-0.542079	0.2	0.249	1.17814e-20
Clasp2	1.07341e-24	-0.428848	0.199	0.253	2.10732e-20
Slc43a2	1.32432e-24	-0.553958	0.31	0.347	2.5999e-20
Tra2a	1.42888e-24	-0.634177	0.343	0.382	2.80517e-20
Chka	1.52991e-24	-0.495665	0.342	0.379	3.00353e-20
Rb1	1.70254e-24	-0.398057	0.197	0.251	3.34243e-20
Oxct1	1.09392e-23	-0.336024	0.576	0.579	2.14759e-19
Nfat5	2.71916e-23	-0.403272	0.469	0.487	5.33825e-19
Dock1	3.21105e-23	-0.42904	0.333	0.373	6.30392e-19
Rtn3	8.45805e-20	-0.384591	0.422	0.441	1.66048e-15
Ankrd12	8.74369e-20	-0.37947	0.373	0.404	1.71656e-15
mt-Nd4	1.00984e-19	-0.377671	0.791	0.759	1.98251e-15
Farp1	1.05161e-19	-0.381411	0.25	0.294	2.06452e-15
Tmprss2	2.07162e-19	-0.449422	0.183	0.225	4.06701e-15
0610040J01Rik	2.55638e-19	-0.464778	0.349	0.372	5.01868e-15
Gm20732	3.45188e-19	-0.375642	0.16	0.204	6.77674e-15
Tcf4	2.77024e-18	-0.489633	0.292	0.33	5.43854e-14
Itga6	3.54941e-18	-0.404452	0.291	0.328	6.9682e-14
Lpp	6.14129e-18	-0.319344	0.485	0.496	1.20566e-13
Epb41l1	1.9523e-17	-0.388121	0.168	0.21	3.83276e-13
Gnas	2.02291e-17	-0.448574	0.234	0.271	3.97139e-13
Pax2	2.12996e-17	-0.427269	0.273	0.31	4.18155e-13
Map3k3	6.71905e-17	-0.344968	0.17	0.212	1.31908e-12
Ctnna1	8.57353e-17	-0.411733	0.359	0.382	1.68316e-12
mt-Atp6	2.2721e-15	-0.32019	0.955	0.932	4.4606e-11
Sptan1	2.51876e-15	-0.362024	0.257	0.294	4.94483e-11
Fryl	6.70208e-15	-0.398848	0.203	0.239	1.31575e-10
Actb	1.42967e-14	-0.417018	0.171	0.207	2.80673e-10
Serinc3	1.26527e-13	-0.428271	0.237	0.268	2.48397e-09
Cdh16	1.5793e-13	-0.375078	0.199	0.233	3.10047e-09
Gclc	2.47318e-13	-0.20717	0.565	0.461	4.85534e-09
Cdh1	2.70182e-13	-0.471218	0.212	0.239	5.30422e-09
5031425E22Rik	4.13695e-13	-0.370581	0.306	0.334	8.12167e-09
Psap	2.46291e-12	-0.383183	0.396	0.408	4.83519e-08
Atxn1	4.04119e-12	-0.206127	0.866	0.715	7.93367e-08
Slc25a3	4.08188e-12	-0.369786	0.374	0.388	8.01354e-08
Napsa	4.71934e-12	-0.45575	0.496	0.474	9.26502e-08
Ptprf	7.92849e-12	-0.336616	0.191	0.222	1.55652e-07
Ppp2r5a	1.23155e-11	-0.310342	0.172	0.205	2.41778e-07
Atp5b	1.83961e-11	-0.370938	0.494	0.483	3.61153e-07
App	2.34319e-11	-0.255858	0.627	0.598	4.60014e-07
Gm16685	4.15206e-11	-0.354247	0.217	0.246	8.15132e-07
Diaph2	4.33475e-11	-0.343639	0.425	0.431	8.50998e-07
mt-Nd2	4.78524e-11	-0.322262	0.604	0.577	9.39439e-07
Tbck	5.56009e-11	-0.613829	0.212	0.238	1.09156e-06
1110051M20Rik	5.77116e-11	-0.303736	0.181	0.212	1.13299e-06
Acadm	1.10106e-10	-0.374302	0.286	0.307	2.1616e-06
Zfp608	1.65949e-10	-0.332641	0.235	0.262	3.25791e-06
2610037D02Rik	2.13484e-10	-0.363273	0.222	0.25	4.19111e-06
Atrx	2.74746e-10	-0.299374	0.35	0.369	5.3938e-06
Car12	4.24624e-10	-0.22675	0.425	0.339	8.33622e-06
Rbfox2	4.79641e-10	-0.275477	0.202	0.234	9.41631e-06
Peli2	4.85175e-10	-0.482344	0.334	0.344	9.52495e-06
Peak1	4.90928e-10	-0.407581	0.174	0.202	9.6379e-06
Tmem27	7.5806e-10	-0.353335	0.493	0.482	1.48822e-05
mt-Cytb	7.66808e-10	-0.280076	0.78	0.742	1.5054e-05
Slc6a19	8.07451e-10	-0.435879	0.21	0.231	1.58519e-05
Idh2	9.27207e-10	-0.336892	0.216	0.241	1.82029e-05
Ttc14	1.13498e-09	-0.330216	0.287	0.308	2.22819e-05
Foxo3	1.45377e-09	-0.321972	0.251	0.275	2.85403e-05
Gnb1	1.88766e-09	-0.310967	0.187	0.214	3.70585e-05
Sertad2	2.25625e-09	-0.324497	0.198	0.226	4.42946e-05
Fgf1	5.39177e-09	-0.87705	0.393	0.379	0.000105851
Fam168a	5.64926e-09	-0.271772	0.208	0.235	0.000110906
Trim24	6.64019e-09	-0.269444	0.192	0.22	0.00013036
Ldhb	7.68893e-09	-0.311628	0.527	0.503	0.000150949
Cox6c	8.17992e-09	-0.35787	0.188	0.212	0.000160588
Dag1	1.11901e-08	-0.276278	0.185	0.212	0.000219684
Adra1a	1.29337e-08	-0.520038	0.192	0.208	0.000253915
Mpc1	1.46639e-08	-0.275028	0.426	0.43	0.000287882
Garem1	2.14736e-08	-0.30505	0.268	0.289	0.000421569
Wdfy3	2.57894e-08	-0.292019	0.59	0.551	0.000506297
Nox4	6.686e-08	-0.492087	0.777	0.61	0.0013126
Macf1	7.4106e-08	-0.207362	0.688	0.636	0.00145485
Nfyc	9.43635e-08	-0.265338	0.474	0.465	0.00185254
Rnf24	1.0629e-07	-0.821091	0.301	0.241	0.00208669
Dip2b	1.09526e-07	-0.275977	0.205	0.228	0.00215022
Bckdhb	3.03179e-07	-0.275611	0.351	0.284	0.005952
Sgms2	3.08187e-07	-0.802622	0.333	0.331	0.00605032
Pitpna	3.74717e-07	-0.292707	0.189	0.212	0.00735645
Itga1	4.35696e-07	-0.300307	0.215	0.235	0.00855359
Reep3	4.67301e-07	-0.26436	0.207	0.229	0.00917405
Trim2	4.85843e-07	-0.288625	0.218	0.238	0.00953807
Fam172a	4.91919e-07	-0.291094	0.296	0.31	0.00965736
Ptprj	5.30694e-07	-0.359194	0.531	0.496	0.0104186
Tmem116	5.786e-07	-0.322259	0.318	0.327	0.0113591
Mad1l1	6.83313e-07	-0.513864	0.213	0.232	0.0134148
Hipk2	7.12763e-07	-0.360541	0.365	0.37	0.013993
Tom1l2	7.30305e-07	-0.308591	0.445	0.435	0.0143373
Ralgapa1	9.35119e-07	-0.249879	0.394	0.398	0.0183583
Ppm1l	1.31024e-06	-0.237701	0.194	0.216	0.0257227
Znrf3	1.58876e-06	-0.28567	0.268	0.283	0.0311906
Man1a2	1.79543e-06	-0.314476	0.196	0.215	0.0352479
Aak1	1.8367e-06	-0.268111	0.447	0.438	0.036058
Myo9a	2.86786e-06	-0.264757	0.294	0.307	0.0563019
Polr2a	2.91923e-06	-0.69288	0.259	0.271	0.0573103
Slc22a23	3.2152e-06	-0.219403	0.418	0.344	0.0631207
Atp5f1	3.77613e-06	-0.326608	0.29	0.299	0.0741331
Clasp1	4.64122e-06	-0.21932	0.191	0.213	0.0911163
Ssbp2	6.31233e-06	-0.282126	0.228	0.245	0.123924
Cachd1	6.90217e-06	-0.257122	0.254	0.27	0.135503
Spag5	7.4844e-06	-0.542982	0.25	0.263	0.146934
Pacsin2	8.42453e-06	-0.269996	0.269	0.282	0.16539
Zmiz1	9.23282e-06	-0.306084	0.415	0.405	0.181259
Cpeb2	9.33553e-06	-0.294194	0.197	0.216	0.183275
Ranbp3l	9.66498e-06	-0.306313	0.247	0.209	0.189743
Chd9	1.22799e-05	-0.402346	0.579	0.552	0.241078
Myh9	1.27026e-05	-0.318765	0.215	0.231	0.249377
Cgnl1	1.38607e-05	-0.224064	0.597	0.488	0.272113
Cox8a	1.53113e-05	-0.343799	0.394	0.387	0.300592
Ndufa4	1.77252e-05	-0.325314	0.227	0.24	0.347982
Asxl1	1.99813e-05	-0.254438	0.274	0.287	0.392273
Upp2	2.41839e-05	-0.283667	0.224	0.239	0.474778
Atp5a1	2.58153e-05	-0.292445	0.43	0.421	0.506806
Nav2	2.9794e-05	-0.316314	0.217	0.229	0.584915
Atp5g3	3.21764e-05	-0.315757	0.207	0.22	0.631688
Son	3.94214e-05	-0.278489	0.48	0.464	0.773922
Tnrc6c	4.13635e-05	-0.250885	0.403	0.397	0.812048
Myo1e	4.8782e-05	-0.305868	0.237	0.25	0.957688
Eef2	4.95546e-05	-0.331378	0.254	0.264	0.972856
Slc25a5	5.00393e-05	-0.336483	0.297	0.302	0.982372
Csnk1a1	5.04284e-05	-0.264218	0.403	0.4	0.990009
Nbeal1	5.37401e-05	-0.257947	0.306	0.315	1
Cd2ap	7.27792e-05	-0.269756	0.249	0.261	1
Tbc1d14	7.2802e-05	-0.279997	0.207	0.22	1
Rmdn1	8.37566e-05	-0.245294	0.25	0.262	1
Asap1	8.78303e-05	-0.314151	0.242	0.256	1
Tpt1	9.1479e-05	-0.325171	0.31	0.312	1
Acnat1	0.000106586	-0.275415	0.214	0.227	1
Erbin	0.00010717	-0.230041	0.426	0.417	1
Arhgap26	0.000143513	-0.224255	0.392	0.331	1
Ccser1	0.000153137	-0.375554	0.343	0.335	1
Shank2	0.000171434	-0.338002	0.377	0.371	1
Arfgef2	0.000439347	-0.234019	0.257	0.266	1
Parva	0.000445036	-0.242594	0.214	0.228	1
Tmcc1	0.000452262	-0.223106	0.463	0.447	1
Mprip	0.00053333	-0.238915	0.285	0.292	1
Arhgef28	0.000574574	-0.203159	0.477	0.461	1
Ftl1	0.000680323	-0.278484	0.664	0.612	1
Herc1	0.000737228	-0.233041	0.288	0.294	1
E130308A19Rik	0.00114099	-0.202015	0.226	0.238	1
Zfp950	0.00115988	-0.218896	0.207	0.219	1
Slc7a7	0.0012128	-0.520537	0.369	0.349	1
Sdha	0.00136251	-0.255291	0.321	0.321	1
Rev3l	0.00157513	-0.215857	0.283	0.29	1
Calr	0.00200898	-0.27779	0.192	0.201	1
Mcu	0.0020185	-0.214272	0.202	0.214	1
Ly6a	0.00246648	-0.323768	0.202	0.208	1
Cab39	0.00259175	-0.226613	0.201	0.211	1
Pbx1	0.00262552	-0.617735	0.754	0.646	1
Bcas3	0.00351994	-0.212284	0.547	0.512	1
Sf3b1	0.00406434	-0.221584	0.253	0.259	1
Serf2	0.00466812	-0.27534	0.213	0.22	1
Uqcrc2	0.00498849	-0.221515	0.22	0.228	1
Fermt2	0.00751828	-0.220324	0.225	0.232	1
Actn4	0.00823441	-0.248567	0.243	0.247	1
Cdc42	0.00832977	-0.230785	0.206	0.213	1
Pcbp2	0.00843842	-0.249249	0.201	0.209	1
Arfgef1	0.00918015	-0.224474	0.343	0.337	1
Hivep2	0.0107178	-0.232873	0.298	0.299	1
Lamp1	0.0118351	-0.289479	0.312	0.306	1
Camk2d	0.0122783	-0.293589	0.283	0.277	1
Cystm1	0.0126038	-0.239896	0.214	0.219	1
Fam107b	0.0149661	-0.255779	0.23	0.233	1
Ptma	0.0154157	-0.261496	0.22	0.224	1
Nrip1	0.0157066	-0.21279	0.361	0.353	1
Zfp618	0.0185499	-0.236035	0.234	0.235	1
Tmem135	0.0209864	-0.20835	0.313	0.312	1
Cox7b	0.0213438	-0.207349	0.197	0.203	1
Anks1	0.0254411	-0.227709	0.297	0.294	1
Slc23a1	0.0287429	-0.241387	0.198	0.202	1
Hnrnpu	0.0347886	-0.256737	0.26	0.261	1
Ptp4a2	0.0370376	-0.263867	0.226	0.229	1
Ctsl	0.0373993	-0.278193	0.251	0.249	1
Hspa5	0.0381534	-0.24917	0.209	0.211	1
Mical3	0.0416202	-0.210104	0.234	0.236	1
Phlpp1	0.0469228	-0.222431	0.286	0.283	1
Aff1	0.0579389	-0.224125	0.425	0.402	1
2024-03-03	0.0875691	-0.204346	0.26	0.258	1
Erc1	0.101521	-0.239785	0.306	0.299	1
Cox6a1	0.102696	-0.233845	0.215	0.214	1
BC005537	0.132974	-0.266509	0.216	0.216	1
Spint2	0.164085	-0.200766	0.21	0.209	1
Aldob	0.175335	-0.211257	0.736	0.666	1
Sdc4	0.188277	-0.224169	0.225	0.223	1
Crim1	0.189851	-0.242307	0.324	0.313	1
Gramd1b	0.215946	-1.19321	0.671	0.537	1
Gpx1	0.24202	-0.228248	0.364	0.325	1
1700020I14Rik	0.247439	-0.215119	0.223	0.221	1
Sox6	0.252308	-0.211391	0.547	0.494	1
Atp6v0a4	0.259042	-0.219957	0.573	0.517	1
H3f3a	0.268189	-0.223519	0.224	0.22	1
Dapk1	0.289958	-0.241984	0.348	0.331	1
Kif5b	0.294338	-0.227583	0.343	0.328	1
Vmp1	0.333008	-0.356207	0.419	0.391	1
Tmbim6	0.391642	-0.223791	0.562	0.508	1
Shroom3	0.466807	-0.34835	0.43	0.381	1
Rps29	0.639736	-0.228303	0.233	0.217	1
Cox5a	0.737552	-0.202012	0.229	0.221	1
Atp5d	0.794718	-0.223811	0.245	0.233	1
Tet2	0.808499	-0.475202	0.472	0.417	1
Tcn2	0.835539	-0.223657	0.508	0.456	1
Dnajc5	0.91603	-0.22665	0.277	0.264	1
Hint1	0.983549	-0.209461	0.234	0.223	1
Dach1	0.997321	-0.647554	0.556	0.471	1

## Sheet: PT-S1-S2-1
	p_val	avg_log2FC	pct.1	pct.2	p_val_adj
Slc16a14	0	1.6376	0.467	0.19	0
Rgl1	0	1.0291	0.715	0.51	0
Rbms1	0	-1.15822	0.166	0.475	0
Slc5a12	0	2.44535	0.963	0.422	0
Gatm	0	1.77561	0.687	0.285	0
Plcb1	0	1.02951	0.924	0.658	0
Snhg11	0	1.4368	0.401	0.141	0
Ppp1r16b	0	1.50928	0.565	0.27	0
Nhs	0	1.4192	0.88	0.587	0
Mecom	0	-2.9788	0.067	0.359	0
4921539H07Rik	0	1.32765	0.211	0.029	0
Gm37245	0	1.23931	0.675	0.417	0
Hsd3b2	0	0.984822	0.716	0.526	0
Dpyd	0	1.06497	0.604	0.392	0
Unc5c	0	1.11556	0.414	0.197	0
Lpar3	0	1.33752	0.354	0.136	0
Slc7a13	0	-1.65691	0.213	0.515	0
Fut9	0	1.02278	0.947	0.764	0
Col27a1	0	2.05925	0.732	0.319	0
Ptprd	0	1.29479	0.952	0.819	0
Bnc2	0	1.15781	0.798	0.491	0
Fggy	0	0.944549	0.695	0.507	0
Alpl	0	1.33063	0.346	0.132	0
Errfi1	0	0.816865	0.86	0.666	0
Magi2	0	0.264978	0.856	0.513	0
Slc4a4	0	1.40911	0.922	0.647	0
Cit	0	1.10415	0.229	0.072	0
Auts2	0	1.86035	0.851	0.386	0
Slc13a1	0	1.01377	0.776	0.592	0
4930533I22Rik	0	-1.75236	0.012	0.309	0
Ccser1	0	-1.57987	0.06	0.391	0
Mat2a	0	-1.12663	0.385	0.661	0
Frmd4b	0	0.95337	0.824	0.601	0
Clec2h	0	1.42878	0.375	0.164	0
Pik3c2g	0	1.37481	0.709	0.37	0
Slco1a6	0	-1.2168	0.294	0.579	0
Itpr2	0	1.23051	0.591	0.271	0
Prodh2	0	1.43167	0.293	0.072	0
Gabrb3	0	1.29262	0.505	0.268	0
Gm42397	0	-1.41965	0.117	0.375	0
Slco3a1	0	-1.44228	0.109	0.49	0
Nox4	0	2.22807	0.951	0.577	0
Galnt18	0	-1.63375	0.111	0.492	0
Slc5a2	0	1.9154	0.595	0.181	0
Slc16a10	0	1.64722	0.476	0.211	0
Timp3	0	0.897885	0.872	0.744	0
Atp11a	0	-1.51725	0.168	0.508	0
Stox2	0	-1.75512	0.08	0.39	0
Cdh1	0	-1.31215	0.034	0.275	0
Fhit	0	1.18171	0.835	0.646	0
Erc2	0	-1.86606	0.105	0.507	0
Slc7a7	0	1.93041	0.672	0.289	0
Slc7a8	0	2.12536	0.541	0.149	0
Cryl1	0	1.19275	0.75	0.507	0
Adra1a	0	1.96844	0.523	0.143	0
Abcc4	0	1.30738	0.332	0.141	0
Dock9	0	1.03124	0.544	0.361	0
Maml2	0	-1.64291	0.026	0.259	0
Car12	0	1.14024	0.59	0.307	0
Gclc	0	-1.35543	0.242	0.525	0
Tmem108	0	1.17737	0.309	0.113	0
Gpx3	0	0.980631	0.991	0.955	0
Slc43a2	0	1.14941	0.512	0.307	0
Slc22a23	0	1.52772	0.607	0.307	0
Atxn1	0	1.65068	0.938	0.701	0
Slc34a1	0	1.16973	0.996	0.82	0
Slc6a19	0	1.35703	0.439	0.185	0
Agmo	0	1.1714	0.208	0.043	0
Dab2	0	1.01711	0.969	0.714	0
Angpt1	0	1.30441	0.339	0.107	0
Enpp2	0	1.19786	0.457	0.233	0
Ndrg1	0	0.994903	0.899	0.669	0
Ppara	0	1.21858	0.649	0.428	0
Rab11fip3	0	1.13431	0.856	0.628	0
Epb41l3	0	1.45036	0.474	0.164	0
Tnfaip8	0	1.34975	0.748	0.456	0
Malat1	0	-0.279504	1	1	0
Pip5k1b	0	1.09073	0.26	0.088	0
Gldc	0	2.18976	0.682	0.196	0
Agps	2.67772e-301	-1.09779	0.139	0.413	5.25689e-297
Slit2	2.42537e-297	-2.12305	0.06	0.288	4.76149e-293
Kng2	1.27047e-291	-1.54249	0.048	0.276	2.49419e-287
Cacnb4	3.57734e-289	-1.78771	0.055	0.284	7.02303e-285
Tns1	5.23269e-285	0.611832	0.883	0.791	1.02728e-280
Rgs6	8.18514e-284	-1.84753	0.014	0.217	1.60691e-279
Wwp1	2.65568e-279	-0.912579	0.244	0.521	5.21363e-275
Pdzd2	1.75799e-276	0.843675	0.64	0.469	3.45129e-272
Maf	4.83436e-272	0.909337	0.594	0.43	9.49082e-268
Utrn	1.0218e-270	-1.36298	0.033	0.242	2.006e-266
Slc5a8	1.25285e-270	-1.08662	0.057	0.285	2.45959e-266
Tbxas1	1.78155e-269	1.00039	0.232	0.081	3.49754e-265
Slc22a30	1.40233e-266	-0.931129	0.264	0.525	2.75305e-262
Pkhd1	2.98006e-266	-0.823305	0.732	0.838	5.85046e-262
Sord	5.27165e-266	0.791693	0.694	0.56	1.03493e-261
Wdfy3	6.14009e-261	0.813393	0.66	0.538	1.20542e-256
Stk39	7.94082e-261	-1.42242	0.03	0.232	1.55894e-256
Naaladl2	8.32955e-259	-1.272	0.021	0.218	1.63526e-254
Prkag2	2.05323e-258	1.02615	0.49	0.326	4.0309e-254
Dapk1	3.52935e-258	-0.952156	0.125	0.375	6.92881e-254
Slc6a18	5.08854e-258	-1.14722	0.086	0.315	9.98981e-254
Chrm3	1.62735e-257	-1.41069	0.021	0.216	3.19481e-253
Abca13	1.869e-255	-2.43091	0.045	0.247	3.66921e-251
Pah	1.26588e-252	0.800365	0.625	0.453	2.48517e-248
Pank1	3.04421e-252	-0.964451	0.176	0.431	5.97639e-248
Snx29	4.3576e-250	0.506774	0.908	0.728	8.55483e-246
Dach1	3.39386e-248	-1.27629	0.275	0.527	6.66282e-244
Kcnq1	4.80846e-244	-1.38335	0.061	0.265	9.43996e-240
Pitpnc1	1.58492e-242	0.632294	0.792	0.651	3.11152e-238
Ccdc141	1.46052e-235	0.880686	0.49	0.309	2.8673e-231
Sirpa	5.67161e-235	0.960133	0.205	0.073	1.11345e-230
Fras1	1.36602e-234	-0.873944	0.104	0.334	2.68177e-230
Slc2a2	3.38638e-234	1.04305	0.29	0.134	6.64814e-230
Wwc1	1.21121e-233	-0.869507	0.306	0.56	2.37784e-229
Mbnl2	1.89072e-233	-0.728114	0.29	0.561	3.71187e-229
Cfap69	2.68889e-231	1.01599	0.29	0.135	5.27883e-227
Tinag	5.9718e-231	0.895064	0.553	0.41	1.17238e-226
Acsm2	2.02024e-226	0.480337	0.919	0.785	3.96613e-222
Gm31718	1.90862e-221	1.0559	0.31	0.155	3.747e-217
Etl4	5.74435e-221	-0.971322	0.054	0.249	1.12773e-216
Csgalnact1	9.61852e-217	-0.934312	0.03	0.209	1.88831e-212
Etv6	1.35725e-216	-0.826787	0.214	0.46	2.66455e-212
Erbb4	5.16491e-214	-2.6575	0.088	0.276	1.01398e-209
Tmem106a	1.12188e-212	1.0111	0.383	0.23	2.20247e-208
Arhgap10	4.61042e-212	0.790405	0.571	0.427	9.05117e-208
Gm19950	1.26551e-211	-0.867301	0.303	0.525	2.48444e-207
Rnf24	3.23056e-211	-1.76285	0.088	0.284	6.34223e-207
Dgkh	3.34674e-205	-0.793983	0.132	0.354	6.57031e-201
Slc16a7	1.43006e-204	-1.32325	0.044	0.218	2.8075e-200
Satb2	4.47955e-204	-0.893731	0.039	0.216	8.79425e-200
Phactr2	5.37909e-204	-0.818257	0.247	0.486	1.05602e-199
Cpeb3	1.41419e-203	0.679209	0.754	0.691	2.77634e-199
Gm20400	9.86895e-202	-0.956044	0.066	0.256	1.93747e-197
Dpf3	2.78837e-200	0.972055	0.285	0.142	5.47414e-196
Kcnj15	5.06572e-199	0.712861	0.637	0.51	9.94503e-195
Bcas3	3.14641e-196	0.792339	0.605	0.5	6.17703e-192
Folh1	3.22587e-192	0.981249	0.245	0.112	6.33303e-188
Gm20388	5.84825e-191	-0.655393	0.358	0.61	1.14813e-186
Ehhadh	1.23211e-190	-0.909293	0.196	0.415	2.41889e-186
Galnt14	9.69801e-190	0.851225	0.502	0.362	1.90391e-185
Phactr1	1.2859e-189	-2.68057	0.044	0.204	2.52448e-185
Hnf1b	9.51039e-189	-0.753798	0.285	0.511	1.86708e-184
Gramd1b	2.96589e-188	-0.295673	0.714	0.53	5.82263e-184
Lipa	1.46852e-187	0.916857	0.242	0.11	2.88299e-183
Ppp2r3a	1.62298e-187	0.825353	0.574	0.457	3.18623e-183
Slc27a2	2.50988e-183	-0.710487	0.62	0.733	4.9274e-179
Tmem178	9.21055e-183	-0.830366	0.041	0.206	1.80821e-178
Tsc22d1	1.44534e-182	-1.1374	0.106	0.293	2.83748e-178
Cubn	3.79449e-181	0.737234	0.566	0.426	7.44933e-177
Acss1	6.13564e-181	0.726515	0.379	0.214	1.20455e-176
Ptprk	1.2774e-180	0.573477	0.753	0.686	2.5078e-176
Xylt1	1.63602e-180	0.775394	0.529	0.388	3.21183e-176
Acsm3	1.60735e-179	-0.875128	0.106	0.297	3.15554e-175
Cmip	9.05054e-172	0.708442	0.656	0.57	1.7768e-167
Il34	1.03075e-171	-0.738422	0.097	0.283	2.02357e-167
Arsb	1.13285e-170	0.930362	0.351	0.214	2.22401e-166
Msra	5.54118e-169	0.678039	0.606	0.484	1.08785e-164
Tmcc3	6.02579e-169	-1.0234	0.104	0.282	1.18298e-164
Gls	8.98465e-168	-0.916508	0.145	0.336	1.76387e-163
Sgms2	3.60646e-167	-1.12328	0.166	0.364	7.08019e-163
Osbpl6	1.33102e-166	0.59706	0.698	0.624	2.61305e-162
Rbm47	3.19312e-166	-0.579602	0.559	0.736	6.26872e-162
Tcn2	9.09951e-166	0.731626	0.56	0.446	1.78642e-161
Ces1f	1.07879e-165	-0.588347	0.268	0.499	2.11789e-161
G6pc	4.37017e-165	0.945535	0.472	0.33	8.57951e-161
Nr1h4	5.05816e-164	0.543624	0.726	0.591	9.93017e-160
Abcd4	1.34386e-163	0.903981	0.207	0.093	2.63827e-159
Lpl	1.15238e-162	-0.824882	0.126	0.312	2.26235e-158
Dao	1.9623e-160	0.77758	0.51	0.392	3.85239e-156
Pde4c	2.15291e-160	-0.593701	0.204	0.422	4.22659e-156
Tet2	6.43271e-160	-0.99895	0.258	0.46	1.26287e-155
Ugt8a	3.98149e-159	-0.631762	0.117	0.306	7.81646e-155
Prodh	1.10877e-158	0.920568	0.361	0.231	2.17674e-154
Glis1	1.19682e-158	0.72322	0.535	0.41	2.3496e-154
Slc35f3	1.02143e-154	0.947339	0.288	0.163	2.00528e-150
Fam208a	1.01813e-153	-0.582229	0.173	0.378	1.99879e-149
Diaph2	1.84354e-153	-0.626006	0.252	0.465	3.61925e-149
Nudt4	2.99052e-153	-0.854896	0.136	0.315	5.87099e-149
Slc16a12	5.96631e-153	0.914526	0.335	0.205	1.17131e-148
Iqgap2	1.17476e-152	0.676831	0.349	0.204	2.3063e-148
Atp6v0a4	2.66405e-152	0.670078	0.606	0.51	5.23005e-148
Gria3	5.31943e-151	0.710249	0.346	0.2	1.04431e-146
Pdzk1	1.28884e-150	0.715982	0.565	0.457	2.53024e-146
Asap1	1.66173e-150	-0.722023	0.108	0.283	3.2623e-146
Nrg1	1.99369e-150	-0.841845	0.277	0.473	3.91401e-146
Igf1r	8.12045e-146	0.462934	0.827	0.749	1.59421e-141
Igsf11	4.64683e-144	0.870795	0.238	0.123	9.12266e-140
Fbp1	3.73371e-143	0.664112	0.585	0.487	7.33001e-139
Sema5a	5.25781e-141	-0.767876	0.105	0.269	1.03221e-136
Adap2	3.92345e-140	0.884782	0.265	0.148	7.70252e-136
Hnf4g	6.56416e-139	-0.614635	0.193	0.384	1.28868e-134
Nrp1	2.1703e-138	-0.80479	0.102	0.263	4.26073e-134
P3h2	4.592e-138	0.614086	0.653	0.563	9.01502e-134
Med14	1.89723e-137	-0.623606	0.081	0.236	3.72465e-133
Limch1	2.78937e-137	0.62994	0.425	0.288	5.47608e-133
Large1	9.54511e-137	0.742132	0.425	0.302	1.8739e-132
Rhobtb1	1.37879e-136	0.629521	0.585	0.453	2.70685e-132
Gm3448	2.29086e-136	-0.917676	0.072	0.218	4.49741e-132
Aldob	1.84793e-135	0.489227	0.73	0.667	3.62786e-131
Ctnna2	5.80643e-135	-0.860103	0.085	0.237	1.13992e-130
Cttnbp2	1.47618e-134	0.755625	0.265	0.144	2.89804e-130
Smarca2	8.5685e-134	-0.71318	0.452	0.607	1.68217e-129
Steap2	1.17068e-132	0.785514	0.316	0.195	2.29828e-128
Cd36	5.04464e-130	-0.611567	0.087	0.242	9.90364e-126
Glyat	1.49444e-129	0.70749	0.506	0.405	2.93389e-125
Keg1	1.72889e-129	0.333553	0.958	0.829	3.39415e-125
Ces1d	4.9238e-129	0.9525	0.368	0.255	9.66641e-125
Wnk1	1.67028e-128	-1.48644	0.394	0.575	3.2791e-124
Eci3	2.35668e-128	-0.554003	0.108	0.27	4.62664e-124
Lrmda	4.02293e-128	0.492677	0.76	0.682	7.89781e-124
Itch	4.47153e-128	0.64193	0.585	0.518	8.77851e-124
Ctdspl	2.16986e-126	-0.515135	0.159	0.338	4.25986e-122
Slco1a1	2.42821e-126	-0.644165	0.107	0.264	4.76706e-122
Peli2	9.17023e-126	-0.692666	0.192	0.372	1.8003e-121
Strbp	1.6317e-123	-0.489746	0.352	0.563	3.20336e-119
Acot12	1.64933e-123	-0.528268	0.117	0.279	3.23796e-119
Aoah	5.05795e-123	0.692646	0.499	0.39	9.92977e-119
Lrba	9.2954e-123	-0.578063	0.392	0.588	1.82487e-118
Dnajc6	9.42657e-123	0.811789	0.349	0.237	1.85062e-118
Slc13a3	2.19619e-122	-0.557946	0.175	0.352	4.31156e-118
Agfg2	4.36449e-122	0.825432	0.257	0.148	8.56837e-118
Aak1	4.31659e-121	0.654437	0.513	0.424	8.47434e-117
Rffl	7.63978e-120	-0.476618	0.179	0.36	1.49984e-115
Ctnna1	8.07709e-120	-0.515699	0.22	0.409	1.58569e-115
Dglucy	2.426e-119	-0.526279	0.135	0.298	4.76272e-115
Cndp2	3.54018e-119	-0.546761	0.188	0.366	6.95007e-115
Pcsk5	4.70309e-119	0.649809	0.511	0.416	9.23311e-115
Paqr5	3.02235e-118	-0.724633	0.134	0.288	5.93347e-114
Cyp7b1	1.34559e-117	-1.9353	0.081	0.208	2.64166e-113
Sik3	4.10029e-117	0.519956	0.675	0.63	8.04969e-113
Parp8	5.29695e-117	-0.478415	0.138	0.305	1.0399e-112
Slc25a30	8.56507e-117	-0.598302	0.141	0.303	1.6815e-112
Mogat1	2.31257e-116	-0.571982	0.07	0.205	4.54004e-112
Plcl1	2.55631e-115	0.521077	0.547	0.433	5.01856e-111
Nfib	1.41978e-114	-0.466972	0.387	0.583	2.78731e-110
Lgmn	1.86834e-114	0.755674	0.402	0.298	3.66793e-110
Ano6	9.15577e-114	-0.545604	0.171	0.338	1.79746e-109
Egf	2.12718e-113	-2.48267	0.218	0.362	4.17607e-109
Tanc2	7.73192e-113	0.456657	0.718	0.662	1.51793e-108
Fgfr2	1.49334e-111	-0.456962	0.25	0.441	2.93172e-107
Csad	6.07763e-111	-0.448066	0.146	0.311	1.19316e-106
Bcl11b	1.86847e-110	0.807454	0.233	0.133	3.66819e-106
Pcgf5	6.33187e-110	-0.483281	0.189	0.362	1.24307e-105
Ngef	2.37787e-109	-0.422189	0.141	0.303	4.66823e-105
Sorbs1	3.65921e-109	0.567979	0.57	0.494	7.18375e-105
Gm35281	1.20248e-108	-0.474287	0.086	0.225	2.36071e-104
Fto	2.05044e-108	-0.485811	0.288	0.478	4.02542e-104
Zbtb20	6.31757e-108	-0.437386	0.978	0.965	1.24027e-103
0610040J01Rik	1.04828e-107	0.64839	0.457	0.35	2.05798e-103
Trps1	2.14666e-107	-0.64065	0.67	0.745	4.21432e-103
Gm26804	4.19959e-107	-0.510433	0.081	0.213	8.24464e-103
Ddx5	4.97195e-107	-0.421378	0.616	0.782	9.76094e-103
Srcin1	9.99657e-107	0.764496	0.204	0.11	1.96253e-102
Ass1	5.99538e-106	0.672256	0.498	0.407	1.17701e-101
Phyhipl	3.9961e-105	0.654577	0.48	0.385	7.84515e-101
Slc22a28	9.05324e-105	-0.495402	0.263	0.44	1.77733e-100
Immp2l	4.40871e-104	0.700218	0.416	0.311	8.65518e-100
Mylk	2.05995e-103	-0.566085	0.177	0.336	4.04409e-99
Aacs	1.79292e-102	-0.549853	0.269	0.436	3.51986e-98
Iqgap1	7.48525e-102	-0.583163	0.082	0.209	1.4695e-97
4930402H24Rik	1.14168e-101	0.519415	0.649	0.612	2.24134e-97
Dnajc13	8.65552e-101	0.687741	0.431	0.344	1.69925e-96
Zmiz1	4.43131e-100	-0.459868	0.257	0.436	8.69955e-96
Lrp2	5.72619e-100	0.340146	0.804	0.682	1.12417e-95
Cyp2j11	1.69574e-99	-0.486601	0.139	0.288	3.32908e-95
mt-Co1	2.89026e-99	0.235452	0.985	0.988	5.67417e-95
Cers6	4.3444e-99	-0.530434	0.214	0.375	8.52893e-95
Mep1a	4.58746e-99	-0.448726	0.173	0.334	9.00611e-95
Crot	3.08321e-98	-0.493591	0.123	0.266	6.05296e-94
Enpp3	5.48703e-98	-0.432742	0.087	0.217	1.07721e-93
Nr3c2	7.56089e-98	-0.944531	0.232	0.371	1.48435e-93
Etv1	4.67026e-97	0.74603	0.241	0.146	9.16866e-93
0610043K17Rik	5.05899e-97	-0.508658	0.137	0.282	9.9318e-93
Larp1b	2.57314e-96	-0.415795	0.236	0.411	5.0516e-92
Tead1	2.64866e-96	-0.405289	0.329	0.517	5.19984e-92
Tmem8	5.66906e-96	0.794084	0.247	0.154	1.11295e-91
Igfbp4	7.80418e-96	0.677454	0.382	0.285	1.53212e-91
Slc7a9	2.20838e-95	0.758648	0.242	0.148	4.3355e-91
Sec11a	5.63876e-95	-0.423348	0.114	0.252	1.107e-90
Akr1a1	6.61776e-94	0.649627	0.516	0.44	1.2992e-89
Kif12	7.26906e-94	0.802245	0.291	0.197	1.42706e-89
Agbl4	1.81067e-93	-0.38966	0.089	0.217	3.55471e-89
Bckdhb	8.87062e-93	-0.662117	0.176	0.319	1.74148e-88
Myh9	9.54199e-93	-0.501765	0.117	0.25	1.87328e-88
Tdrd3	1.1995e-92	-0.583504	0.108	0.236	2.35486e-88
Fndc3b	4.13005e-92	-0.409769	0.159	0.31	8.10811e-88
Braf	7.84619e-91	-0.371145	0.22	0.388	1.54036e-86
Tmprss2	1.51262e-90	-0.509089	0.11	0.239	2.96958e-86
Nceh1	4.19693e-90	-0.467492	0.214	0.374	8.2394e-86
Stx16	4.36584e-90	-0.366965	0.158	0.309	8.57102e-86
Nedd4l	1.37761e-89	-0.447812	0.504	0.671	2.70453e-85
Gpcpd1	3.75762e-89	-0.389652	0.138	0.28	7.37696e-85
Smg6	2.11623e-88	0.536624	0.582	0.53	4.15457e-84
Rere	4.30035e-88	0.391442	0.769	0.757	8.44246e-84
Pard3	3.11808e-87	-0.360738	0.365	0.554	6.12142e-83
Zfp810	4.68288e-87	-0.367631	0.131	0.271	9.19343e-83
Arhgap26	4.8319e-87	-0.603546	0.219	0.366	9.48599e-83
Dst	6.77598e-87	-0.497673	0.292	0.459	1.33026e-82
Setbp1	1.84654e-86	-0.404989	0.29	0.463	3.62514e-82
Tmem164	2.42522e-86	-0.481275	0.104	0.227	4.76119e-82
Tmem117	3.87163e-86	-1.64663	0.098	0.206	7.60078e-82
Acsm1	1.23131e-85	-0.463731	0.268	0.424	2.4173e-81
Gss	1.74987e-84	-0.417623	0.154	0.294	3.43534e-80
Fgf1	1.98909e-84	-1.01133	0.265	0.404	3.90499e-80
Tsc22d2	4.24104e-84	-0.528192	0.133	0.262	8.32601e-80
Ugt3a1	6.96927e-84	-0.392426	0.086	0.204	1.36821e-79
mt-Co3	1.74417e-83	0.234793	0.993	0.992	3.42415e-79
Kpna4	3.37554e-83	-0.428071	0.117	0.244	6.62687e-79
Clic4	2.88694e-82	-0.418766	0.187	0.335	5.66763e-78
Gpm6a	5.86563e-82	-0.618862	0.093	0.205	1.15154e-77
Mpp6	8.37508e-82	-0.384503	0.191	0.341	1.6442e-77
Plxdc2	2.84275e-81	0.414952	0.709	0.669	5.58089e-77
Thrb	8.07998e-81	-0.425557	0.499	0.646	1.58626e-76
Tmem19	1.3029e-80	-0.370404	0.099	0.218	2.55785e-76
Itgb6	1.761e-80	-0.348535	0.187	0.334	3.45719e-76
Phkb	9.80476e-80	-0.359713	0.247	0.409	1.92487e-75
Lrch1	1.17973e-79	-0.533611	0.106	0.222	2.31604e-75
B4galt5	1.56486e-79	-0.369882	0.126	0.257	3.07214e-75
Acnat1	3.89701e-79	0.703738	0.298	0.21	7.65061e-75
Sfxn5	6.50968e-79	-0.355801	0.098	0.216	1.27798e-74
2810474O19Rik	6.87278e-79	-0.44155	0.282	0.444	1.34926e-74
Cgnl1	4.49467e-78	0.353667	0.574	0.493	8.82394e-74
Dock4	1.3245e-77	-0.483976	0.261	0.411	2.60027e-73
Met	1.07108e-76	-0.351157	0.184	0.33	2.10275e-72
Slc8a1	5.23655e-76	-3.59077	0.2	0.311	1.02804e-71
Gatsl2	5.63573e-76	0.735962	0.3	0.218	1.10641e-71
Nfe2l2	6.16013e-76	-0.422781	0.147	0.277	1.20936e-71
Tmem2	9.60636e-76	-0.353161	0.098	0.214	1.88592e-71
Tra2a	1.32856e-74	-0.557402	0.249	0.4	2.60822e-70
2010111I01Rik	1.97238e-74	-0.422344	0.364	0.533	3.87217e-70
Tacc1	1.01372e-73	-0.599193	0.119	0.228	1.99014e-69
Scmh1	1.20238e-73	-0.331827	0.174	0.313	2.36052e-69
Ncoa3	1.3798e-73	-0.320201	0.201	0.348	2.70883e-69
Pvt1	1.82103e-73	-0.41008	0.095	0.206	3.57505e-69
Entpd5	3.8885e-73	-0.332218	0.138	0.266	7.63389e-69
Miox	5.07072e-73	0.49538	0.578	0.519	9.95484e-69
Ftl1	6.08712e-73	0.429729	0.642	0.616	1.19502e-68
Chd9	6.28764e-73	0.475042	0.588	0.551	1.23439e-68
Fth1	6.36624e-73	0.277592	0.88	0.888	1.24982e-68
Blmh	2.31713e-72	-0.32847	0.111	0.229	4.54898e-68
Them7	8.93654e-72	-0.50233	0.297	0.435	1.75442e-67
Mdm2	9.64181e-72	-0.560087	0.157	0.281	1.89288e-67
Acat1	1.60124e-71	-0.304631	0.281	0.445	3.14356e-67
Ankrd44	1.72096e-71	-0.379329	0.104	0.216	3.37859e-67
Mapk4	2.03499e-71	0.669873	0.321	0.242	3.9951e-67
Ptk2	5.29496e-71	-0.398138	0.228	0.373	1.03951e-66
Pde1a	7.46316e-71	0.29565	0.337	0.229	1.46517e-66
Ptpn3	9.0617e-71	-0.296822	0.173	0.312	1.77899e-66
Mpv17l	1.19205e-70	-0.353398	0.159	0.289	2.34023e-66
Rbfox2	1.21316e-70	-0.355624	0.129	0.249	2.38167e-66
Ar	1.29837e-70	-0.415237	0.251	0.395	2.54896e-66
Arhgef18	2.22905e-70	-0.418623	0.095	0.202	4.37607e-66
Lrp6	5.11306e-70	-0.297643	0.188	0.329	1.0038e-65
Chpt1	5.66896e-70	-0.405693	0.759	0.817	1.11293e-65
Tpk1	7.57146e-70	-0.332497	0.304	0.462	1.48643e-65
Supt3	1.16724e-69	-0.35607	0.126	0.244	2.29152e-65
Aig1	1.72858e-69	-0.351657	0.158	0.286	3.39355e-65
Plscr4	4.10471e-69	0.648144	0.285	0.204	8.05836e-65
Cstf3	4.44916e-69	-0.321598	0.175	0.31	8.73459e-65
Reps1	4.54233e-69	-0.326406	0.13	0.25	8.91749e-65
Ppp2r5e	4.85048e-69	0.620476	0.443	0.386	9.52247e-65
Arhgap21	6.92102e-69	-0.30196	0.113	0.227	1.35873e-64
Ralgapa1	1.40704e-68	-0.292969	0.264	0.424	2.7623e-64
Krit1	3.09845e-68	-0.343727	0.214	0.357	6.08287e-64
Ldhd	3.9045e-68	-0.303997	0.157	0.287	7.66531e-64
Znrf2	5.36943e-68	-0.311324	0.102	0.212	1.05413e-63
Hsd3b3	6.62771e-68	-0.337328	0.164	0.293	1.30115e-63
Idh1	1.18388e-67	0.623594	0.335	0.255	2.32419e-63
Jarid2	1.83588e-67	-0.339694	0.477	0.624	3.60419e-63
Nus1	5.4251e-67	0.645729	0.288	0.211	1.06506e-62
Amn1	8.67107e-67	-0.383892	0.098	0.203	1.7023e-62
Phldb2	1.16742e-66	-0.358206	0.535	0.684	2.29187e-62
Ptbp3	1.6504e-66	-0.414487	0.11	0.218	3.24007e-62
Slc17a3	1.78327e-66	-0.442905	0.429	0.553	3.50092e-62
Col4a3	2.56122e-66	-0.362552	0.469	0.615	5.02818e-62
Fermt2	3.44108e-65	-0.328888	0.134	0.251	6.75554e-61
Cdc42bpa	6.75107e-65	-0.283936	0.234	0.382	1.32537e-60
Flnb	6.98057e-65	-0.294499	0.216	0.36	1.37043e-60
Gcnt2	7.32051e-65	-0.319846	0.307	0.46	1.43716e-60
Camta1	2.49409e-64	-0.35909	0.098	0.201	4.89641e-60
Tmem245	4.52625e-64	-0.256183	0.248	0.401	8.88593e-60
Prpf4b	5.00051e-64	-0.278883	0.186	0.321	9.817e-60
Mllt3	1.28965e-63	-0.333307	0.151	0.272	2.53185e-59
Ntn4	1.61223e-63	-0.407923	0.123	0.233	3.16513e-59
Slc22a6	2.57812e-63	-0.352728	0.161	0.285	5.06136e-59
Gphn	3.70792e-63	0.287793	0.815	0.796	7.27939e-59
Kcnj16	6.53739e-63	0.53228	0.603	0.574	1.28342e-58
Adamts6	2.17295e-62	0.634398	0.281	0.205	4.26593e-58
Chdh	7.29707e-62	-0.265216	0.131	0.248	1.43256e-57
Enah	1.02895e-61	-0.351111	0.115	0.22	2.02003e-57
Pck1	1.50882e-61	0.529746	0.545	0.501	2.96212e-57
Sntb2	3.47742e-61	0.616267	0.313	0.24	6.82687e-57
Rcan1	4.04628e-61	0.672608	0.203	0.131	7.94366e-57
Aldh1l1	5.18535e-61	-0.274151	0.134	0.25	1.01799e-56
Trim24	6.48027e-61	-0.280249	0.123	0.234	1.27221e-56
Agxt2	8.97605e-61	0.672396	0.218	0.147	1.76218e-56
Folr1	9.41974e-61	0.561955	0.455	0.403	1.84928e-56
Ube2e1	9.46659e-61	-0.250091	0.145	0.264	1.85848e-56
Psmd11	1.8321e-60	-0.287514	0.127	0.239	3.59679e-56
Lima1	4.34574e-60	0.522751	0.448	0.39	8.53155e-56
Herc4	5.01017e-60	-0.268676	0.214	0.353	9.83597e-56
Mgea5	1.47949e-59	-0.32166	0.205	0.34	2.90453e-55
Napsa	1.6244e-59	-0.360254	0.353	0.503	3.18902e-55
Qk	5.23968e-59	-0.291795	0.227	0.367	1.02865e-54
Enpp6	6.71002e-59	0.644273	0.256	0.183	1.31731e-54
Tmem27	7.21595e-59	0.477302	0.518	0.477	1.41664e-54
Glg1	1.72332e-58	-0.26405	0.265	0.413	3.38323e-54
Garem1	2.38934e-58	-0.327867	0.183	0.306	4.69074e-54
Trim7	5.67759e-58	-0.355233	0.393	0.526	1.11462e-53
Larp4b	5.75902e-58	-0.290403	0.37	0.528	1.13061e-53
Fnbp1	1.45504e-57	-0.270658	0.133	0.244	2.85653e-53
Tango2	2.03185e-57	0.608406	0.404	0.351	3.98892e-53
Hnrnpa3	2.07226e-57	-0.32369	0.14	0.251	4.06827e-53
Slc9a3	2.26663e-57	0.57651	0.3	0.225	4.44984e-53
Bmp6	2.81846e-57	0.571162	0.359	0.29	5.53319e-53
Wls	3.3392e-57	-0.291602	0.338	0.492	6.55551e-53
Ildr2	5.41946e-57	0.612523	0.261	0.189	1.06395e-52
Cab39l	9.29821e-57	-0.321442	0.105	0.202	1.82543e-52
Fmn1	3.74332e-56	0.419599	0.595	0.566	7.34889e-52
Echdc2	3.79438e-56	-0.232335	0.163	0.284	7.44912e-52
Plekha1	4.21437e-56	0.578371	0.281	0.209	8.27366e-52
Tanc1	4.66495e-56	-0.368986	0.19	0.306	9.15824e-52
Slc9a8	4.87924e-56	-0.297651	0.153	0.267	9.57893e-52
Epb41l1	4.9638e-56	-0.307244	0.118	0.219	9.74494e-52
Papss2	6.2881e-56	-0.27752	0.198	0.325	1.23448e-51
Abcd3	2.30527e-55	-0.228316	0.227	0.364	4.52571e-51
Pls1	2.34807e-55	0.624626	0.218	0.15	4.60974e-51
Tbc1d1	1.54365e-54	0.518624	0.315	0.242	3.0305e-50
Abat	1.6436e-54	0.599522	0.35	0.29	3.22672e-50
Glb1l	1.66607e-54	0.671727	0.272	0.207	3.27084e-50
Rb1	1.80218e-54	-0.300516	0.151	0.26	3.53805e-50
Gclm	2.36145e-54	-0.255389	0.209	0.337	4.636e-50
Chuk	2.62623e-54	-0.23586	0.199	0.328	5.15581e-50
Mef2a	3.12561e-54	-0.278711	0.156	0.269	6.1362e-50
Pnn	4.89146e-54	-0.243236	0.141	0.252	9.60292e-50
Rcor1	8.65089e-54	-0.213322	0.218	0.352	1.69834e-49
Arfgef1	9.29553e-54	-0.270635	0.228	0.36	1.8249e-49
Ddx17	1.64861e-53	-0.278412	0.285	0.43	3.23655e-49
Rc3h1	2.41617e-53	-0.284809	0.155	0.267	4.74343e-49
Ggt1	9.93144e-53	-0.217182	0.256	0.398	1.94974e-48
Kank1	1.57256e-52	-0.375823	0.169	0.276	3.08724e-48
Cbl	1.84154e-52	-0.266115	0.125	0.226	3.61532e-48
Gna12	4.01568e-52	0.63616	0.225	0.16	7.88358e-48
Nlk	4.70014e-52	-0.302609	0.257	0.388	9.22731e-48
Cobll1	7.17408e-52	-0.281565	0.535	0.68	1.40842e-47
Clint1	7.98503e-52	-0.218787	0.259	0.399	1.56762e-47
Ankrd28	8.10361e-52	-0.251485	0.225	0.354	1.5909e-47
Ghr	9.10066e-52	-0.958963	0.921	0.864	1.78664e-47
Stxbp4	9.89472e-52	-0.353797	0.214	0.334	1.94253e-47
Zfp445	1.0179e-51	-0.246488	0.146	0.255	1.99835e-47
Sh3rf1	1.15048e-51	0.407911	0.597	0.576	2.25862e-47
Ldlrad3	1.65811e-51	0.618944	0.35	0.295	3.25521e-47
Slc47a1	2.30052e-51	0.293905	0.671	0.591	4.51638e-47
Nmnat3	2.39065e-51	0.664295	0.231	0.167	4.69333e-47
Slc12a1	6.1072e-51	-2.73236	0.233	0.328	1.19897e-46
Mpp1	1.75799e-50	0.634228	0.248	0.184	3.45128e-46
Lnpep	2.50869e-50	-0.225253	0.193	0.314	4.92507e-46
D930016D06Rik	3.73659e-50	-0.23035	0.127	0.228	7.33568e-46
Slc12a3	7.13168e-50	-2.6926	0.176	0.264	1.40009e-45
Cpeb2	7.39643e-50	-0.31135	0.131	0.229	1.45207e-45
Brap	9.79956e-50	-0.219569	0.115	0.211	1.92385e-45
Acadsb	9.9468e-50	-0.280431	0.112	0.205	1.95276e-45
Ogt	1.16783e-49	-0.260791	0.377	0.533	2.29268e-45
Thoc7	1.29771e-49	-0.228674	0.147	0.253	2.54766e-45
Slc33a1	1.46312e-49	-0.256415	0.13	0.23	2.87239e-45
Xiap	3.01662e-49	-0.281136	0.125	0.22	5.92224e-45
Gm20732	5.43504e-49	-0.290067	0.118	0.212	1.06701e-44
Dip2c	7.47273e-49	0.428623	0.525	0.499	1.46705e-44
Ppm1h	1.29885e-48	0.453839	0.5	0.465	2.5499e-44
Ivd	4.45245e-48	-0.200182	0.177	0.292	8.74105e-44
Nat8	4.64485e-48	-0.215054	0.131	0.231	9.11877e-44
Abl2	6.86917e-48	-0.230078	0.134	0.235	1.34856e-43
Ank3	7.83984e-48	-0.612563	0.798	0.835	1.53912e-43
Cpt1a	8.42689e-48	-0.220408	0.168	0.279	1.65437e-43
Dennd1a	1.05318e-47	0.319881	0.713	0.708	2.06759e-43
Smurf2	1.16327e-47	-0.214487	0.237	0.368	2.28374e-43
Airn	1.17342e-47	0.635982	0.288	0.224	2.30366e-43
Gab2	1.26708e-47	-0.253046	0.251	0.378	2.48753e-43
Sypl2	3.17899e-47	0.641264	0.25	0.19	6.24099e-43
Cdc73	5.20855e-47	-0.217167	0.124	0.219	1.02254e-42
Phip	6.62213e-47	-0.242181	0.193	0.308	1.30006e-42
Map4k3	6.73401e-47	-0.238926	0.222	0.345	1.32202e-42
Amacr	9.49211e-47	-0.229778	0.144	0.246	1.86349e-42
Setd5	1.32804e-46	-0.227341	0.26	0.393	2.60721e-42
Me1	1.66692e-46	-0.215302	0.213	0.334	3.27249e-42
Pbld1	1.76934e-46	0.481551	0.43	0.384	3.47357e-42
Pard3b	2.14189e-46	-0.622193	0.256	0.368	4.20497e-42
2610037D02Rik	2.79635e-46	-0.274981	0.159	0.263	5.4898e-42
Luzp1	5.14938e-46	-0.305931	0.166	0.268	1.01093e-41
Ddi2	5.62014e-46	-0.227028	0.293	0.43	1.10335e-41
Stxbp5l	6.09405e-46	0.554958	0.326	0.268	1.19638e-41
Csnk1g1	8.66251e-46	-0.200865	0.219	0.343	1.70062e-41
Atf2	1.10635e-45	-0.231379	0.157	0.26	2.17199e-41
Gm16685	2.17532e-45	0.509235	0.299	0.23	4.2706e-41
Bmpr2	3.38515e-45	-0.225272	0.142	0.241	6.64574e-41
Sgms1	3.42602e-45	-0.223062	0.33	0.474	6.72597e-41
Fam222b	4.43264e-45	-0.205972	0.113	0.202	8.70216e-41
Nedd4	5.37206e-45	-0.208235	0.259	0.392	1.05464e-40
Spag5	6.63761e-45	-0.448043	0.175	0.277	1.3031e-40
Kif5b	8.10711e-45	-0.25348	0.228	0.351	1.59159e-40
Wasf2	1.20668e-44	-0.230146	0.128	0.221	2.36896e-40
Etnk1	1.59031e-44	-0.336889	0.133	0.223	3.1221e-40
0610005C13Rik	6.82856e-44	0.44597	0.474	0.435	1.34058e-39
Acbd5	7.59707e-44	-0.225309	0.125	0.217	1.49146e-39
Trio	1.10647e-43	0.429476	0.507	0.482	2.17221e-39
Nfat5	1.94663e-43	-0.277855	0.367	0.507	3.82163e-39
Gm17276	2.50522e-43	-0.272937	0.124	0.212	4.91825e-39
Hlf	3.60478e-43	0.565133	0.359	0.311	7.07691e-39
Far1	4.35118e-43	-0.20981	0.242	0.365	8.54224e-39
Sh3tc2	5.04459e-43	-0.217052	0.147	0.243	9.90354e-39
Arhgap29	6.45116e-43	-0.232753	0.118	0.205	1.26649e-38
Dnase1	8.21073e-43	0.612468	0.287	0.228	1.61193e-38
Fchsd2	1.7678e-42	-0.222173	0.192	0.301	3.47055e-38
Gm42418	4.37266e-42	0.360429	0.613	0.62	8.58441e-38
Copa	5.35731e-42	-0.20354	0.12	0.208	1.05175e-37
Asxl1	5.68491e-42	-0.204654	0.193	0.303	1.11606e-37
Ptp4a2	5.90704e-42	-0.295103	0.149	0.244	1.15967e-37
Eml4	7.24845e-42	0.448059	0.227	0.162	1.42302e-37
Crim1	1.01648e-41	-0.289069	0.223	0.333	1.99555e-37
Cpsf6	1.70476e-41	-0.2226	0.146	0.241	3.34679e-37
Esyt2	1.8887e-41	-0.202216	0.137	0.23	3.70789e-37
Rabgap1l	3.05198e-41	0.334299	0.645	0.645	5.99164e-37
1700020I14Rik	3.34197e-41	-0.234594	0.143	0.237	6.56095e-37
Cdk6	5.97461e-41	-0.202231	0.128	0.218	1.17294e-36
Bicd1	6.55479e-41	-0.265621	0.12	0.204	1.28684e-36
Serinc3	1.28574e-40	-0.270994	0.18	0.279	2.52417e-36
Yap1	3.86204e-40	-0.219687	0.118	0.204	7.58196e-36
Mier1	6.17592e-40	-0.233497	0.137	0.228	1.21246e-35
Slc22a1	9.47773e-40	0.565662	0.299	0.249	1.86067e-35
Tln2	3.36909e-39	0.470054	0.427	0.388	6.61419e-35
Slc22a18	4.16747e-39	0.467848	0.448	0.415	8.18159e-35
Ppp1cb	3.32411e-38	-0.230115	0.125	0.209	6.52589e-34
Acadm	3.80347e-38	-0.200138	0.213	0.321	7.46698e-34
Klf12	6.24941e-38	0.388502	0.549	0.531	1.22688e-33
Fmo1	7.10292e-38	0.532885	0.301	0.251	1.39444e-33
Pde7a	1.19543e-37	0.525444	0.277	0.225	2.34687e-33
Pdzk1ip1	1.27287e-37	0.563875	0.224	0.169	2.4989e-33
Sgk3	1.97212e-37	0.57535	0.243	0.191	3.87166e-33
Nedd9	1.97236e-37	-0.297836	0.146	0.231	3.87213e-33
Peak1	2.39122e-37	-0.299966	0.129	0.211	4.69445e-33
Adgrl2	3.00736e-37	-0.216675	0.134	0.22	5.90405e-33
Ttc14	6.38059e-37	-0.207596	0.215	0.322	1.25264e-32
Trpc1	6.54585e-37	0.479905	0.388	0.35	1.28508e-32
Por	6.76307e-37	-0.211788	0.262	0.38	1.32773e-32
Exoc6b	8.46789e-37	-0.250172	0.254	0.364	1.66242e-32
Prkcz	1.50228e-36	0.562629	0.327	0.287	2.94927e-32
Tob1	2.71932e-36	-0.251346	0.123	0.205	5.33856e-32
Macf1	3.58151e-36	-0.213761	0.53	0.667	7.03121e-32
Pcf11	5.76279e-36	-0.311929	0.127	0.207	1.13135e-31
Hivep2	6.26269e-36	-0.207612	0.212	0.316	1.22949e-31
Atp1a1	8.65123e-36	0.280918	0.656	0.657	1.69841e-31
Cyp2j13	1.647e-35	-0.320253	0.276	0.38	3.23339e-31
Trabd2b	2.02812e-35	-0.277986	0.418	0.537	3.9816e-31
Tmcc1	2.10206e-34	-0.202025	0.341	0.471	4.12676e-30
Pam	4.064e-34	0.224322	0.647	0.62	7.97845e-30
Slc25a21	4.59088e-34	-0.351422	0.598	0.636	9.01281e-30
Atp6v1h	4.72772e-34	-0.200599	0.153	0.239	9.28145e-30
Kcnq1ot1	5.6217e-34	0.349932	0.474	0.449	1.10365e-29
Oxr1	1.57453e-33	0.27961	0.636	0.602	3.09112e-29
Dock7	2.54213e-33	-0.218332	0.166	0.253	4.99072e-29
Snx25	3.34703e-33	0.545695	0.206	0.157	6.57088e-29
Tbck	5.4337e-33	-0.463868	0.164	0.248	1.06674e-28
Ankib1	6.72567e-33	-0.203014	0.352	0.474	1.32038e-28
Dock8	1.42357e-32	-0.366963	0.208	0.293	2.79475e-28
Nufip2	1.86797e-32	-0.233789	0.181	0.273	3.66719e-28
Dnajc5	5.20268e-32	-0.202621	0.188	0.282	1.02139e-27
Dennd5b	5.72776e-32	0.421925	0.459	0.442	1.12447e-27
Tpcn1	7.82353e-32	0.556332	0.223	0.176	1.53592e-27
Mlxipl	1.42929e-31	-0.242163	0.375	0.481	2.80598e-27
Igfbp7	2.43655e-31	0.319576	0.612	0.613	4.78343e-27
Man1a2	2.56849e-31	-0.205453	0.145	0.225	5.04246e-27
Snx8	6.84782e-31	0.546203	0.227	0.182	1.34436e-26
Baz2b	1.42897e-30	-0.205952	0.454	0.586	2.80536e-26
Baiap2	2.66081e-30	0.52505	0.219	0.173	5.22371e-26
Cyp2j5	3.67804e-30	0.310284	0.604	0.584	7.22073e-26
Nmrk1	4.96657e-30	0.364667	0.483	0.457	9.75037e-26
Manba	5.85031e-30	0.466001	0.37	0.342	1.14853e-25
Evi5	1.51528e-29	0.425597	0.432	0.415	2.97479e-25
Esrra	2.2165e-28	0.518131	0.309	0.273	4.35144e-24
Nav2	8.01672e-28	0.445367	0.265	0.219	1.57384e-23
Polr2a	8.32208e-28	-0.53464	0.199	0.283	1.63379e-23
Gas6	1.90099e-27	0.436586	0.346	0.308	3.73203e-23
AI314278	3.74722e-27	0.512452	0.312	0.28	7.35654e-23
Acss2	8.42256e-27	-0.208732	0.284	0.383	1.65352e-22
Slc6a15	8.54839e-27	-0.286119	0.149	0.22	1.67822e-22
Lgr4	1.27581e-26	0.433174	0.449	0.44	2.50468e-22
Agap1	1.8247e-26	0.300927	0.554	0.558	3.58226e-22
mt-Nd1	1.83566e-26	0.27465	0.644	0.663	3.60377e-22
Slc16a9	1.91263e-26	-0.299613	0.265	0.356	3.75487e-22
Msi2	2.6215e-26	0.211274	0.64	0.639	5.14653e-22
Glud1	5.51257e-26	0.45919	0.433	0.423	1.08223e-21
Xpnpep1	6.22701e-26	0.522632	0.248	0.211	1.22249e-21
Magi1	1.24779e-25	-0.298028	0.535	0.637	2.44965e-21
Snta1	1.46436e-25	0.4938	0.225	0.183	2.87484e-21
Lmo4	1.7221e-25	0.507559	0.203	0.162	3.38083e-21
Sh3d19	3.35956e-25	0.322978	0.506	0.501	6.59549e-21
Ipmk	4.4147e-25	0.614616	0.236	0.197	8.66694e-21
Shb	5.52972e-25	0.466411	0.341	0.313	1.08559e-20
App	7.87237e-25	0.298857	0.588	0.606	1.5455e-20
Sipa1l1	8.4197e-25	0.432708	0.368	0.346	1.65295e-20
Ptprg	9.28277e-25	-0.266012	0.409	0.527	1.82239e-20
Myo1d	1.5501e-24	-0.299195	0.229	0.305	3.04315e-20
Hipk2	1.87173e-24	-0.213792	0.285	0.386	3.67457e-20
Lactb2	1.89423e-24	0.246283	0.604	0.579	3.71875e-20
Trpm7	4.44521e-24	-0.275037	0.46	0.578	8.72685e-20
Maml3	5.30643e-24	-0.49373	0.17	0.229	1.04176e-19
Id2	1.03949e-23	0.460998	0.3	0.267	2.04073e-19
Shank2	1.43458e-23	-0.220141	0.292	0.388	2.81637e-19
Ptprf	2.38462e-23	0.48411	0.249	0.211	4.6815e-19
Mapt	2.74153e-23	0.329526	0.485	0.476	5.38217e-19
Spink1	3.31423e-23	0.430039	0.362	0.335	6.5065e-19
Mitf	3.58135e-23	-0.241284	0.184	0.254	7.0309e-19
Vps13b	4.83942e-22	0.351083	0.46	0.46	9.50075e-18
Akap13	9.1256e-22	0.315208	0.491	0.489	1.79154e-17
Spag9	1.39163e-21	0.314984	0.528	0.541	2.73204e-17
Pdgfc	1.13783e-20	0.462762	0.29	0.261	2.2338e-16
Adk	1.25826e-20	0.269534	0.579	0.594	2.47021e-16
Sult1d1	2.29878e-20	0.441149	0.302	0.275	4.51297e-16
Hgd	4.62466e-20	0.336361	0.435	0.423	9.07914e-16
Trappc9	5.64372e-20	0.439769	0.358	0.345	1.10798e-15
Vmp1	7.00607e-20	-0.255139	0.313	0.412	1.37543e-15
Rufy3	7.99364e-20	0.362764	0.451	0.451	1.56931e-15
Pclo	8.96062e-20	0.373902	0.225	0.186	1.75915e-15
Hs6st1	9.0295e-20	0.500394	0.211	0.178	1.77267e-15
Tesk2	9.14937e-20	0.447319	0.247	0.215	1.7962e-15
Svopl	1.18118e-19	0.452409	0.239	0.207	2.3189e-15
Pikfyve	1.29821e-19	0.464591	0.267	0.239	2.54864e-15
Kcnk5	1.6234e-19	0.415968	0.382	0.36	3.18705e-15
Neu1	2.07492e-19	0.443242	0.318	0.297	4.07349e-15
Slc25a13	4.73312e-19	0.352328	0.449	0.448	9.29206e-15
Picalm	6.24784e-19	0.353002	0.413	0.41	1.22658e-14
Cdkl1	7.03649e-19	0.241831	0.275	0.228	1.3814e-14
Arl15	7.52888e-19	-0.383687	0.531	0.615	1.47807e-14
Rora	3.55993e-18	0.276401	0.594	0.607	6.98886e-14
4931406C07Rik	4.78796e-18	0.372283	0.409	0.405	9.39972e-14
Slc22a8	7.50994e-18	0.41014	0.257	0.224	1.47435e-13
Acox1	2.0938e-17	-0.212979	0.524	0.601	4.11055e-13
Ap2a2	2.91664e-17	0.429995	0.297	0.278	5.72595e-13
Nbea	5.91073e-17	-0.418145	0.158	0.207	1.16039e-12
Retreg1	6.60264e-17	0.425093	0.349	0.339	1.29623e-12
Shroom3	9.68688e-17	-0.304594	0.326	0.402	1.90173e-12
Abhd17c	3.22346e-16	0.460662	0.263	0.241	6.32831e-12
Inpp5b	1.03337e-15	0.44258	0.244	0.22	2.02871e-11
9030624J02Rik	1.51035e-15	0.441297	0.206	0.179	2.96513e-11
Ldlrad4	1.7185e-15	0.2461	0.516	0.513	3.37376e-11
Gcnt1	2.23411e-15	0.390549	0.321	0.304	4.38601e-11
Smyd3	3.1752e-15	0.381953	0.3	0.279	6.23355e-11
Nat8f3	3.44937e-15	0.431933	0.267	0.243	6.77181e-11
Car2	4.19453e-15	0.339169	0.206	0.174	8.23469e-11
Ugt2b38	4.84844e-15	0.304576	0.425	0.42	9.51845e-11
Hnf4a	5.13449e-15	0.407911	0.315	0.301	1.008e-10
Apex2	3.0559e-14	0.438273	0.229	0.207	5.99935e-10
Anks1	4.76672e-14	0.410288	0.306	0.292	9.35802e-10
Add3	6.86365e-14	0.393549	0.214	0.188	1.34747e-09
Aspa	7.23665e-14	0.388855	0.392	0.387	1.4207e-09
Nrip1	1.35014e-13	0.351055	0.359	0.353	2.6506e-09
Slc17a1	1.72122e-13	0.281202	0.469	0.471	3.37911e-09
Slc6a6	5.85708e-13	0.226013	0.456	0.453	1.14986e-08
AC154546.2	1.41287e-12	0.46275	0.203	0.181	2.77374e-08
Ubac2	1.52161e-12	0.412307	0.278	0.266	2.98722e-08
Xpr1	2.16166e-12	0.362979	0.362	0.366	4.24378e-08
Bach2	2.36696e-12	0.368201	0.302	0.288	4.64682e-08
Suclg2	4.09614e-12	0.349923	0.325	0.317	8.04155e-08
St8sia1	4.83282e-12	0.38755	0.299	0.287	9.4878e-08
Rreb1	6.4826e-12	0.307839	0.429	0.439	1.27266e-07
Zfp618	8.26964e-12	0.374295	0.251	0.232	1.6235e-07
St3gal3	8.4925e-12	0.379148	0.304	0.294	1.66725e-07
Acsl1	1.01024e-11	0.375684	0.266	0.247	1.98331e-07
Fut8	1.17883e-11	0.255454	0.477	0.485	2.31427e-07
Xylb	4.37525e-11	0.382706	0.262	0.249	8.5895e-07
Lpp	4.95819e-11	0.26909	0.476	0.497	9.73393e-07
A1cf	5.94382e-11	0.412869	0.257	0.244	1.16689e-06
Spp1	6.91335e-11	0.207049	0.347	0.333	1.35723e-06
Plekha6	1.33597e-10	0.249172	0.395	0.391	2.62277e-06
Atp2a2	2.04619e-10	0.306947	0.426	0.448	4.01708e-06
Galnt3	2.08253e-10	0.346622	0.204	0.183	4.08842e-06
Sfxn1	3.38141e-10	0.365705	0.238	0.223	6.63839e-06
mt-Nd3	5.49922e-10	0.259837	0.497	0.526	1.07961e-05
Dnmt3a	4.42059e-09	0.292002	0.44	0.465	8.6785e-05
Fam13a	4.43506e-09	0.298525	0.291	0.279	8.70692e-05
Lrrc8d	4.67468e-09	0.304453	0.398	0.412	9.17732e-05
Slc36a1	8.25532e-09	0.358223	0.25	0.239	0.000162068
Tlk1	1.58199e-08	0.313047	0.354	0.363	0.000310576
Umod	1.88458e-08	-0.404377	0.513	0.583	0.00036998
Zfp697	2.23497e-08	0.359216	0.247	0.237	0.00043877
Irak2	2.67158e-08	0.416572	0.218	0.207	0.000524484
Aass	2.85307e-08	0.261505	0.424	0.437	0.000560116
Sema4d	3.16878e-08	0.3845	0.272	0.269	0.000622095
Slc22a5	3.46709e-08	0.367204	0.248	0.238	0.00068066
Pth1r	5.23904e-08	0.379769	0.316	0.318	0.00102853
Mtss1	9.87795e-08	0.229167	0.486	0.51	0.00193924
Atp6v1b2	1.31176e-07	0.324126	0.305	0.306	0.00257525
Zfand3	1.89277e-07	0.231378	0.487	0.522	0.00371589
Cdkal1	2.41809e-07	0.316073	0.347	0.361	0.0047472
Ptpn13	2.8355e-07	0.279593	0.425	0.449	0.00556665
Taok3	3.26018e-07	0.341863	0.201	0.188	0.00640038
Sufu	4.00238e-07	0.362447	0.279	0.28	0.00785747
Lamp2	4.11587e-07	0.26306	0.406	0.427	0.00808027
Ncoa7	1.32174e-06	0.209013	0.471	0.495	0.0259484
Srrm2	1.32664e-06	0.218276	0.488	0.53	0.0260446
2024-03-02	1.47559e-06	0.359404	0.202	0.191	0.0289687
Bcl7a	1.83005e-06	0.336477	0.297	0.303	0.0359276
Wdr72	2.59751e-06	0.267965	0.271	0.263	0.0509944
Gkap1	2.84834e-06	0.335859	0.258	0.255	0.0559187
Akr1c21	3.2459e-06	0.245787	0.406	0.418	0.0637235
Kif21a	3.3155e-06	0.331893	0.312	0.322	0.0650898
Gpc4	3.62744e-06	0.211596	0.503	0.52	0.0712139
Foxn3	4.83144e-06	0.233473	0.417	0.44	0.0948509
Cldn10	1.13385e-05	0.286214	0.358	0.371	0.222597
Atxn7	1.19929e-05	0.300763	0.375	0.399	0.235445
Mapre2	1.34379e-05	0.319059	0.222	0.215	0.263813
Abcg2	2.06323e-05	0.248132	0.367	0.382	0.405053
Uvrag	2.57385e-05	0.295297	0.296	0.305	0.505298
Pcx	3.04699e-05	0.312556	0.263	0.263	0.598185
Klf9	3.41315e-05	0.325711	0.288	0.294	0.67007
Fkbp15	3.51839e-05	0.337373	0.202	0.197	0.69073
Abl1	3.80274e-05	0.340774	0.249	0.249	0.746554
Wwp2	5.97255e-05	0.35609	0.213	0.209	1
1110051M20Rik	6.8837e-05	0.314176	0.211	0.206	1
D630045J12Rik	0.000112539	0.328751	0.294	0.305	1
Nectin3	0.000141745	0.287784	0.238	0.237	1
Clybl	0.000205467	0.257429	0.456	0.496	1
Gns	0.000285517	0.318087	0.221	0.22	1
Prrc2b	0.000296458	0.310124	0.224	0.224	1
Chd4	0.000324752	0.33475	0.264	0.272	1
4833439L19Rik	0.000450475	0.250419	0.353	0.375	1
Slc6a20b	0.000626504	0.231284	0.378	0.398	1
Dennd3	0.000699975	0.316165	0.268	0.279	1
Slc16a2	0.000740404	0.249548	0.338	0.355	1
Pde4dip	0.000745918	0.303445	0.304	0.321	1
Zcchc14	0.000748468	0.307167	0.248	0.255	1
Golga4	0.000955642	0.268547	0.342	0.368	1
Sgk2	0.000961939	0.315774	0.258	0.266	1
Hspa8	0.00101226	0.218945	0.397	0.425	1
Aftph	0.00103154	0.249033	0.334	0.355	1
Cflar	0.00109897	0.238478	0.317	0.332	1
Tpt1	0.00111498	0.264094	0.302	0.313	1
Cachd1	0.00126687	0.28554	0.262	0.269	1
Arhgef28	0.00129705	0.205946	0.431	0.47	1
Srr	0.00130005	0.230316	0.392	0.422	1
Col4a5	0.00161242	0.270938	0.236	0.237	1
Wdr7	0.00207366	0.301147	0.258	0.267	1
Galnt11	0.00273328	0.265428	0.311	0.33	1
Mcu	0.00365078	0.255349	0.211	0.212	1
Abca3	0.00491365	0.296676	0.284	0.301	1
Cpeb4	0.0161218	0.206989	0.399	0.441	1
Osbpl11	0.0168679	0.294458	0.199	0.203	1
Snx6	0.0183207	0.283346	0.266	0.283	1
Pcyt2	0.0191724	0.232016	0.409	0.454	1
Tcf7l2	0.0197473	0.239356	0.324	0.347	1
Cyb5b	0.0240351	0.247952	0.335	0.364	1
Creb3l2	0.0248593	0.216651	0.266	0.278	1
Dlst	0.0267592	0.263202	0.276	0.293	1
Gm6999	0.0271525	0.256142	0.213	0.218	1
Usp24	0.0276187	0.236719	0.341	0.373	1
Tpd52	0.0307568	0.280765	0.227	0.237	1
Mob3b	0.0315896	0.223447	0.432	0.479	1
Tulp3	0.0366065	0.271112	0.226	0.236	1
Ppfia1	0.0403514	0.285899	0.21	0.219	1
Gm26917	0.0445409	0.290138	0.3	0.32	1
Dtnbp1	0.0459268	0.291024	0.211	0.22	1
Mapkap1	0.0498462	0.274517	0.313	0.346	1
Tlk2	0.0501511	0.286003	0.241	0.255	1
Mapk14	0.0519139	0.216665	0.357	0.39	1
Herpud1	0.0788387	0.235633	0.307	0.332	1
Ndufa4	0.0791295	0.233424	0.231	0.239	1
Rab1a	0.0860355	0.222163	0.22	0.228	1
Hdac8	0.0895651	0.251422	0.299	0.326	1
Ppp1r12b	0.12762	0.232469	0.225	0.237	1
Fmo2	0.129863	0.211645	0.314	0.337	1
Ctsl	0.137357	0.201838	0.24	0.252	1
Cyba	0.144356	0.254788	0.231	0.245	1
Ttc7b	0.157945	0.266963	0.202	0.213	1
Pik3c2a	0.161608	0.213399	0.33	0.363	1
Dmtn	0.169156	0.255945	0.2	0.209	1
Phf20	0.169592	0.241344	0.219	0.232	1
Cox6c	0.208307	0.247251	0.201	0.209	1
Scp2	0.209365	0.227078	0.242	0.258	1
Gpr137b	0.227956	0.266657	0.248	0.269	1
Gm10732	0.241166	0.256017	0.199	0.211	1
Phc2	0.246081	0.271205	0.211	0.226	1
Atp5g3	0.302071	0.230204	0.209	0.22	1
Bckdha	0.31326	0.218524	0.201	0.227	1
Lmtk2	0.338899	0.232584	0.261	0.286	1
Comt	0.395124	0.211455	0.25	0.284	1
Atp6v1e1	0.408093	0.229546	0.244	0.265	1
Grina	0.485707	0.215629	0.309	0.345	1
Zc3h12c	0.504327	0.2465	0.244	0.266	1
Pbx1	0.543246	-0.485815	0.627	0.671	1
Hspa5	0.556826	0.213847	0.2	0.213	1
Zhx2	0.559789	0.232918	0.222	0.251	1
Abtb2	0.583709	0.236135	0.2	0.214	1
Wdpcp	0.594013	0.211407	0.185	0.205	1
Calr	0.669452	0.205647	0.189	0.202	1
Rps29	0.687281	0.204202	0.208	0.223	1
Glb1	0.710581	0.223664	0.253	0.28	1
Kansl3	0.742174	0.24641	0.204	0.228	1
Mettl7a1	0.751027	0.217697	0.217	0.24	1
Ccdc50	0.766909	0.225146	0.297	0.341	1
Tbl1xr1	0.780099	0.200082	0.185	0.203	1
Gtf2i	0.809793	0.229783	0.281	0.316	1
Trak1	0.820654	0.201965	0.212	0.235	1
Pepd	0.865632	0.249911	0.201	0.221	1
Hook2	0.884314	0.224813	0.185	0.203	1
Atp6v0b	0.888744	0.212125	0.205	0.223	1
Pipox	0.898119	0.208806	0.238	0.263	1
Slc25a51	0.950079	0.205692	0.301	0.339	1
Spred2	0.997506	0.23062	0.222	0.244	1

## Sheet: PT-S1-S2-2
	p_val	avg_log2FC	pct.1	pct.2	p_val_adj
Arhgap15	0	1.19085	0.413	0.111	0
Slc5a12	0	1.6756	0.945	0.469	0
Gatm	0	0.975023	0.707	0.317	0
Plcb1	0	0.846728	0.979	0.675	0
Nhs	0	0.766032	0.915	0.608	0
Hsd3b2	0	0.826967	0.84	0.53	0
Fut9	0	0.905208	0.991	0.775	0
Bnc2	0	0.974442	0.908	0.506	0
Errfi1	0	0.864875	0.939	0.674	0
Slc4a4	0	0.817625	0.957	0.666	0
Auts2	0	0.997575	0.853	0.425	0
Slc13a1	0	1.01454	0.908	0.594	0
Frmd4b	0	0.77658	0.919	0.61	0
Pik3c2g	0	1.09617	0.796	0.39	0
Nox4	0	0.90119	0.951	0.608	0
Nr1h4	0	0.868862	0.91	0.584	0
Gm31718	0	1.08683	0.465	0.153	0
Slc7a7	0	0.860731	0.658	0.323	0
Car12	0	0.842873	0.686	0.322	0
Atxn1	0	0.695703	0.959	0.719	0
Slc34a1	0	0.829133	0.998	0.834	0
Dab2	0	1.12841	0.997	0.732	0
Ndrg1	0	0.862192	0.958	0.683	0
Snx29	0	0.717187	0.985	0.736	0
Rab11fip3	0	0.730227	0.92	0.64	0
Tnfaip8	0	0.834793	0.816	0.474	0
Gldc	0	1.08764	0.64	0.241	0
Gria3	5.08528e-308	1.04725	0.491	0.197	9.98342e-304
Lrp2	9.32067e-302	0.714429	0.951	0.678	1.82983e-297
Cyp2j13	1.69238e-296	0.976393	0.654	0.334	3.32249e-292
Magi2	1.87371e-290	-0.213087	0.88	0.539	3.67848e-286
Phyhipl	3.36152e-285	0.89599	0.681	0.373	6.59933e-281
Slc16a14	4.00318e-283	0.88819	0.504	0.21	7.85904e-279
Ppp1r16b	1.37255e-280	0.829991	0.605	0.291	2.69459e-276
Pde4d	6.44082e-275	0.533541	0.998	0.902	1.26446e-270
Pah	8.87925e-275	0.794643	0.772	0.453	1.74317e-270
Timp3	2.8073e-269	0.730728	0.939	0.748	5.51129e-265
Keg1	9.51798e-267	0.643528	0.993	0.837	1.86857e-262
Fggy	1.40908e-263	0.736139	0.812	0.511	2.7663e-259
Slc13a3	3.40787e-258	0.84811	0.596	0.296	6.69034e-254
Alpl	9.69169e-254	0.87754	0.39	0.146	1.90267e-249
Acsm2	8.11846e-253	0.579082	0.982	0.79	1.59382e-248
Ptprd	1.3848e-252	0.537501	0.975	0.828	2.71865e-248
Glis1	2.80885e-251	0.771829	0.711	0.404	5.51433e-247
Tmem108	4.33558e-251	0.757072	0.357	0.125	8.5116e-247
Slc5a2	1.13752e-249	0.670958	0.52	0.223	2.23318e-245
Ppara	1.26562e-249	0.879957	0.72	0.439	2.48466e-245
Gabrb3	6.67077e-249	0.773358	0.576	0.281	1.30961e-244
Pter	2.58679e-240	0.677114	0.882	0.589	5.07838e-236
Rhobtb1	4.16585e-236	0.72419	0.758	0.447	8.1784e-232
Slc6a19	1.55296e-235	0.771231	0.47	0.203	3.04878e-231
Xylt1	5.61973e-233	0.766596	0.675	0.385	1.10327e-228
Pitpnc1	9.90184e-233	0.628059	0.907	0.652	1.94393e-228
Itpr2	6.57681e-219	0.556089	0.608	0.296	1.29116e-214
Rgl1	1.11461e-215	0.689847	0.792	0.519	2.1882e-211
Aoah	4.65268e-210	0.753572	0.658	0.384	9.13415e-206
Mecom	3.27656e-208	-3.00597	0.077	0.333	6.43254e-204
Miox	4.09841e-205	0.739427	0.76	0.506	8.046e-201
Pdzrn3	6.47953e-205	0.705567	0.725	0.435	1.27206e-200
Pcsk5	3.20452e-204	0.695784	0.684	0.407	6.29111e-200
Stxbp5l	8.303e-202	0.757973	0.51	0.255	1.63005e-197
C330002G04Rik	1.04992e-201	0.831242	0.327	0.128	2.0612e-197
Zbtb20	2.16519e-200	0.409076	1	0.964	4.2507e-196
Prodh2	2.76278e-200	0.635141	0.275	0.092	5.42389e-196
Dpyd	1.91774e-198	0.676355	0.679	0.403	3.7649e-194
Hnf4aos	1.90414e-193	0.608092	0.777	0.467	3.7382e-189
Pam	2.26203e-192	0.556572	0.854	0.602	4.44081e-188
Cryl1	5.28906e-192	0.594562	0.797	0.523	1.03835e-187
Galnt14	4.14639e-189	0.726362	0.619	0.362	8.1402e-185
Slc22a23	2.59377e-188	0.674179	0.594	0.334	5.09209e-184
Cit	5.51432e-188	0.676449	0.251	0.083	1.08257e-183
Msra	3.16593e-186	0.647691	0.741	0.481	6.21536e-182
Kcnj15	2.52072e-185	0.622194	0.774	0.507	4.94868e-181
Col27a1	1.29853e-183	0.475087	0.65	0.362	2.54927e-179
Iqgap2	5.14393e-183	0.588195	0.451	0.206	1.00986e-178
Slc22a8	5.49848e-182	0.713049	0.439	0.209	1.07946e-177
Tanc2	7.73795e-181	0.565844	0.875	0.651	1.51911e-176
Slc47a1	4.34284e-179	0.551971	0.868	0.578	8.52586e-175
Clec2h	9.61586e-179	0.811507	0.395	0.179	1.88778e-174
Gphn	3.12407e-176	0.521347	0.939	0.785	6.13318e-172
Arhgap10	4.96781e-176	0.635952	0.688	0.428	9.75281e-172
Stox2	6.37263e-175	-1.65051	0.119	0.36	1.25107e-170
Slc22a28	2.01936e-173	0.621411	0.662	0.387	3.9644e-169
Tns1	4.33669e-172	0.484913	0.952	0.792	8.51379e-168
Gm19950	1.08201e-169	0.586238	0.747	0.463	2.1242e-165
Ptprk	3.22018e-168	0.529095	0.885	0.678	6.32186e-164
Gm6999	2.16814e-166	0.704406	0.41	0.198	4.25649e-162
Pck1	5.29915e-160	0.685178	0.711	0.489	1.04033e-155
Maml2	3.17908e-158	-1.61449	0.029	0.239	6.24117e-154
Trabd2b	1.44808e-157	0.60422	0.737	0.496	2.84287e-153
Adra1a	2.44862e-157	0.504292	0.404	0.186	4.80714e-153
Enpp2	1.13972e-156	0.648513	0.478	0.25	2.23751e-152
Dao	2.4197e-154	0.594661	0.634	0.39	4.75035e-150
Nfia	8.7124e-153	0.468324	0.927	0.685	1.71042e-148
Ass1	1.96298e-152	0.641598	0.641	0.401	3.85373e-148
Dnajc13	4.14607e-152	0.637798	0.567	0.338	8.13956e-148
Slit2	2.09319e-151	-2.19809	0.061	0.268	4.10935e-147
Cacnb4	1.53887e-149	-2.01156	0.057	0.265	3.02111e-145
Adamts6	6.50876e-149	0.672437	0.402	0.2	1.2778e-144
Sorbs1	7.85393e-147	0.556527	0.724	0.485	1.54188e-142
Slc7a13	9.63986e-146	-1.44687	0.288	0.482	1.8925e-141
Kng2	1.39038e-144	-1.5896	0.054	0.257	2.72959e-140
Folh1	3.9351e-143	0.624028	0.286	0.119	7.7254e-139
Utrn	8.52558e-143	-1.41707	0.03	0.224	1.67374e-138
Stk39	5.35988e-142	-1.50788	0.024	0.215	1.05225e-137
Maf	5.51879e-142	0.539404	0.675	0.436	1.08345e-137
Slc25a21	6.47044e-142	0.430164	0.886	0.605	1.27028e-137
Igsf11	3.37655e-141	0.617511	0.297	0.127	6.62884e-137
Steap2	3.54711e-141	0.663647	0.394	0.197	6.96368e-137
Gna14	4.98858e-141	0.594369	0.23	0.085	9.79358e-137
G6pc	5.47618e-141	0.680975	0.56	0.333	1.07508e-136
Cfap69	1.73982e-140	0.609217	0.324	0.145	3.41562e-136
Unc5c	5.98972e-139	0.488156	0.427	0.214	1.1759e-134
Prkag2	6.29076e-139	0.582153	0.556	0.333	1.235e-134
Pecr	9.96204e-139	0.545963	0.69	0.444	1.95575e-134
Lpar3	1.23256e-136	0.624254	0.337	0.156	2.41976e-132
Fnip2	3.9484e-136	0.537388	0.769	0.527	7.75151e-132
Tinag	9.51702e-136	0.546745	0.645	0.413	1.86838e-131
Pcdh7	3.20981e-135	0.633699	0.204	0.072	6.3015e-131
Slc35f3	3.82855e-134	0.627749	0.348	0.168	7.51622e-130
Gk	8.98846e-133	0.492439	0.875	0.64	1.76461e-128
Bcl11b	8.695e-128	0.606802	0.298	0.135	1.707e-123
Ces1d	2.49329e-127	0.692433	0.454	0.256	4.89483e-123
Gm16311	3.78597e-126	0.611762	0.278	0.123	7.43261e-122
Bmp6	1.99624e-125	0.586507	0.489	0.283	3.91901e-121
Cyp2j5	5.28333e-125	0.491686	0.792	0.567	1.03722e-120
Gas2	6.84643e-125	0.552415	0.579	0.358	1.34409e-120
Ldlrad3	1.69129e-124	0.591264	0.489	0.286	3.32035e-120
Gm37245	3.67852e-124	0.521862	0.667	0.44	7.22168e-120
Aspa	4.13386e-124	0.614781	0.584	0.368	8.11559e-120
Esrrg	6.0966e-124	0.367268	0.998	0.887	1.19688e-119
Abca13	2.67783e-121	-2.45327	0.053	0.229	5.25712e-117
Nmrk1	1.35245e-119	0.514063	0.666	0.442	2.65513e-115
Glyat	1.00777e-117	0.513612	0.623	0.402	1.97846e-113
Pbld1	1.64763e-116	0.538632	0.584	0.373	3.23463e-112
Dock9	3.63484e-116	0.506799	0.586	0.372	7.13591e-112
Prodh	6.21246e-115	0.531426	0.426	0.235	1.21963e-110
Dennd1a	6.89709e-115	0.437468	0.867	0.693	1.35404e-110
St8sia1	3.0544e-114	0.55816	0.467	0.272	5.99641e-110
Slc17a1	6.60432e-114	0.488463	0.671	0.451	1.29656e-109
Pdzd2	3.72344e-113	0.438993	0.713	0.476	7.30987e-109
Igf1r	3.97551e-113	0.406079	0.921	0.746	7.80472e-109
Trpc1	7.42353e-113	0.563668	0.535	0.339	1.45739e-108
Cmip	1.75493e-112	0.451932	0.764	0.567	3.44527e-108
Cubn	1.60527e-111	0.513488	0.646	0.43	3.15147e-107
Slc17a3	2.01402e-111	0.470926	0.752	0.511	3.95392e-107
Sord	3.02126e-111	0.441334	0.776	0.564	5.93135e-107
Nat8f3	7.16907e-110	0.591151	0.41	0.231	1.40743e-105
Fut8	7.36412e-110	0.521603	0.673	0.465	1.44572e-105
Fmn1	6.54698e-109	0.493991	0.746	0.554	1.2853e-104
Aass	5.60038e-108	0.492879	0.628	0.415	1.09947e-103
Macrod2	1.25228e-106	0.499076	0.697	0.489	2.45847e-102
Dnajc6	1.60216e-106	0.574245	0.419	0.239	3.14535e-102
Cyp4b1	3.21438e-105	0.400357	0.857	0.679	6.31047e-101
Slc16a7	5.90758e-104	-1.38591	0.046	0.203	1.15978e-99
Hlf	1.39045e-102	0.537147	0.49	0.303	2.72972e-98
Ces1f	1.4249e-101	0.503975	0.644	0.443	2.79736e-97
Ildr2	3.92698e-101	0.493089	0.353	0.186	7.70944e-97
Zc3h12c	1.05822e-100	0.551797	0.42	0.247	2.0775e-96
Gpc4	1.17219e-100	0.491658	0.705	0.498	2.30125e-96
Arhgap42	2.9085e-100	0.438672	0.709	0.482	5.70997e-96
Itch	2.5153e-99	0.477073	0.699	0.513	4.93803e-95
Mtss1	6.33963e-99	0.481334	0.683	0.488	1.2446e-94
Etl4	6.27783e-98	-1.02302	0.07	0.231	1.23246e-93
Adap2	1.12042e-97	0.464669	0.306	0.154	2.19962e-93
Erbb4	7.52482e-97	-2.70157	0.103	0.259	1.47727e-92
Dpf3	1.21775e-96	0.51165	0.301	0.152	2.39068e-92
Scp2	7.37201e-96	0.565206	0.407	0.24	1.44727e-91
Igfbp4	4.7871e-95	0.436558	0.472	0.285	9.39803e-91
Fbp1	6.7892e-95	0.454657	0.685	0.485	1.33286e-90
Etv1	1.11695e-94	0.47947	0.296	0.148	2.1928e-90
Tmem106a	1.25585e-94	0.473565	0.414	0.24	2.46549e-90
Cldn10	2.62803e-94	0.507126	0.541	0.352	5.15935e-90
Enpp6	5.39621e-93	0.493685	0.337	0.181	1.05938e-88
Pdzk1	1.06987e-92	0.421606	0.662	0.456	2.10037e-88
Plscr4	5.24821e-92	0.494121	0.364	0.203	1.03033e-87
Lactb2	1.52348e-91	0.388602	0.779	0.564	2.9909e-87
Slc22a5	3.40137e-91	0.518842	0.388	0.225	6.67756e-87
Slc25a13	3.88371e-91	0.447517	0.624	0.431	7.62451e-87
Chd3	4.14279e-91	0.474004	0.48	0.3	8.13313e-87
Cadm1	7.76243e-91	0.527644	0.302	0.158	1.52392e-86
Smg6	1.33751e-90	0.479498	0.7	0.523	2.6258e-86
Hnf4g	1.58807e-90	0.473902	0.524	0.335	3.1177e-86
Mlxipl	2.44171e-90	0.385445	0.665	0.444	4.79356e-86
Immp2l	2.99575e-90	0.52371	0.491	0.313	5.88126e-86
Slc7a8	5.24085e-89	0.29917	0.367	0.198	1.02888e-84
Idh1	5.63965e-89	0.491446	0.425	0.253	1.10718e-84
Tmem117	6.62148e-89	-2.04312	0.058	0.201	1.29993e-84
AC154546.2	1.90229e-87	0.571086	0.316	0.172	3.73459e-83
Large1	2.14611e-87	0.438457	0.489	0.306	4.21324e-83
Oxr1	6.72569e-87	0.374273	0.8	0.589	1.32039e-82
Mbnl2	2.74353e-86	-0.735875	0.389	0.529	5.38609e-82
A1cf	4.28696e-86	0.484502	0.392	0.232	8.41616e-82
Ncor1	5.15164e-86	0.395483	0.811	0.633	1.01137e-81
Kcnk5	1.31687e-85	0.529563	0.523	0.348	2.58528e-81
Slc2a2	3.55989e-85	0.471141	0.286	0.147	6.98878e-81
Ndel1	3.19624e-84	0.448562	0.622	0.44	6.27485e-80
Plxdc2	5.10629e-83	0.360563	0.839	0.66	1.00247e-78
Kcnq1	1.1367e-82	-1.22681	0.1	0.245	2.23157e-78
Lmo4	1.32528e-81	0.503789	0.292	0.157	2.60179e-77
Cyp4a12a	2.6835e-81	0.502524	0.236	0.116	5.26826e-77
Acox1	2.89041e-81	0.390939	0.767	0.571	5.67445e-77
Arsb	3.26055e-81	0.451691	0.38	0.222	6.40111e-77
Exoc6	1.12699e-80	0.463125	0.534	0.363	2.21251e-76
Slc9a3	1.9373e-80	0.428853	0.383	0.224	3.80331e-76
Tnfrsf21	7.63723e-80	0.494513	0.547	0.376	1.49934e-75
Gls	2.10716e-79	-1.04385	0.168	0.318	4.13677e-75
Akr1a1	1.28786e-77	0.456165	0.615	0.437	2.52833e-73
Agxt2	1.92419e-77	0.468413	0.276	0.147	3.77757e-73
Sypl2	2.29483e-77	0.443808	0.33	0.188	4.50522e-73
Rufy3	2.39589e-77	0.421304	0.614	0.435	4.70362e-73
Akr1c21	4.58632e-77	0.400482	0.586	0.4	9.00387e-73
Chst11	1.17269e-76	0.438513	0.492	0.324	2.30223e-72
Sh3rf1	5.52247e-76	0.372853	0.737	0.564	1.08417e-71
Mapk4	7.44135e-76	0.461239	0.393	0.242	1.46089e-71
Lipa	2.27419e-75	0.388407	0.243	0.121	4.46469e-71
B3gat2	3.32766e-75	0.491387	0.369	0.224	6.53286e-71
Zeb2	8.5808e-75	0.354842	0.547	0.37	1.68458e-70
Slc7a9	2.84671e-74	0.459542	0.28	0.152	5.58866e-70
Inpp5b	4.45476e-74	0.466305	0.353	0.211	8.74558e-70
Egfr	5.86573e-74	0.400776	0.554	0.377	1.15156e-69
Nudt4	1.86778e-73	-1.0148	0.158	0.298	3.66683e-69
Abcg2	3.05849e-73	0.397639	0.535	0.364	6.00442e-69
Lrmda	9.55773e-73	0.327297	0.866	0.679	1.87637e-68
Slc6a18	4.15773e-72	-0.971104	0.15	0.29	8.16245e-68
Ubash3b	6.15449e-72	0.440979	0.254	0.134	1.20825e-67
Man1a	6.4842e-72	0.42833	0.434	0.279	1.27298e-67
Sema4d	8.5564e-72	0.475289	0.403	0.256	1.67979e-67
Ror1	1.46286e-71	0.379259	0.591	0.416	2.8719e-67
Slc6a20b	6.00575e-71	0.392258	0.548	0.38	1.17905e-66
Gm16685	2.13629e-70	0.388209	0.379	0.227	4.19396e-66
Slc36a1	6.16621e-70	0.432047	0.371	0.228	1.21055e-65
Wdfy3	7.18901e-70	0.327305	0.72	0.542	1.41135e-65
Sugct	9.75899e-70	0.305535	0.689	0.484	1.91588e-65
Maml3	2.10117e-69	-1.18747	0.103	0.23	4.12503e-65
Tbxas1	2.49891e-69	0.362588	0.204	0.097	4.90586e-65
Acsl1	4.33744e-69	0.435955	0.383	0.237	8.51527e-65
Bcas3	5.30741e-69	0.388701	0.665	0.503	1.04195e-64
Ldlrad4	1.2036e-68	0.372734	0.674	0.497	2.36291e-64
Rreb1	1.59693e-68	0.393056	0.588	0.423	3.13509e-64
Egf	1.60601e-68	-2.77706	0.228	0.349	3.15292e-64
Ccser1	2.30494e-68	-0.851489	0.207	0.349	4.52506e-64
Acsm1	2.94139e-68	0.360237	0.561	0.382	5.77454e-64
Slc8a1	3.98888e-68	-3.9484	0.178	0.304	7.83097e-64
Trio	4.06995e-68	0.407621	0.63	0.472	7.99012e-64
Ap2a2	5.91202e-68	0.416699	0.415	0.268	1.16065e-63
Ddah1	7.59971e-68	0.390548	0.616	0.446	1.49198e-63
Slc6a6	2.96896e-67	0.341798	0.615	0.438	5.82867e-63
Sik3	3.69225e-67	0.348793	0.771	0.624	7.24863e-63
Ksr2	4.29006e-67	0.439153	0.324	0.191	8.42225e-63
Folr1	1.44418e-66	0.353531	0.568	0.396	2.83522e-62
Smarca2	1.9073e-66	0.28933	0.763	0.564	3.74442e-62
Atp11a	2.60144e-66	-0.946296	0.358	0.461	5.10714e-62
Kcnj16	3.58164e-66	0.384089	0.721	0.565	7.03147e-62
Ralgapa2	3.67937e-66	0.23357	0.559	0.39	7.22334e-62
Fhit	6.08232e-66	0.274957	0.825	0.663	1.19408e-61
Prkcz	4.49185e-65	0.419857	0.425	0.28	8.8184e-61
Slc22a1	4.59128e-65	0.408563	0.385	0.244	9.0136e-61
Manba	5.16276e-65	0.401237	0.484	0.333	1.01355e-60
Gramd1b	6.51e-65	-0.578185	0.772	0.539	1.27804e-60
Adk	1.37426e-64	0.341572	0.75	0.576	2.69796e-60
Dennd5b	2.06276e-64	0.388032	0.591	0.43	4.04962e-60
Evi5	2.31712e-64	0.408891	0.553	0.405	4.54898e-60
Bach2	9.11569e-64	0.39644	0.425	0.277	1.78959e-59
4930533I22Rik	1.619e-63	-0.784377	0.136	0.272	3.17843e-59
0610005C13Rik	2.11553e-63	0.34915	0.598	0.426	4.1532e-59
Tacc1	2.4764e-63	-0.984099	0.099	0.22	4.86166e-59
Sipa1l1	2.84011e-63	0.421917	0.485	0.336	5.5757e-59
Xylb	8.39289e-63	0.389403	0.377	0.239	1.64769e-58
Cdh1	9.64452e-63	-0.836744	0.118	0.246	1.89341e-58
Trim7	2.2077e-62	0.283144	0.688	0.486	4.33416e-58
Erc2	3.34506e-62	0.325267	0.613	0.424	6.56703e-58
Greb1l	4.09213e-62	0.446058	0.389	0.254	8.03368e-58
Slc5a8	3.12635e-61	-0.786435	0.129	0.259	6.13765e-57
Sh3d19	3.87953e-61	0.31807	0.655	0.487	7.6163e-57
Hgd	1.08063e-60	0.345388	0.579	0.41	2.1215e-56
Spag9	1.79368e-60	0.346783	0.679	0.525	3.52135e-56
Herpud1	4.12521e-60	0.410814	0.458	0.315	8.09861e-56
Abcc4	1.5037e-59	0.337249	0.284	0.162	2.95207e-55
4931406C07Rik	1.70909e-59	0.348438	0.551	0.392	3.35529e-55
Palld	3.92738e-59	0.368208	0.243	0.133	7.71023e-55
Mtus1	4.46843e-59	0.33405	0.593	0.425	8.77242e-55
Them7	5.0189e-58	0.228555	0.581	0.396	9.85311e-54
B3galt5	1.36386e-57	0.391733	0.26	0.149	2.67753e-53
Fmo1	1.97907e-57	0.361022	0.383	0.247	3.88531e-53
Ugt8a	7.29872e-57	0.381609	0.399	0.263	1.43288e-52
Nbea	1.01205e-56	-1.03382	0.097	0.209	1.98685e-52
Klf12	1.41981e-56	0.323849	0.68	0.52	2.78738e-52
Slc16a12	3.54355e-56	0.372917	0.345	0.215	6.9567e-52
Gclc	5.32745e-56	-0.985197	0.387	0.487	1.04589e-51
Ahcyl2	8.87998e-56	0.325508	0.744	0.585	1.74332e-51
Hecw2	9.29321e-56	0.444103	0.203	0.109	1.82444e-51
Adamts9	1.20347e-55	0.398695	0.232	0.13	2.36264e-51
Aacs	2.91553e-55	0.279998	0.566	0.393	5.72376e-51
Dennd3	5.09537e-55	0.38196	0.396	0.266	1.00032e-50
Cda	5.10269e-55	0.337723	0.483	0.334	1.00176e-50
Lima1	7.71256e-55	0.32204	0.54	0.385	1.51413e-50
Rabgap1l	9.19455e-55	0.313277	0.775	0.633	1.80507e-50
Galnt3	1.13222e-54	0.365333	0.292	0.176	2.22278e-50
Osbpl6	1.18748e-53	0.267703	0.783	0.622	2.33127e-49
Ncoa7	1.71872e-53	0.282832	0.638	0.477	3.37419e-49
Pawr	2.15017e-53	0.342643	0.569	0.417	4.22121e-49
Chn2	5.17192e-53	0.303862	0.261	0.152	1.01535e-48
Kansl1l	5.55453e-53	0.30867	0.717	0.56	1.09047e-48
Nat8f6	5.77232e-53	0.434785	0.235	0.135	1.13322e-48
Osbpl9	6.27755e-53	0.356576	0.696	0.549	1.23241e-48
Cdcp1	1.44122e-52	0.356467	0.39	0.26	2.8294e-48
Hnf4a	1.46191e-52	0.366679	0.424	0.292	2.87002e-48
Lama3	1.47698e-52	0.378101	0.222	0.123	2.89962e-48
Tmcc3	3.45432e-52	-0.920105	0.147	0.262	6.78153e-48
Veph1	5.08317e-52	0.353013	0.536	0.39	9.97928e-48
Sufu	9.73509e-52	0.378213	0.396	0.268	1.91119e-47
Rnf24	1.38721e-51	-1.56249	0.152	0.261	2.72338e-47
Epb41	2.26506e-51	0.29704	0.782	0.634	4.44677e-47
Mob3b	2.77678e-51	0.321744	0.603	0.458	5.45137e-47
Tlk1	3.33163e-51	0.385607	0.485	0.349	6.54065e-47
Ugt3a2	3.45664e-51	0.329528	0.475	0.333	6.78607e-47
Slc22a18	4.10487e-51	0.321226	0.559	0.406	8.05869e-47
Me3	5.13774e-51	-1.00052	0.137	0.243	1.00864e-46
Tulp3	9.32795e-51	0.388553	0.344	0.224	1.83126e-46
Xpnpep1	9.83424e-51	0.388998	0.323	0.206	1.93066e-46
Cndp1	1.21122e-50	0.41339	0.268	0.163	2.37788e-46
Slc5a11	5.68281e-50	0.360956	0.228	0.13	1.11565e-45
Gm42397	1.05431e-49	0.29462	0.475	0.319	2.06982e-45
Agap1	2.17049e-49	0.287513	0.692	0.545	4.26111e-45
Umod	5.19901e-49	-0.972969	0.51	0.577	1.02067e-44
Sash1	5.87813e-49	0.358434	0.387	0.261	1.15399e-44
Gatsl2	6.10756e-49	0.356023	0.34	0.221	1.19904e-44
Tesk2	7.14105e-49	0.334383	0.329	0.21	1.40193e-44
Ttc7b	2.25991e-48	0.371148	0.313	0.201	4.43665e-44
Hsd3b3	2.42205e-48	0.35035	0.385	0.261	4.75498e-44
Galnt11	2.74886e-48	0.344385	0.447	0.315	5.39656e-44
Acsm3	3.65988e-48	-0.752055	0.163	0.276	7.18508e-44
Mapt	4.57388e-48	0.280396	0.618	0.464	8.97944e-44
Pcx	5.10808e-48	0.366699	0.373	0.252	1.00282e-43
Apex2	5.9291e-48	0.366523	0.312	0.201	1.164e-43
Rora	6.71343e-48	0.264625	0.743	0.591	1.31798e-43
Wnk1	7.70757e-48	-1.54723	0.492	0.55	1.51315e-43
AI314278	1.0377e-47	0.346509	0.398	0.274	2.03721e-43
Gpr137b	1.15794e-47	0.336224	0.378	0.255	2.27326e-43
Airn	1.21543e-47	0.376027	0.342	0.224	2.38613e-43
Prickle1	3.97073e-46	0.350426	0.242	0.143	7.79534e-42
Slc25a42	4.08894e-46	0.361889	0.333	0.221	8.0274e-42
Zfp697	7.99119e-46	0.319323	0.345	0.228	1.56883e-41
Mapk14	9.96758e-46	0.33132	0.505	0.373	1.95684e-41
Slc18a1	2.35441e-45	0.408039	0.263	0.163	4.62217e-41
Slco1a6	3.18673e-45	0.204226	0.717	0.514	6.25619e-41
Fhl1	4.54984e-45	0.378754	0.279	0.176	8.93224e-41
Wwc1	4.71618e-45	-0.661371	0.45	0.525	9.25881e-41
Dhtkd1	5.32828e-45	0.374578	0.328	0.218	1.04605e-40
Ugt2b38	7.08123e-45	0.260645	0.555	0.408	1.39019e-40
Ak4	8.53135e-45	0.378931	0.392	0.273	1.67487e-40
Slc13a2	1.36371e-44	0.413479	0.242	0.148	2.67723e-40
Lgmn	1.51205e-44	0.278327	0.433	0.303	2.96845e-40
Adhfe1	1.62303e-44	0.291095	0.584	0.439	3.18633e-40
Sfxn1	2.89739e-44	0.316434	0.328	0.215	5.68815e-40
Dip2c	7.08817e-44	0.254306	0.633	0.491	1.39155e-39
Tmem150a	8.87467e-44	0.333329	0.341	0.23	1.74228e-39
Hykk	1.97084e-43	0.289106	0.476	0.343	3.86916e-39
Tsc22d1	3.17344e-43	-0.99977	0.17	0.271	6.23009e-39
Mfsd4b5	5.37431e-43	0.28087	0.45	0.318	1.05509e-38
Zfand3	6.14608e-43	0.295538	0.634	0.505	1.2066e-38
Nr3c2	9.22217e-43	-1.08173	0.27	0.356	1.8105e-38
Neu1	1.09234e-42	0.312422	0.411	0.29	2.14448e-38
Fmo2	1.46483e-42	0.30351	0.451	0.322	2.87576e-38
Sema4a	3.02318e-42	0.305009	0.223	0.132	5.93511e-38
Ppp2r5e	3.90608e-42	0.301631	0.514	0.384	7.66841e-38
Slc16a2	6.3345e-42	0.288634	0.472	0.34	1.24359e-37
Gm10732	1.31612e-41	0.358418	0.302	0.2	2.58381e-37
Eml4	2.01058e-41	0.301401	0.266	0.164	3.94718e-37
Rere	3.5826e-41	0.23836	0.87	0.748	7.03337e-37
Mia2	7.37064e-41	0.269979	0.561	0.425	1.447e-36
Kap	8.19166e-41	-0.363517	0.999	0.999	1.60819e-36
Sntb2	3.62499e-40	0.274316	0.357	0.241	7.11658e-36
Slc12a1	7.55425e-40	-3.0356	0.235	0.32	1.48305e-35
Atp6v1b2	1.73911e-39	0.28171	0.415	0.296	3.41421e-35
Nr3c1	2.11276e-39	0.310013	0.387	0.272	4.14778e-35
Xpr1	2.84999e-39	0.306103	0.474	0.355	5.59509e-35
Gkap1	4.91301e-39	0.344837	0.353	0.246	9.64521e-35
Tango2	5.49926e-39	0.289076	0.47	0.349	1.07962e-34
Slc12a3	5.79403e-39	-2.98445	0.168	0.257	1.13748e-34
Vwa8	6.494e-39	0.273678	0.645	0.51	1.2749e-34
Irak2	1.97124e-38	0.319506	0.299	0.2	3.86994e-34
Vti1a	2.54977e-38	0.260629	0.737	0.603	5.00571e-34
Rnf152	4.05917e-38	0.300893	0.408	0.293	7.96896e-34
Trappc9	4.98022e-38	0.29142	0.457	0.336	9.77717e-34
Nmnat3	5.70972e-38	0.297249	0.264	0.169	1.12093e-33
Foxo1	7.58165e-38	0.297578	0.387	0.277	1.48843e-33
Mapre2	9.61589e-38	0.350026	0.308	0.208	1.88779e-33
Tcn2	1.44397e-37	0.200917	0.59	0.452	2.83481e-33
Snx6	2.79393e-37	0.315135	0.379	0.27	5.48504e-33
4930402H24Rik	2.95907e-37	0.23656	0.737	0.606	5.80924e-33
Tln2	3.15091e-37	0.232844	0.516	0.382	6.18587e-33
Rab3ip	4.09659e-37	0.283545	0.594	0.467	8.04243e-33
Napsa	8.29104e-37	-0.660057	0.415	0.484	1.6277e-32
Il15	9.71562e-37	0.310338	0.275	0.18	1.90737e-32
Itgb8	1.49471e-36	0.285382	0.389	0.278	2.93441e-32
Tmem8	1.83135e-36	0.263681	0.254	0.161	3.5953e-32
Bdh2	4.62464e-36	0.304115	0.284	0.189	9.0791e-32
Nuak2	6.5069e-36	0.44445	0.406	0.304	1.27743e-31
Sptlc2	6.59739e-36	0.262101	0.44	0.322	1.2952e-31
Plekha7	6.63443e-36	0.229163	0.747	0.605	1.30247e-31
Klf9	7.4156e-36	0.279607	0.394	0.283	1.45583e-31
Ppp2r3a	1.22732e-35	0.241723	0.594	0.465	2.40948e-31
Clmn	1.26366e-35	0.268504	0.51	0.39	2.48081e-31
Snx8	1.65556e-35	0.310397	0.273	0.181	3.2502e-31
Map3k13	2.38276e-35	0.298541	0.37	0.264	4.67784e-31
Exoc4	2.51862e-35	0.350421	0.721	0.62	4.94456e-31
Zfp871	2.54268e-35	0.304399	0.282	0.188	4.99179e-31
Cd36	3.66382e-35	-0.609194	0.133	0.224	7.19281e-31
Lgr4	5.06634e-35	0.246675	0.556	0.43	9.94623e-31
Crebrf	5.08933e-35	0.262493	0.393	0.283	9.99138e-31
Kif21a	1.05972e-34	0.260205	0.426	0.31	2.08043e-30
Picalm	2.46836e-34	0.257672	0.518	0.4	4.84589e-30
Hacd2	3.06312e-34	0.273312	0.45	0.334	6.01351e-30
Frrs1	4.33605e-34	0.283365	0.416	0.308	8.51253e-30
Kifc3	5.458e-34	0.255505	0.487	0.367	1.07151e-29
Pkhd1	6.29766e-34	-0.495697	0.89	0.814	1.23636e-29
Abat	6.43554e-34	0.309663	0.395	0.29	1.26343e-29
Mylk	6.59225e-34	0.323649	0.407	0.3	1.29419e-29
B4galt1	1.70521e-33	0.30951	0.295	0.201	3.34767e-29
Snx30	2.43174e-33	0.306354	0.22	0.139	4.774e-29
Nus1	3.02649e-33	0.272909	0.313	0.215	5.94161e-29
Ntn1	4.77225e-33	0.261116	0.406	0.296	9.36888e-29
Sdc2	6.48536e-33	0.319719	0.249	0.163	1.27321e-28
Suclg2	6.7156e-33	0.270814	0.419	0.309	1.31841e-28
Cdkal1	7.08887e-33	0.279634	0.46	0.348	1.39169e-28
Map2k5	1.82174e-32	0.269542	0.427	0.321	3.57644e-28
P3h2	2.06105e-32	0.215531	0.7	0.566	4.04625e-28
Sgk3	2.11107e-32	0.268549	0.283	0.191	4.14445e-28
Ghr	2.44185e-32	-0.316273	0.993	0.862	4.79383e-28
Rnf169	6.48129e-32	0.262077	0.57	0.457	1.27241e-27
2024-03-03	7.29393e-32	0.22914	0.354	0.249	1.43194e-27
Sel1l3	1.81303e-31	0.291354	0.257	0.173	3.55935e-27
Eps8	2.99157e-31	0.208026	0.537	0.412	5.87305e-27
Uvrag	3.00805e-31	0.271177	0.398	0.295	5.90539e-27
Ppm1h	4.95515e-31	0.214047	0.586	0.459	9.72796e-27
Gcnt1	6.13955e-31	0.251051	0.402	0.297	1.20532e-26
Add3	9.43095e-31	0.274236	0.272	0.184	1.85148e-26
Abca3	1.03056e-30	0.248828	0.392	0.289	2.02321e-26
Spred2	1.09624e-30	0.271832	0.327	0.232	2.15213e-26
4732471J01Rik	1.47478e-30	0.276427	0.219	0.141	2.89529e-26
Id2	1.81346e-30	0.244483	0.365	0.263	3.56018e-26
Abhd17c	2.71927e-30	0.260387	0.331	0.236	5.33846e-26
Agps	3.25192e-30	-0.598072	0.294	0.375	6.38417e-26
Dnase1	4.06207e-30	0.205712	0.33	0.229	7.97465e-26
Mat2a	4.32246e-30	-0.620949	0.616	0.615	8.48586e-26
Dst	5.98735e-30	-0.591384	0.366	0.438	1.17544e-25
Lztr1	5.98976e-30	0.25914	0.244	0.163	1.17591e-25
Smyd3	6.26738e-30	0.250673	0.377	0.273	1.23041e-25
Lrba	6.34597e-30	-0.528429	0.52	0.559	1.24584e-25
Cux1	9.71859e-30	0.218037	0.771	0.65	1.90795e-25
Vps13b	1.06326e-29	0.2389	0.562	0.45	2.08739e-25
Papss2	1.9e-29	0.252834	0.397	0.295	3.73008e-25
Cpq	2.29794e-29	0.222366	0.478	0.366	4.51131e-25
Igfbp7	3.22826e-29	0.208946	0.722	0.602	6.33772e-25
Nav2	4.28994e-29	0.226121	0.313	0.218	8.42202e-25
Enah	7.49058e-29	-0.511411	0.129	0.21	1.47055e-24
Hdac8	8.76986e-29	0.23748	0.417	0.312	1.7217e-24
Mpp1	9.08205e-29	0.25869	0.272	0.187	1.78299e-24
Pde8a	1.21649e-28	0.240175	0.389	0.288	2.38821e-24
Gipc2	1.31077e-28	0.232294	0.416	0.314	2.57331e-24
Prkaa2	1.8146e-28	0.251162	0.432	0.334	3.56242e-24
Rasa2	1.94747e-28	0.232339	0.414	0.312	3.82328e-24
Fras1	2.95847e-28	0.272192	0.383	0.287	5.80808e-24
Lrrk2	2.99412e-28	0.21867	0.588	0.463	5.87805e-24
Gm3448	3.77319e-28	-0.757318	0.123	0.201	7.40753e-24
Hoga1	4.51422e-28	0.223894	0.494	0.381	8.86232e-24
4833439L19Rik	1.12579e-27	0.206714	0.47	0.362	2.21015e-23
Lrrc8d	1.226e-27	0.247605	0.505	0.4	2.40689e-23
Clybl	1.55128e-27	0.204254	0.597	0.479	3.04548e-23
Cyp2e1	6.08967e-27	0.219824	0.374	0.275	1.19552e-22
Acvr2b	6.12036e-27	0.291372	0.229	0.155	1.20155e-22
St6galnac2	6.28982e-27	0.249191	0.251	0.173	1.23482e-22
Mgat3	6.8308e-27	0.2638	0.202	0.131	1.34102e-22
Htt	8.8623e-27	0.27175	0.29	0.207	1.73985e-22
Pcyt2	9.95567e-27	0.204969	0.548	0.437	1.9545e-22
Dock8	1.36718e-26	-0.655202	0.211	0.286	2.68404e-22
Nipsnap1	1.84059e-26	0.251971	0.38	0.287	3.61344e-22
Acot11	2.49576e-26	0.233114	0.258	0.177	4.89968e-22
Tcea3	3.39586e-26	0.249763	0.243	0.166	6.66676e-22
Pls1	3.40353e-26	0.253848	0.229	0.155	6.6818e-22
Cspp1	4.22561e-26	0.212764	0.594	0.484	8.29572e-22
Ipmk	6.26378e-26	0.249422	0.278	0.196	1.2297e-21
Pikfyve	7.04192e-26	0.260027	0.322	0.236	1.38247e-21
Kif12	8.77938e-26	0.233344	0.289	0.206	1.72357e-21
St3gal3	1.19511e-25	0.219341	0.381	0.287	2.34624e-21
Plcl2	1.97738e-25	0.268287	0.201	0.133	3.88199e-21
Cpeb4	2.09898e-25	0.212855	0.53	0.424	4.12072e-21
Map7	2.30215e-25	0.213098	0.524	0.421	4.51959e-21
Crot	2.73068e-25	-0.528872	0.174	0.249	5.36088e-21
Tcaim	2.97476e-25	0.240499	0.327	0.241	5.84004e-21
Tdrd3	3.78784e-25	-0.575595	0.146	0.222	7.43628e-21
Inpp5f	4.07473e-25	0.239147	0.354	0.265	7.99951e-21
Retreg1	5.81993e-25	0.211858	0.43	0.332	1.14257e-20
Gas6	6.76571e-25	0.265512	0.4	0.306	1.32825e-20
Hao2	6.96762e-25	0.267959	0.26	0.182	1.36788e-20
Kank1	1.6479e-24	-0.547469	0.19	0.265	3.23516e-20
Susd3	1.86897e-24	0.25679	0.221	0.151	3.66917e-20
Wdr7	2.56354e-24	0.254386	0.343	0.258	5.03274e-20
Hpn	3.04326e-24	0.221996	0.378	0.288	5.97453e-20
Zhx2	4.02267e-24	0.241297	0.321	0.239	7.89731e-20
Atxn7	4.75966e-24	0.204949	0.487	0.386	9.34416e-20
Cacul1	5.09078e-24	0.237687	0.263	0.187	9.99422e-20
Pdgfc	6.94503e-24	0.236301	0.345	0.258	1.36345e-19
Cryzl2	9.60442e-24	0.21875	0.358	0.269	1.88554e-19
Gna12	1.20974e-23	0.247674	0.236	0.164	2.37497e-19
Mid1	1.28416e-23	0.233937	0.208	0.14	2.52106e-19
Slc12a7	1.30205e-23	0.237626	0.208	0.141	2.55619e-19
Lrch1	1.49779e-23	-0.570395	0.139	0.21	2.94047e-19
Abcd3	1.90823e-23	0.219512	0.425	0.333	3.74624e-19
Acad11	3.27213e-23	0.227106	0.274	0.198	6.42385e-19
Golga4	5.25162e-23	0.200936	0.451	0.355	1.031e-18
Fnip1	5.69632e-23	0.219721	0.407	0.317	1.1183e-18
Sirt3	8.78572e-23	0.221965	0.396	0.307	1.72481e-18
Fkbp5	8.98642e-23	0.201279	0.463	0.361	1.76421e-18
Gatad2a	9.90563e-23	0.245176	0.279	0.203	1.94467e-18
Gm35281	1.33227e-22	0.258009	0.268	0.195	2.61551e-18
Ftx	1.62792e-22	0.234127	0.224	0.154	3.19594e-18
Taok3	1.91436e-22	0.220767	0.256	0.183	3.75827e-18
Gprc5c	5.41576e-22	0.218687	0.236	0.166	1.06322e-17
Enpp3	5.87949e-22	0.226504	0.261	0.189	1.15426e-17
Asap1	9.82451e-22	-0.529943	0.189	0.26	1.92875e-17
Pepd	9.9844e-22	0.217051	0.287	0.211	1.96014e-17
Slc17a5	1.11784e-21	0.217238	0.212	0.146	2.19454e-17
Gm26917	1.37901e-21	0.306666	0.388	0.31	2.70726e-17
Syn3	1.74725e-21	0.209941	0.251	0.18	3.43019e-17
Aig1	2.46189e-21	-0.428298	0.199	0.271	4.83318e-17
Wdfy1	3.75955e-21	0.201771	0.312	0.235	7.38075e-17
Dapk1	5.75952e-21	-0.504647	0.273	0.34	1.13071e-16
2024-03-06	6.20164e-21	0.203521	0.398	0.312	1.21751e-16
Ttll4	6.66652e-21	0.23869	0.248	0.18	1.30877e-16
Bend7	8.09245e-21	0.233739	0.23	0.163	1.58871e-16
Hook2	8.30993e-21	0.212155	0.266	0.194	1.63141e-16
Ptk2b	9.95031e-21	0.200491	0.286	0.212	1.95344e-16
Tprkb	1.18656e-20	0.210255	0.273	0.201	2.32946e-16
Luzp1	1.24734e-20	-0.482375	0.19	0.257	2.44877e-16
Eefsec	1.4068e-20	0.218699	0.242	0.174	2.76183e-16
Lpin1	2.35524e-20	0.239806	0.239	0.173	4.62381e-16
Tanc1	2.48488e-20	-0.516596	0.229	0.293	4.87832e-16
Phactr2	3.01592e-20	-0.504393	0.399	0.452	5.92085e-16
Scfd2	4.74193e-20	0.21831	0.21	0.147	9.30935e-16
Preb	1.10432e-19	0.203384	0.239	0.172	2.168e-15
Mb21d2	1.20597e-19	0.221178	0.213	0.151	2.36757e-15
Epb41l1	1.78124e-19	-0.434132	0.144	0.208	3.49694e-15
Herc3	1.97947e-19	0.231509	0.381	0.302	3.8861e-15
Diaph2	5.80395e-19	-0.427083	0.378	0.435	1.13943e-14
Spag5	5.9545e-19	-0.638032	0.199	0.266	1.16899e-14
Rbpms2	1.0438e-18	0.200651	0.274	0.205	2.0492e-14
Mitf	1.11263e-18	-0.545391	0.188	0.248	2.18431e-14
Pcyt1a	1.98423e-18	0.215075	0.213	0.153	3.89544e-14
Nt5c2	3.27735e-18	0.203259	0.295	0.224	6.43409e-14
Pim3	4.51277e-18	0.210145	0.34	0.267	8.85947e-14
Dhdds	1.58219e-17	0.220737	0.231	0.17	3.10615e-13
2010111I01Rik	1.85816e-17	-0.424646	0.465	0.509	3.64793e-13
Slco1a1	2.3302e-17	-0.494274	0.183	0.243	4.57465e-13
Zmiz1	2.6682e-17	-0.420821	0.357	0.411	5.23821e-13
Slc22a2	3.08775e-17	0.226707	0.221	0.162	6.06187e-13
Gab1	3.49633e-17	0.215316	0.351	0.278	6.864e-13
Etnk1	4.08966e-17	-0.488261	0.156	0.213	8.02881e-13
Adcy9	4.5042e-17	0.201159	0.266	0.202	8.84264e-13
Ptk2	1.0325e-16	-0.464186	0.298	0.354	2.02701e-12
Tbcd	1.24549e-16	0.201283	0.224	0.165	2.44515e-12
Tra2a	2.87854e-16	-0.571783	0.323	0.38	5.65116e-12
Sgms2	6.05117e-16	-0.859201	0.288	0.335	1.18797e-11
Gm17276	9.42574e-16	-0.429964	0.147	0.202	1.85046e-11
Pard3b	3.6346e-15	-0.713216	0.308	0.354	7.13545e-11
Catspere2	3.73536e-15	-0.36921	0.205	0.264	7.33325e-11
Alas1	6.73331e-15	0.219874	0.271	0.21	1.32188e-10
Ntn4	8.60722e-15	-0.473343	0.165	0.219	1.68977e-10
Klk1	8.83053e-15	-0.519494	0.241	0.293	1.73361e-10
Rbm47	1.27354e-14	-0.30855	0.746	0.703	2.50021e-10
Tmprss2	1.59248e-14	-0.42881	0.169	0.222	3.12635e-10
Paqr5	2.0646e-14	-0.543671	0.218	0.267	4.05322e-10
Myh9	2.43927e-14	-0.417332	0.179	0.233	4.78878e-10
Rassf3	3.27302e-14	0.201674	0.22	0.167	6.42559e-10
Tmem164	6.37719e-14	-0.372557	0.158	0.211	1.25197e-09
Setbp1	1.21367e-13	-0.365353	0.399	0.438	2.38268e-09
Acadm	1.6371e-13	-0.415167	0.257	0.308	3.21396e-09
Ctnna1	3.54512e-13	-0.379624	0.335	0.382	6.95979e-09
Ano6	4.99048e-13	-0.421386	0.267	0.314	9.79732e-09
Myo1d	8.37449e-13	-0.533906	0.256	0.296	1.64408e-08
Ank3	1.1076e-12	-0.560926	0.902	0.821	2.17445e-08
Ptbp3	1.70966e-12	-0.365963	0.155	0.204	3.3564e-08
Sema5a	1.72355e-12	-0.491654	0.199	0.247	3.38367e-08
Med14	2.18592e-12	-0.334494	0.165	0.215	4.29139e-08
Spp1	2.46565e-12	-0.522073	0.299	0.339	4.84057e-08
mt-Co1	4.90119e-11	-0.238974	0.991	0.987	9.62201e-07
Fxyd2	5.35572e-11	-0.370892	0.573	0.585	1.05143e-06
Ldhd	6.31195e-11	-0.36868	0.224	0.27	1.23916e-06
Tmem19	1.14765e-10	-0.307028	0.157	0.202	2.25307e-06
Rbfox2	2.37155e-10	-0.325415	0.188	0.233	4.65583e-06
Stat3	2.62275e-10	-0.357839	0.2	0.243	5.14899e-06
Nlk	3.8535e-10	-0.342442	0.333	0.37	7.56519e-06
Fgf1	7.49418e-10	-0.908245	0.371	0.382	1.47126e-05
Trim24	8.05253e-10	-0.325309	0.177	0.219	1.58087e-05
Etv6	1.24529e-09	-0.396222	0.402	0.421	2.44476e-05
Ppm1l	4.90706e-09	-0.305592	0.176	0.216	9.63353e-05
Bckdhb	5.06788e-09	-0.526695	0.269	0.298	9.94926e-05
Tsc22d2	6.11909e-09	-0.405882	0.206	0.244	0.00012013
Cdkl1	8.49692e-09	-0.52487	0.21	0.238	0.000166811
Macf1	9.44244e-09	-0.235554	0.653	0.644	0.000185374
Gm20388	1.0021e-08	-0.277073	0.555	0.569	0.000196732
5031425E22Rik	1.40729e-08	-0.330699	0.294	0.332	0.000276279
Aldh1l1	3.95534e-08	-0.282147	0.195	0.234	0.000776513
Rbms1	6.11164e-08	-0.387051	0.402	0.427	0.00119984
Braf	1.05945e-07	-0.258201	0.33	0.364	0.00207991
Tspan9	1.08604e-07	-0.357701	0.244	0.277	0.00213211
Phldb2	1.43404e-07	-0.270122	0.69	0.657	0.0028153
Peli2	1.71845e-07	-0.452917	0.319	0.345	0.00337366
Gm42418	1.87705e-07	0.289671	0.661	0.614	0.00368503
Gnas	2.55397e-07	-0.336446	0.234	0.268	0.00501395
Ppargc1a	3.58866e-07	-0.470642	0.388	0.39	0.00704525
Nfat5	4.11723e-07	-0.287765	0.469	0.485	0.00808295
Fam208a	5.22731e-07	-0.276583	0.315	0.347	0.0102623
Supt3	5.94165e-07	-0.243084	0.192	0.228	0.0116646
Slco3a1	6.51099e-07	-0.305451	0.413	0.428	0.0127824
Ogt	7.50131e-07	-0.247365	0.499	0.508	0.0147266
Polr2a	7.92334e-07	-0.646961	0.24	0.272	0.0155551
Rtn3	8.04726e-07	-0.265461	0.42	0.44	0.0157984
Atp6v1a	1.62472e-06	-0.281372	0.345	0.372	0.0318966
Nedd9	1.7507e-06	-0.35051	0.19	0.22	0.0343698
Oxct1	2.03291e-06	-0.209279	0.58	0.578	0.03991
Mpv17l	2.46022e-06	-0.31568	0.241	0.27	0.048299
Fhod3	2.65319e-06	-0.329212	0.358	0.377	0.0520874
Stxbp4	2.95338e-06	-0.334129	0.289	0.317	0.0579808
Acss1	4.72173e-06	-0.560153	0.229	0.243	0.092697
Rc3h1	6.65571e-06	-0.270003	0.22	0.251	0.130665
Larp1b	1.27136e-05	-0.262331	0.36	0.384	0.249593
Hnf1aos1	1.3733e-05	-0.318392	0.394	0.41	0.269607
Map3k3	1.44213e-05	-0.235809	0.177	0.208	0.283119
Ngef	1.48626e-05	-0.215564	0.249	0.278	0.291782
Atp1b1	1.70857e-05	-0.222435	0.759	0.728	0.335426
Kif13b	1.87641e-05	-0.243164	0.197	0.227	0.368376
Kif5b	2.23388e-05	-0.286608	0.307	0.333	0.438556
Mep1a	2.52181e-05	-0.279583	0.286	0.31	0.495081
Gclm	3.07965e-05	-0.278477	0.295	0.318	0.604597
Arl15	3.15256e-05	-0.442707	0.632	0.598	0.61891
Ly6a	3.24853e-05	-0.328765	0.184	0.21	0.637751
Entpd5	4.44744e-05	-0.254553	0.221	0.248	0.873121
Serinc3	4.62839e-05	-0.335351	0.243	0.264	0.908645
Ppp2r5a	4.90679e-05	-0.222018	0.174	0.202	0.963301
Fermt2	5.47899e-05	-0.224909	0.205	0.234	1
Mpc1	5.70422e-05	-0.229624	0.414	0.431	1
Actb	6.03107e-05	-0.311757	0.178	0.203	1
Exoc6b	7.05475e-05	-0.268573	0.329	0.347	1
Atrx	8.16658e-05	-0.21247	0.345	0.367	1
Wasf2	8.42945e-05	-0.246294	0.182	0.208	1
Flnb	0.000123016	-0.232507	0.317	0.338	1
2610037D02Rik	0.000167175	-0.292075	0.225	0.248	1
Pde1a	0.000171665	-0.552768	0.237	0.248	1
Garem1	0.000182161	-0.259969	0.265	0.287	1
Arhgap26	0.000237824	-0.398203	0.334	0.342	1
Krit1	0.00032202	-0.240867	0.317	0.335	1
Magi1	0.000347454	-0.307307	0.66	0.616	1
Itm2b	0.000358208	-0.270525	0.478	0.478	1
Zfyve9	0.000398585	-0.203934	0.195	0.219	1
Rb1	0.000458193	-0.233625	0.222	0.244	1
Arglu1	0.000501403	-0.240775	0.212	0.234	1
Ssh2	0.000578882	-0.274281	0.445	0.445	1
Galnt18	0.000589381	-0.40644	0.432	0.429	1
Man1a2	0.000687105	-0.262912	0.192	0.214	1
Sertad2	0.000777094	-0.222414	0.201	0.223	1
Dnajc5	0.000841664	-0.27807	0.249	0.268	1
Ttc14	0.00089716	-0.258627	0.289	0.306	1
Wls	0.000926854	-0.214601	0.461	0.467	1
Fth1	0.00101081	-0.203138	0.904	0.885	1
Hipk2	0.00115412	-0.277348	0.355	0.371	1
Rev3l	0.00120749	-0.202873	0.272	0.29	1
Mad1l1	0.0012447	-0.435814	0.211	0.231	1
Atp5b	0.00134541	-0.256154	0.485	0.485	1
Eef1a1	0.00141748	-0.252151	0.547	0.543	1
Qk	0.00142872	-0.216392	0.329	0.345	1
Nfyc	0.0015493	-0.214577	0.468	0.466	1
Son	0.00156837	-0.25763	0.469	0.467	1
Tet2	0.00178772	-0.547663	0.445	0.425	1
Upp2	0.00197132	-0.234058	0.22	0.238	1
Eif2s3y	0.00217507	-0.205167	0.197	0.217	1
Dock7	0.00243367	-0.280679	0.226	0.24	1
Atp5f1	0.0026553	-0.251095	0.284	0.299	1
Pbx1	0.0030227	-0.52806	0.743	0.656	1
Fndc3b	0.00403601	-0.20599	0.27	0.286	1
Gnb1	0.00515842	-0.20162	0.193	0.211	1
Slc25a12	0.00618486	-0.245344	0.233	0.246	1
Nrp1	0.00738429	-0.359775	0.225	0.237	1
Tcf4	0.00750189	-0.334583	0.319	0.324	1
Cpeb2	0.00841345	-0.260264	0.199	0.214	1
Cab39	0.0103727	-0.204404	0.196	0.211	1
Ptp4a2	0.0107148	-0.270279	0.217	0.229	1
Sptan1	0.0130925	-0.217898	0.279	0.289	1
Pank1	0.0187735	-0.227383	0.39	0.389	1
Slc6a15	0.023257	-0.292091	0.199	0.209	1
Limch1	0.0248683	-0.225529	0.354	0.306	1
Nfe2l2	0.024892	-0.226556	0.246	0.256	1
Hsp90ab1	0.0267642	-0.245426	0.257	0.266	1
Cystm1	0.0297654	-0.207175	0.209	0.22	1
Slc9a8	0.0344649	-0.218572	0.239	0.249	1
Slc25a30	0.0447568	-0.230258	0.269	0.277	1
Hnrnpu	0.0475386	-0.212162	0.252	0.262	1
Epb41l3	0.0577292	-0.318634	0.247	0.212	1
Ptma	0.0727731	-0.222676	0.217	0.224	1
Idh2	0.0783456	-0.200246	0.231	0.237	1
Tom1l2	0.0850299	-0.200853	0.445	0.436	1
Arhgap6	0.126438	-0.305643	0.352	0.311	1
Slc25a5	0.137764	-0.227677	0.301	0.301	1
Fam13a	0.15166	-0.205624	0.303	0.279	1
Dach1	0.161076	-0.53703	0.557	0.478	1
Prdx5	0.188187	-0.241936	0.33	0.326	1
Chka	0.363005	-0.216502	0.384	0.372	1
Ptprj	0.383613	-0.221697	0.529	0.499	1
Tbck	0.402753	-0.409363	0.236	0.234	1
BC005537	0.423143	-0.205351	0.216	0.216	1
Plcl1	0.433024	-0.309014	0.487	0.449	1
Cox8a	0.583413	-0.224037	0.408	0.387	1
Vmp1	0.589681	-0.25925	0.416	0.394	1
Cyfip2	0.677469	-0.24537	0.231	0.222	1
Shroom3	0.827737	-0.292804	0.42	0.387	1
Tfcp2l1	0.858349	-0.257662	0.38	0.357	1
Mdm2	0.988697	-0.225477	0.268	0.26	1

## Sheet: PT-S3-2
	p_val	avg_log2FC	pct.1	pct.2	p_val_adj
Pkhd1	0	0.704812	0.984	0.805	0
Adgrb3	0	1.85598	0.357	0.019	0
Satb2	0	1.71192	0.642	0.143	0
Spats2l	0	0.971914	0.296	0.064	0
Pter	0	1.28308	0.966	0.581	0
Cubn	0	0.876543	0.816	0.414	0
Etl4	0	1.02564	0.565	0.183	0
Cers6	0	1.43031	0.794	0.306	0
Agps	0	1.03728	0.71	0.335	0
Them7	0	1.60248	0.838	0.372	0
Atp8b4	0	1.092	0.231	0.015	0
Slc27a2	0	1.36549	0.993	0.688	0
Rnf24	0	3.62684	0.903	0.189	0
Plcb1	0	-2.29898	0.327	0.738	0
Acss2	0	1.51659	0.808	0.325	0
Gss	0	1.42028	0.692	0.231	0
Snhg11	0	1.10115	0.465	0.157	0
Hnf4aos	0	0.86159	0.85	0.46	0
Slc9a8	0	1.51246	0.652	0.209	0
Med14	0	1.17195	0.548	0.179	0
Gk	0	1.21184	0.964	0.632	0
Ar	0	1.18102	0.745	0.336	0
Cyp7b1	0	4.16526	0.911	0.118	0
Nceh1	0	1.611	0.804	0.304	0
Frem2	0	0.770634	0.206	0.031	0
Gm4450	0	1.19358	0.376	0.067	0
Dkk2	0	1.67234	0.449	0.046	0
Tet2	0	2.3762	0.92	0.379	0
Slc39a8	0	0.929596	0.244	0.036	0
Kyat3	0	1.81688	0.639	0.133	0
Acadm	0	1.07013	0.66	0.269	0
Wwp1	0	1.05914	0.831	0.441	0
Slc7a13	0	1.98412	0.948	0.419	0
Nfib	0	0.925294	0.867	0.521	0
Bnc2	0	-2.00701	0.201	0.575	0
Cyp2j11	0	1.2235	0.649	0.227	0
Nfia	0	0.816946	0.965	0.682	0
0610043K17Rik	0	1.11791	0.591	0.226	0
C8a	0	1.28642	0.352	0.028	0
Agbl4	0	1.04848	0.509	0.166	0
Mfsd2a	0	1.01165	0.234	0.02	0
Gm853	0	1.41142	0.515	0.108	0
Ddi2	0	0.877205	0.736	0.376	0
Gm26573	0	0.772004	0.217	0.035	0
Mtor	0	1.17472	0.692	0.284	0
Ankib1	0	1.21722	0.851	0.416	0
Cyp51	0	0.989438	0.295	0.052	0
Crot	0	1.38795	0.636	0.204	0
Cd36	0	1.0871	0.555	0.184	0
Magi2	0	-2.96854	0.272	0.598	0
Gsap	0	1.23452	0.461	0.1	0
Rbm47	0	1.18636	0.964	0.682	0
Aacs	0	1.28902	0.842	0.367	0
Glt1d1	0	1.04636	0.448	0.137	0
Mlxipl	0	0.943732	0.828	0.429	0
Por	0	1.08863	0.691	0.329	0
Akr1d1	0	1.6063	0.406	0.053	0
Tpk1	0	0.911126	0.775	0.404	0
Osbpl3	0	1.19395	0.914	0.531	0
4930533I22Rik	0	1.54428	0.787	0.209	0
Ccser1	0	1.15104	0.728	0.299	0
Mat2a	0	1.89731	0.982	0.58	0
Ctnna2	0	1.87296	0.611	0.173	0
0610040F04Rik	0	0.897347	0.247	0.031	0
Slc6a13	0	1.02162	0.348	0.065	0
Etv6	0	1.63304	0.848	0.379	0
Slco1a6	0	1.20691	0.934	0.493	0
Bcat1	0	1.8803	0.347	0.016	0
Napsa	0	1.51961	0.901	0.437	0
Kcnc3	0	1.09759	0.348	0.069	0
Slco3a1	0	1.00867	0.774	0.394	0
Far1	0	1.0453	0.693	0.311	0
Acsm1	0	1.10937	0.783	0.361	0
Gm19950	0	1.01459	0.813	0.457	0
Acsm3	0	1.34147	0.631	0.23	0
Nlrp6	0	0.879408	0.429	0.141	0
Esr1	0	1.88553	0.656	0.118	0
Gm47760	0	1.22978	0.292	0.019	0
Enpp3	0	1.01525	0.49	0.168	0
Ccdc162	0	1.06316	0.236	0.016	0
Slc16a9	0	1.85828	0.805	0.297	0
Ftcd	0	0.82145	0.237	0.043	0
Gm35721	0	0.851379	0.214	0.026	0
D10Wsu102e	0	1.00744	0.346	0.078	0
Timp3	0	-1.46402	0.63	0.778	0
Chpt1	0	1.2396	0.991	0.79	0
Slc5a8	0	1.47701	0.701	0.204	0
Slc6a15	0	1.79532	0.601	0.171	0
Osbpl8	0	1.53087	0.982	0.607	0
Tmem19	0	0.967645	0.502	0.169	0
Rdh16	0	1.09731	0.677	0.286	0
Slc10a2	0	1.56039	0.403	0.059	0
Atp11a	0	2.09601	0.963	0.403	0
Ido2	0	0.757109	0.216	0.036	0
Nrg1	0	1.0362	0.762	0.41	0
Wdr17	0	1.64879	0.527	0.075	0
Gpm6a	0	2.31614	0.753	0.132	0
Phkb	0	1.12769	0.747	0.348	0
Hsd17b2	0	0.951144	0.244	0.039	0
Acox2	0	1.25213	0.362	0.062	0
Fam107a	0	0.949953	0.245	0.026	0
Thrb	0	1.33922	0.946	0.591	0
Lrmda	0	0.852802	0.933	0.673	0
Kcnma1	0	1.65318	0.511	0.085	0
Erc2	0	0.880557	0.834	0.403	0
Slc39a14	0	0.898063	0.428	0.147	0
Dync2h1	0	0.939309	0.586	0.235	0
Arhgap42	0	0.790482	0.838	0.47	0
Gramd1b	0	3.37871	0.981	0.52	0
Cgnl1	0	-2.08306	0.136	0.542	0
Myo5a	0	1.61596	0.516	0.072	0
Gclc	0	2.05733	0.885	0.439	0
Nt5e	0	1.3904	0.447	0.096	0
Slc6a20a	0	0.864637	0.281	0.059	0
Wwc1	0	1.29162	0.878	0.484	0
Trim7	0	0.92808	0.862	0.469	0
Gpx3	0	-1.03943	0.937	0.963	0
Ppm1e	0	1.13924	0.322	0.043	0
Akr1c14	0	1.0166	0.443	0.128	0
Chrm3	0	1.78964	0.735	0.131	0
Sugct	0	1.40863	0.902	0.464	0
Slc17a3	0	0.910235	0.869	0.5	0
Cmah	0	1.75797	0.743	0.192	0
Jarid2	0	0.983749	0.891	0.572	0
Slc34a1	0	-1.72333	0.739	0.86	0
Slc6a18	0	2.02893	0.838	0.224	0
Bhmt2	0	0.822267	0.351	0.104	0
Dmgdh	0	0.802024	0.317	0.088	0
Hmgcr	0	1.68671	0.347	0.034	0
Pde4d	0	1.03767	0.999	0.902	0
Slc25a21	0	1.2329	0.972	0.597	0
Aspg	0	1.04996	0.364	0.073	0
Ghr	0	2.30932	0.999	0.861	0
Rims2	0	1.13309	0.458	0.119	0
Trps1	0	1.62502	0.989	0.708	0
Lrrk2	0	0.971596	0.823	0.44	0
Methig1	0	1.24834	0.309	0.015	0
Mpv17l	0	1.43471	0.674	0.229	0
Ehhadh	0	1.09519	0.687	0.35	0
Bdh1	0	0.858725	0.3	0.071	0
Zbtb20	0	0.717382	1	0.965	0
Sik1	0	0.933767	0.383	0.122	0
Mep1a	0	1.05299	0.686	0.272	0
Slc22a7	0	1.25298	0.347	0.049	0
Slc3a1	0	1.19158	0.693	0.267	0
Mep1b	0	2.36089	0.671	0.062	0
Slc23a1	0	1.57524	0.636	0.159	0
Arhgap26	0	1.84249	0.817	0.296	0
Fgf1	0	2.96386	0.939	0.328	0
Mro	0	1.57788	0.419	0.042	0
Slc22a19	0	2.54693	0.672	0.045	0
Slc22a30	0	0.963367	0.86	0.445	0
Slc1a1	0	0.984441	0.774	0.379	0
Pank1	0	1.07659	0.726	0.356	0
Pcgf5	0	1.0336	0.673	0.301	0
Abcc2	0	1.16882	0.9	0.515	0
Atrnl1	0	0.906982	0.871	0.538	0
Ankrd33b	1.51391e-305	0.842399	0.602	0.268	2.97211e-301
Slc1a4	1.55301e-305	0.774488	0.229	0.051	3.04888e-301
Gm35281	2.49964e-305	0.865181	0.47	0.176	4.9073e-301
Mpped2	5.75253e-305	0.840062	0.415	0.142	1.12934e-300
Ccdc88c	6.39533e-305	0.671875	0.216	0.045	1.25553e-300
Mogat1	3.3497e-303	0.902565	0.436	0.158	6.57613e-299
Gclm	2.58428e-301	0.866752	0.625	0.287	5.07347e-297
Esrp1	3.90133e-299	0.672753	0.203	0.041	7.65909e-295
C1qtnf3	1.47225e-290	0.733107	0.215	0.046	2.89033e-286
Atxn1	1.50555e-288	-1.39367	0.623	0.752	2.95569e-284
Itpr1	9.6152e-288	0.708983	0.957	0.759	1.88766e-283
Slc6a20b	4.65828e-278	0.771463	0.71	0.364	9.14514e-274
Nox4	4.75228e-278	-1.87935	0.446	0.657	9.32967e-274
Hoga1	7.93194e-278	0.770466	0.712	0.36	1.5572e-273
Adtrp	1.30349e-273	0.808169	0.36	0.12	2.55901e-269
BC035947	7.32434e-273	0.69522	0.392	0.136	1.43791e-268
Vmn1r20	1.9762e-272	0.740657	0.275	0.076	3.87968e-268
Eci3	3.71173e-272	0.847529	0.515	0.217	7.28686e-268
Ugt3a2	2.02263e-270	0.819344	0.643	0.317	3.97082e-266
Papss2	1.63643e-269	0.795145	0.601	0.276	3.21263e-265
Nedd4l	1.05487e-266	0.698093	0.901	0.619	2.07091e-262
Keg1	1.07074e-263	0.597591	0.998	0.836	2.10208e-259
Acy1	5.90988e-263	0.73236	0.228	0.056	1.16023e-258
Scp2	1.1221e-262	0.846965	0.525	0.229	2.2029e-258
Hykk	3.50241e-260	0.758101	0.66	0.325	6.87593e-256
Hnf1aos1	2.2192e-259	0.804565	0.705	0.38	4.35674e-255
Csad	2.66184e-258	0.787097	0.564	0.257	5.22572e-254
Gcnt1	4.37682e-258	0.792516	0.595	0.279	8.59258e-254
Ldlrad4	5.82549e-258	0.805752	0.804	0.485	1.14366e-253
Stxbp6	1.18989e-254	0.855677	0.557	0.257	2.336e-250
Ugt3a1	2.1678e-252	0.795885	0.422	0.161	4.25583e-248
Myo5b	2.34817e-250	0.785466	0.659	0.339	4.60993e-246
Hnf1b	1.01489e-248	0.805308	0.769	0.445	1.99243e-244
Fnip2	1.10356e-248	0.728915	0.835	0.521	2.1665e-244
Gm42397	8.84542e-248	1.0478	0.591	0.308	1.73653e-243
Dab2	6.63212e-246	-1.42354	0.748	0.757	1.30202e-241
Lactb2	3.6107e-244	0.677101	0.865	0.556	7.08852e-240
0610040J01Rik	5.07807e-241	-1.63311	0.099	0.393	9.96927e-237
Larp4b	1.18958e-240	0.816964	0.772	0.476	2.33539e-236
Aqp1	2.07922e-239	0.740199	0.468	0.195	4.08193e-235
Dzip1l	1.0012e-238	0.607381	0.228	0.06	1.96556e-234
Alk	2.6785e-236	0.729634	0.212	0.054	5.25844e-232
Map3k7cl	1.0553e-234	0.679384	0.244	0.069	2.07177e-230
Acnat1	7.61707e-233	0.794292	0.471	0.201	1.49538e-228
Ugdh	1.49012e-230	0.717007	0.283	0.089	2.9254e-226
B3gat2	5.68381e-230	0.748467	0.487	0.213	1.11585e-225
Tead1	1.91892e-229	0.72308	0.77	0.459	3.76723e-225
Plau	1.35804e-228	0.686019	0.294	0.094	2.66611e-224
Cbs	4.61827e-227	0.692235	0.299	0.098	9.06658e-223
Pah	1.76764e-226	-1.45308	0.244	0.504	3.47024e-222
2810474O19Rik	1.15595e-224	0.645973	0.706	0.39	2.26936e-220
Baz2b	1.48703e-224	0.750975	0.823	0.54	2.91933e-220
Pdk3	2.01545e-224	0.653997	0.225	0.061	3.95673e-220
Slc6a6	2.0654e-224	0.941378	0.714	0.429	4.05479e-220
Acyp2	3.45279e-223	0.756269	0.559	0.272	6.77852e-219
Slc35d2	1.35157e-221	0.659879	0.341	0.123	2.6534e-217
Glis3	2.10119e-221	0.527971	0.971	0.792	4.12506e-217
Col27a1	4.03754e-220	-1.79119	0.135	0.412	7.92649e-216
Dcun1d3	2.38032e-219	0.753889	0.468	0.206	4.67304e-215
Dglucy	7.89572e-219	0.703132	0.528	0.246	1.55009e-214
Pik3c2g	3.41875e-216	-1.62504	0.184	0.449	6.71169e-212
Hnf4g	6.74377e-216	0.700152	0.632	0.325	1.32394e-211
Mecom	2.36493e-214	-3.08863	0.07	0.334	4.64284e-210
Herc3	2.48387e-213	0.676648	0.577	0.284	4.87634e-209
Mtus1	1.27647e-212	0.703584	0.73	0.412	2.50597e-208
Eps8	2.4099e-212	0.641318	0.715	0.396	4.73111e-208
Slc5a10	5.36291e-211	0.689171	0.289	0.097	1.05285e-206
Itpr2	1.24607e-210	-1.78748	0.08	0.347	2.44629e-206
Sh3tc2	4.0303e-210	0.718063	0.461	0.205	7.91228e-206
Aadat	7.69643e-210	0.959208	0.326	0.12	1.51096e-205
Cyp4b1	1.41501e-208	-1.04806	0.587	0.705	2.77796e-204
Greb1l	2.46262e-207	0.699467	0.516	0.242	4.83462e-203
Ak4	1.58201e-203	0.661488	0.541	0.259	3.10581e-199
Pax8	2.83801e-202	0.725698	0.59	0.304	5.57158e-198
Ppm1h	5.22835e-202	-1.27821	0.248	0.492	1.02643e-197
4430402I18Rik	4.13581e-201	0.733642	0.358	0.142	8.11943e-197
Lpgat1	1.06523e-200	0.682888	0.564	0.283	2.09127e-196
Fmo2	2.14125e-200	0.790843	0.588	0.309	4.2037e-196
Upb1	5.99425e-200	0.638063	0.435	0.186	1.17679e-195
Oxr1	2.37872e-199	0.593987	0.878	0.582	4.6699e-195
Braf	3.74532e-199	0.674736	0.626	0.335	7.35282e-195
Slc22a28	9.49092e-199	0.626133	0.704	0.383	1.86326e-194
Pdzk1	8.2698e-197	0.62986	0.752	0.448	1.62353e-192
Itgb8	9.85292e-197	0.697534	0.536	0.264	1.93433e-192
Dgkh	2.85576e-196	0.60734	0.584	0.292	5.60643e-192
Car12	1.58479e-193	-1.64748	0.123	0.376	3.11126e-189
Slc5a12	6.99137e-193	-2.28692	0.328	0.529	1.37255e-188
Echdc2	6.9005e-190	0.618308	0.506	0.241	1.35471e-185
Tspan5	1.22461e-189	0.722104	0.504	0.246	2.40415e-185
Bckdhb	3.42688e-189	-1.59033	0.069	0.317	6.72765e-185
Hmgcs1	3.52246e-189	0.719103	0.56	0.288	6.9153e-185
Pdzrn3	5.88888e-189	0.622933	0.741	0.434	1.1561e-184
Gk5	1.78181e-187	0.726379	0.371	0.155	3.49805e-183
Tnfaip8	1.58954e-186	-1.42761	0.31	0.523	3.12058e-182
Slc13a2	1.12178e-185	0.677019	0.347	0.139	2.20227e-181
Slc43a2	5.56598e-184	-1.50538	0.117	0.362	1.09271e-179
Chdh	8.89999e-184	0.632165	0.453	0.207	1.74725e-179
mt-Co1	2.98658e-181	-0.625138	0.99	0.988	5.86325e-177
Gpc4	5.96535e-180	0.652409	0.774	0.492	1.17112e-175
Me1	6.92896e-180	0.662737	0.561	0.29	1.36029e-175
Catspere2	1.09186e-179	0.672028	0.487	0.237	2.14354e-175
Slc47a1	1.22369e-179	0.52676	0.885	0.577	2.40235e-175
Hgd	2.00652e-178	0.587127	0.699	0.399	3.93921e-174
Zfp810	1.26489e-175	0.628923	0.475	0.227	2.48323e-171
AI314278	1.65652e-174	0.595802	0.528	0.262	3.25209e-170
Rdh16f2	7.02638e-173	0.724264	0.28	0.104	1.37942e-168
Mettl7b	2.96038e-172	0.53195	0.267	0.094	5.81182e-168
Maml2	1.87335e-171	0.245226	0.461	0.197	3.67776e-167
Csnk1g3	1.23289e-170	0.590302	0.598	0.324	2.42042e-166
Galns	4.34145e-170	0.567899	0.298	0.113	8.52313e-166
Tmigd1	5.70301e-170	0.517586	0.391	0.167	1.11962e-165
Fam208a	1.00006e-169	0.618333	0.591	0.321	1.96332e-165
Gfra1	1.32178e-169	0.564156	0.226	0.074	2.59493e-165
Dach1	8.9198e-169	-1.66747	0.307	0.502	1.75114e-164
Setbp1	6.44322e-167	0.597574	0.696	0.41	1.26493e-162
Arhgap6	1.49462e-166	-1.58535	0.105	0.335	2.93423e-162
Ralgps2	2.02117e-166	0.544555	0.237	0.08	3.96796e-162
Ctdspl	2.11438e-165	0.621978	0.543	0.286	4.15094e-161
Acsm5	5.18249e-165	0.605189	0.391	0.174	1.01743e-160
Pxmp4	9.38014e-164	0.58444	0.335	0.139	1.84151e-159
Mpp6	2.26159e-163	0.643007	0.552	0.293	4.43996e-159
Camk2d	4.64251e-163	-1.35048	0.073	0.298	9.11417e-159
Ngef	2.32002e-162	0.617188	0.5	0.254	4.55466e-158
Atxn2	2.52643e-161	0.585845	0.702	0.427	4.9599e-157
Mturn	6.03013e-160	0.555482	0.314	0.126	1.18383e-155
Cdr2	8.48354e-160	0.605121	0.321	0.132	1.66549e-155
Maml3	4.29943e-158	-1.70287	0.028	0.237	8.44065e-154
Plxdc2	1.90072e-157	0.50925	0.893	0.655	3.7315e-153
Ppargc1a	8.85982e-156	-1.3856	0.198	0.409	1.73936e-151
Ntn1	1.16677e-155	0.564999	0.541	0.284	2.2906e-151
Slit2	1.83299e-155	-2.28195	0.057	0.268	3.59852e-151
Fmn1	2.87167e-155	-1.02702	0.436	0.584	5.63765e-151
Me3	2.05123e-154	-1.63177	0.043	0.252	4.02698e-150
Mfhas1	2.53589e-153	0.601931	0.437	0.213	4.97846e-149
Large1	3.34085e-152	-1.25269	0.121	0.341	6.55876e-148
Echdc3	1.2471e-151	0.555786	0.343	0.148	2.44831e-147
Plekha6	3.69753e-151	-1.22943	0.198	0.411	7.25899e-147
Slc22a2	4.24725e-151	0.559627	0.347	0.15	8.3382e-147
Ntn4	4.41704e-151	0.493349	0.418	0.195	8.67154e-147
Slc22a18	7.11018e-151	0.51654	0.679	0.395	1.39587e-146
Haao	1.09209e-150	0.527184	0.292	0.116	2.14399e-146
Lrp2	1.3156e-149	0.457192	0.944	0.679	2.58279e-145
Tef	1.14353e-148	0.566181	0.638	0.376	2.24498e-144
Acad10	2.02581e-148	0.561013	0.376	0.171	3.97706e-144
Usp20	1.30029e-147	0.532595	0.351	0.154	2.55272e-143
Patj	7.67563e-147	0.5149	0.774	0.504	1.50688e-142
Mllt3	2.30726e-146	0.57664	0.459	0.232	4.52961e-142
Kansl1l	7.81552e-146	0.542987	0.805	0.552	1.53434e-141
Gm1976	1.49463e-145	0.508516	0.227	0.08	2.93425e-141
0610005C13Rik	2.95938e-145	0.502442	0.702	0.416	5.80985e-141
Ppp3cc	3.71151e-145	0.551921	0.32	0.136	7.28643e-141
Plcl1	5.91264e-145	-1.34706	0.278	0.469	1.16077e-140
Abr	1.19556e-144	0.41808	0.316	0.131	2.34713e-140
Clic4	1.36366e-144	0.536812	0.538	0.289	2.67713e-140
Glb1l2	1.42499e-144	0.507871	0.266	0.103	2.79754e-140
Zfp444	1.96989e-144	0.548144	0.316	0.135	3.86728e-140
Slc28a1	6.81225e-144	0.532585	0.219	0.077	1.33738e-139
Lmln	6.87085e-144	0.491775	0.276	0.109	1.34889e-139
Abhd2	6.96453e-144	0.518323	0.248	0.093	1.36728e-139
Slc22a23	2.4264e-143	-1.33572	0.169	0.375	4.7635e-139
Nhsl2	3.09562e-143	0.58564	0.5	0.265	6.07732e-139
Ror1	1.63042e-142	0.520408	0.677	0.408	3.20084e-138
Ddah1	2.25397e-142	0.545555	0.711	0.437	4.425e-138
Fam169b	3.15243e-142	0.53235	0.288	0.117	6.18885e-138
Spag5	4.28158e-142	0.318754	0.476	0.24	8.40561e-138
Maf	1.54041e-140	-1.13166	0.286	0.473	3.02413e-136
Cdyl2	1.9018e-140	0.479112	0.22	0.078	3.73361e-136
Lyplal1	7.11107e-140	0.535072	0.258	0.1	1.39605e-135
Cdo1	1.24187e-139	0.5875	0.254	0.098	2.43804e-135
L2hgdh	1.28753e-139	0.512391	0.348	0.155	2.52768e-135
Scamp2	1.30021e-138	0.514981	0.334	0.147	2.55258e-134
mt-Co3	1.37043e-138	-0.574436	0.994	0.992	2.69044e-134
Chac2	6.0083e-138	0.519265	0.262	0.104	1.17955e-133
Myo10	6.03976e-138	-1.19561	0.179	0.38	1.18573e-133
Ccdc141	1.49693e-137	-1.36644	0.158	0.357	2.93877e-133
Slc4a4	2.46765e-137	-1.00767	0.663	0.695	4.84448e-133
Aldh8a1	4.03574e-137	0.499882	0.402	0.192	7.92296e-133
Gm10732	6.87969e-137	0.541161	0.398	0.191	1.35062e-132
Veph1	1.21749e-136	0.545553	0.638	0.38	2.39017e-132
Pde1a	1.6065e-136	-1.61799	0.068	0.264	3.15388e-132
Nipsnap1	1.08548e-135	0.525296	0.512	0.274	2.13102e-131
Ift122	1.41622e-135	0.539003	0.275	0.113	2.78032e-131
Tmem178	1.62076e-134	0.462496	0.355	0.162	3.18188e-130
Pdzd2	3.83698e-134	0.442286	0.758	0.472	7.53276e-130
Nmrk1	5.69992e-134	0.49316	0.714	0.437	1.11901e-129
Smurf2	2.31561e-133	0.517806	0.57	0.325	4.546e-129
Ppm1l	1.12366e-132	0.571389	0.397	0.195	2.20597e-128
Lyrm1	1.44521e-132	0.504767	0.216	0.078	2.83724e-128
Cdkl1	2.61765e-131	-1.39103	0.062	0.252	5.13898e-127
Proc	3.38233e-131	0.470817	0.395	0.19	6.64019e-127
Gldc	1.56311e-130	-1.65684	0.1	0.293	3.0687e-126
Slc18b1	3.30774e-130	0.469031	0.206	0.073	6.49375e-126
Slc22a4	4.54646e-130	0.536469	0.339	0.156	8.92561e-126
Acss1	6.96859e-130	-1.42352	0.068	0.258	1.36807e-125
Acot12	1.01809e-129	0.520034	0.452	0.233	1.99872e-125
Cda	4.61021e-129	0.481148	0.576	0.325	9.05076e-125
Fmo5	4.69134e-129	0.520415	0.292	0.125	9.21003e-125
Bcl6	9.95495e-129	0.523087	0.342	0.158	1.95436e-124
Emx2	1.05389e-128	0.482748	0.209	0.076	2.069e-124
Cth	3.07287e-128	0.47181	0.283	0.119	6.03265e-124
Klhl32	1.43659e-127	0.491015	0.217	0.08	2.82032e-123
Eif4g3	2.35884e-127	0.532498	0.64	0.391	4.63088e-123
Gm20400	4.37219e-127	0.569844	0.408	0.207	8.58348e-123
Isoc2a	1.30207e-126	0.523407	0.274	0.115	2.55623e-122
1110019D14Rik	1.51368e-126	0.553265	0.332	0.154	2.97166e-122
Sema6a	8.09255e-126	0.452368	0.317	0.142	1.58873e-121
Slc9a3	2.99792e-125	-1.18311	0.068	0.254	5.88551e-121
Adcy9	3.84025e-125	0.500242	0.388	0.19	7.53919e-121
Vps13a	4.89956e-125	0.503774	0.661	0.409	9.61882e-121
Nr3c2	7.58194e-125	-1.61363	0.182	0.364	1.48849e-120
Nav2	9.67018e-125	-1.16593	0.059	0.243	1.89845e-120
Myo1d	1.24016e-124	-1.3004	0.121	0.309	2.43469e-120
Smarca2	2.31537e-123	0.427892	0.826	0.558	4.54552e-119
Ptch1	8.00317e-123	0.527474	0.305	0.136	1.57118e-118
Ppp1r9a	6.99298e-122	0.438226	0.282	0.12	1.37286e-117
Clybl	7.28238e-122	0.476043	0.726	0.467	1.42968e-117
Epb41l3	1.77374e-121	-1.42031	0.053	0.231	3.48221e-117
Tacc1	2.6348e-121	-1.34987	0.048	0.225	5.17264e-117
Gm45871	3.04979e-121	0.499481	0.21	0.079	5.98735e-117
Iqgap2	5.7161e-121	-1.28367	0.064	0.244	1.12218e-116
Dpp4	7.41954e-121	0.357232	0.336	0.155	1.4566e-116
Phactr2	1.3379e-120	0.383194	0.686	0.424	2.62657e-116
Casc4	1.92307e-120	0.473586	0.267	0.113	3.77537e-116
Kap	4.49434e-120	-0.47021	1	0.999	8.8233e-116
Uxs1	1.76603e-119	0.499147	0.26	0.11	3.46707e-115
Tnfrsf21	2.71546e-119	0.533681	0.611	0.371	5.33099e-115
Erlin1	1.13929e-118	0.505884	0.296	0.133	2.23666e-114
Slc13a1	3.81877e-118	-1.25218	0.549	0.629	7.49701e-114
Igf1r	4.85858e-118	0.425685	0.935	0.745	9.53837e-114
Aspa	9.49259e-118	0.399717	0.623	0.365	1.86358e-113
Slc39a11	1.4785e-117	0.424814	0.22	0.085	2.90259e-113
Shroom3	2.22034e-117	-1.22263	0.224	0.405	4.35897e-113
Fgfr1	4.20068e-117	0.447312	0.311	0.141	8.24677e-113
Tpmt	1.48036e-116	0.486003	0.321	0.15	2.90625e-112
Alas1	8.22969e-116	0.571494	0.387	0.199	1.61565e-111
Gpd2	1.37643e-115	0.557122	0.271	0.119	2.70221e-111
Znrf2	4.08862e-115	0.489543	0.362	0.178	8.02679e-111
Nrp1	7.26609e-115	-1.27114	0.074	0.252	1.42648e-110
Adhfe1	1.27291e-114	0.4581	0.686	0.43	2.49897e-110
Nbea	1.28073e-114	-1.38412	0.044	0.214	2.51434e-110
Ablim1	1.39491e-112	0.452701	0.792	0.558	2.73848e-108
Afap1	1.52264e-111	0.421754	0.241	0.1	2.98924e-107
Tbc1d13	3.75959e-111	0.471441	0.302	0.139	7.38082e-107
Cryzl2	1.15048e-110	0.435655	0.473	0.258	2.25862e-106
Tmem117	1.38422e-110	-2.23241	0.04	0.202	2.7175e-106
Ndel1	1.99653e-110	0.423111	0.692	0.434	3.91958e-106
Kcnk5	2.62768e-110	0.43172	0.582	0.343	5.15867e-106
Fndc3a	4.23727e-110	0.534986	0.563	0.339	8.3186e-106
Neurl4	4.43095e-110	0.433323	0.305	0.141	8.69884e-106
mt-Atp6	1.61095e-109	-0.605786	0.94	0.935	3.16261e-105
Erbb4	2.15141e-109	-2.82478	0.092	0.26	4.22366e-105
Svil	2.82355e-109	0.467829	0.358	0.179	5.54319e-105
Akr1c21	4.2136e-109	0.446926	0.641	0.395	8.27215e-105
Acsl1	9.61628e-109	-1.08749	0.092	0.265	1.88787e-104
Cyfip2	1.64832e-108	-1.1369	0.068	0.238	3.23598e-104
Gpr137b	1.71195e-108	0.427578	0.458	0.248	3.3609e-104
Atp1a1	1.88622e-108	-0.857401	0.601	0.662	3.70302e-104
Dgkd	1.29514e-107	0.440594	0.384	0.196	2.54263e-103
Msi2	1.98345e-107	-0.831537	0.585	0.645	3.89391e-103
Cep85	3.36284e-107	0.44621	0.328	0.159	6.60192e-103
Dhrs3	3.6734e-107	0.496332	0.327	0.161	7.21162e-103
Fhit	3.92559e-107	-0.912008	0.631	0.682	7.70672e-103
Rin2	4.01139e-107	0.436304	0.538	0.311	7.87517e-103
Aco1	4.66509e-107	0.444343	0.378	0.193	9.1585e-103
Ptprj	2.18804e-106	-0.990821	0.383	0.513	4.29555e-102
Slc15a2	2.37949e-106	0.380524	0.295	0.134	4.67142e-102
Aig1	5.37241e-106	0.40513	0.458	0.246	1.05471e-101
Hps5	6.47101e-106	0.423555	0.332	0.161	1.27039e-101
Cyp4a10	1.34654e-105	0.399596	0.232	0.097	2.64352e-101
Pard3b	1.57062e-105	-1.35031	0.193	0.365	3.08344e-101
Osbpl1a	2.396e-105	0.461603	0.403	0.213	4.70384e-101
Gatm	2.93543e-105	-1.26662	0.202	0.366	5.76284e-101
Baiap2l1	6.15004e-105	0.462855	0.333	0.164	1.20738e-100
Acat1	1.709e-104	0.459177	0.633	0.397	3.35511e-100
Pipox	1.91696e-104	0.405253	0.447	0.241	3.76339e-100
Slc16a7	2.89312e-104	-1.43465	0.045	0.203	5.67977e-100
Slc7a8	6.15526e-104	-1.33084	0.065	0.227	1.2084e-99
Arhgap18	6.94881e-103	0.397167	0.607	0.37	1.36419e-98
Slc16a14	1.3116e-102	-1.33395	0.085	0.25	2.57493e-98
Unc5c	1.35824e-102	-1.28833	0.084	0.247	2.6665e-98
Mgmt	1.41122e-102	0.472555	0.224	0.094	2.7705e-98
Wdr72	2.68725e-102	-1.04879	0.111	0.279	5.27561e-98
Tmem245	3.32569e-102	0.422935	0.59	0.355	6.529e-98
Rffl	3.46486e-102	0.460387	0.525	0.311	6.80222e-98
Ndufaf6	9.12249e-102	0.413578	0.228	0.096	1.79093e-97
Slc25a17	1.45418e-101	0.432355	0.373	0.193	2.85485e-97
Ldhd	2.33629e-101	0.393584	0.452	0.248	4.5866e-97
Eci2	2.45643e-100	0.455783	0.313	0.154	4.82247e-96
Pdss1	3.23876e-100	0.461174	0.321	0.159	6.35834e-96
Exoc4	3.73107e-99	0.483923	0.805	0.612	7.32483e-95
Nuak2	9.21278e-99	0.413116	0.505	0.295	1.80865e-94
Gm16685	2.01556e-98	-1.11271	0.094	0.255	3.95695e-94
Cutal	1.80836e-97	0.424066	0.263	0.121	3.55018e-93
Arhgap32	3.92934e-97	0.433419	0.593	0.37	7.71409e-93
Atp1b1	6.0709e-97	-0.673063	0.708	0.732	1.19184e-92
Ldhb	1.26387e-96	-0.872191	0.396	0.518	2.48124e-92
Fpgs	1.28965e-96	0.405557	0.273	0.127	2.53185e-92
Ackr3	1.97885e-96	0.478155	0.204	0.084	3.88488e-92
Foxn3	2.99297e-96	-0.906134	0.305	0.449	5.87581e-92
Ube2e1	8.60178e-96	0.426295	0.416	0.228	1.6887e-91
Lima1	2.51891e-95	-0.943732	0.26	0.412	4.94513e-91
Arhgef38	5.64302e-95	0.335216	0.243	0.107	1.10784e-90
Adk	1.1496e-94	0.394038	0.809	0.571	2.2569e-90
Chuk	2.6533e-94	0.406456	0.495	0.289	5.20897e-90
Adra1a	2.83201e-94	-1.19196	0.067	0.219	5.5598e-90
Cecr2	3.83955e-94	0.420839	0.25	0.114	7.5378e-90
Atad2b	7.79582e-94	0.442883	0.576	0.356	1.53048e-89
Gstt2	1.37344e-93	0.433944	0.449	0.255	2.69634e-89
Nbas	5.67224e-93	0.383108	0.336	0.17	1.11357e-88
Akap13	6.87962e-92	0.394013	0.701	0.469	1.35061e-87
Ivd	7.07573e-92	0.378169	0.455	0.255	1.38911e-87
Ccdc191	8.58019e-92	0.417202	0.362	0.192	1.68446e-87
Tns3	1.28658e-91	0.413861	0.492	0.289	2.52581e-87
Mccc2	4.76463e-91	0.398772	0.246	0.112	9.35392e-87
Entpd5	1.10694e-90	0.391755	0.414	0.229	2.17315e-86
Gstz1	1.17175e-90	0.408412	0.45	0.257	2.30039e-86
Ugt2b38	1.84354e-90	-0.945449	0.293	0.433	3.61923e-86
Vti1a	2.06915e-90	0.370986	0.815	0.596	4.06216e-86
Ppp2r3a	2.35094e-90	-0.933822	0.369	0.487	4.61536e-86
Umod	5.43705e-90	-1.19378	0.499	0.578	1.0674e-85
Vwa8	2.49963e-89	0.392497	0.741	0.501	4.90727e-85
Fras1	5.28048e-89	0.416312	0.476	0.279	1.03666e-84
Susd3	6.18606e-89	0.405329	0.293	0.144	1.21445e-84
Dcaf6	1.51216e-88	0.429114	0.501	0.301	2.96867e-84
Mdn1	1.94984e-88	0.381258	0.23	0.103	3.82792e-84
Inpp5f	2.30789e-88	0.380033	0.449	0.256	4.53084e-84
Ikbkb	2.32771e-88	0.375264	0.311	0.157	4.56975e-84
Pvt1	7.37308e-88	0.401235	0.334	0.174	1.44748e-83
Gtpbp4	8.90275e-88	0.381709	0.293	0.145	1.74779e-83
Asap1	1.28229e-87	0.31274	0.424	0.238	2.51739e-83
Tpm1	2.00185e-87	0.305155	0.256	0.119	3.93003e-83
Pecr	4.28586e-87	0.417513	0.675	0.446	8.414e-83
Blmh	4.63384e-87	0.406503	0.362	0.195	9.09716e-83
Wdpcp	4.97797e-87	0.394402	0.354	0.187	9.77275e-83
Nudt19	2.14442e-86	0.378724	0.313	0.159	4.20992e-82
Pxmp2	3.33654e-86	0.394395	0.242	0.112	6.5503e-82
Macrod1	8.06228e-86	0.426533	0.468	0.277	1.58279e-81
Dhtkd1	6.12233e-85	0.378095	0.388	0.213	1.20194e-80
Fkbp5	6.9083e-85	-0.912483	0.237	0.383	1.35624e-80
Rhobtb1	1.24404e-84	-1.0324	0.379	0.484	2.44229e-80
Slc5a2	1.35471e-84	-1.15428	0.115	0.263	2.65957e-80
Fam133b	6.48044e-84	0.37962	0.315	0.162	1.27224e-79
Hacd2	1.27689e-83	0.388004	0.532	0.327	2.50678e-79
1600014C10Rik	1.84365e-83	0.359811	0.267	0.13	3.61945e-79
Enpp2	2.78967e-83	-1.02467	0.136	0.283	5.47667e-79
Tln2	3.2676e-83	-0.872644	0.267	0.406	6.41496e-79
Tfcp2l1	3.85021e-83	-1.14622	0.233	0.371	7.55873e-79
Sgms1	5.85961e-83	0.373744	0.652	0.431	1.15036e-78
Syn3	1.24176e-82	0.462402	0.325	0.173	2.43782e-78
Stard5	1.59993e-82	0.357247	0.304	0.155	3.14098e-78
Adh1	1.14168e-81	0.386603	0.253	0.122	2.24135e-77
Chd9	1.24124e-81	-1.05716	0.489	0.563	2.43681e-77
Rbpms	1.3411e-81	-0.769399	0.485	0.569	2.63285e-77
Tm7sf3	2.179e-81	0.36968	0.232	0.108	4.27781e-77
Irs2	2.33193e-81	0.380617	0.251	0.121	4.57805e-77
Slc17a1	4.24183e-81	0.330025	0.688	0.45	8.32756e-77
Rbbp4	6.19016e-81	0.382701	0.342	0.184	1.21525e-76
Gria3	1.18564e-80	-1.15562	0.094	0.236	2.32765e-76
Krit1	1.47058e-80	0.34157	0.517	0.316	2.88705e-76
Mpp5	2.12544e-80	0.352025	0.475	0.283	4.17266e-76
Egf	2.2773e-80	-2.85501	0.221	0.349	4.4708e-76
Enah	2.38189e-80	0.337328	0.35	0.188	4.67613e-76
Sycp3	3.07377e-80	0.43175	0.249	0.121	6.03442e-76
Itgb6	7.91008e-80	0.507522	0.468	0.295	1.55291e-75
AC149090.1	1.10414e-79	0.420974	0.565	0.366	2.16765e-75
Agrn	3.32547e-79	0.349777	0.258	0.126	6.52856e-75
Arhgap24	1.03021e-78	-0.898733	0.363	0.475	2.0225e-74
Ppp1r16b	2.00741e-78	-1.04911	0.194	0.331	3.94096e-74
Phip	3.5009e-78	0.377645	0.457	0.273	6.87297e-74
Iqsec2	4.72153e-78	0.360674	0.37	0.207	9.2693e-74
Fmnl1	4.8056e-78	0.350948	0.207	0.094	9.43436e-74
Bicdl1	7.6133e-78	0.275148	0.223	0.102	1.49464e-73
Snx7	1.22417e-77	0.329661	0.419	0.24	2.4033e-73
Fth1	1.582e-77	-0.528812	0.904	0.885	3.10578e-73
Skiv2l2	6.14807e-77	0.336526	0.202	0.091	1.20699e-72
Rock2	9.66016e-77	0.345452	0.541	0.34	1.89648e-72
Gsdme	1.80727e-76	0.378301	0.225	0.106	3.54804e-72
G6pc	4.30876e-76	-1.15966	0.235	0.365	8.45895e-72
Map3k13	4.66237e-76	0.358841	0.437	0.258	9.15316e-72
Tbc1d1	2.21872e-75	-0.972148	0.129	0.266	4.35579e-71
Itfg1	2.30784e-75	0.336126	0.434	0.255	4.53075e-71
Tcaim	3.23898e-75	0.371303	0.404	0.234	6.35876e-71
Dcun1d2	2.39096e-74	0.452408	0.232	0.113	4.69394e-70
Tmem219	2.56153e-74	0.380088	0.272	0.139	5.02879e-70
Abhd14b	3.45445e-74	0.31214	0.306	0.161	6.78177e-70
Suclg2	4.30266e-74	-0.846001	0.194	0.33	8.44698e-70
Tmlhe	1.9234e-73	0.360541	0.228	0.11	3.77602e-69
Fggy	2.39086e-73	0.248768	0.765	0.516	4.69373e-69
Supt3	3.30914e-73	0.339508	0.373	0.211	6.49649e-69
Fah	6.22002e-73	0.345976	0.338	0.187	1.22112e-68
Papd5	1.08733e-72	0.326244	0.468	0.282	2.13465e-68
Fbxw11	2.04182e-72	0.361585	0.45	0.272	4.00851e-68
Nhsl1	2.8144e-72	0.377295	0.364	0.208	5.52523e-68
Pcsk5	3.75112e-72	0.275678	0.638	0.412	7.3642e-68
Pde4c	1.25503e-71	0.31991	0.574	0.368	2.46387e-67
Sh3bp5	1.63046e-71	0.342932	0.251	0.126	3.20092e-67
Utp20	6.82076e-71	0.348104	0.216	0.103	1.33905e-66
Pm20d1	7.24525e-71	0.30684	0.207	0.097	1.42239e-66
Lrp6	1.36248e-70	0.335057	0.473	0.29	2.67481e-66
Plekha5	1.66767e-70	0.321951	0.529	0.332	3.27397e-66
Trib2	1.73474e-70	0.329151	0.242	0.12	3.40565e-66
Mfsd4b5	2.11501e-70	0.299416	0.51	0.312	4.15219e-66
Slc8a1	2.45996e-70	-3.98153	0.181	0.304	4.82939e-66
Cpeb4	7.91712e-70	0.334671	0.622	0.416	1.55429e-65
Hnf4a	8.26266e-70	0.299282	0.475	0.287	1.62212e-65
Sema4d	1.66096e-69	0.334227	0.427	0.254	3.26079e-65
Paqr5	1.67435e-69	-1.04559	0.145	0.274	3.28709e-65
Ftl1	7.41139e-69	-0.708632	0.581	0.624	1.455e-64
Clec2h	7.66335e-69	-1.09465	0.083	0.21	1.50447e-64
Abl2	1.12055e-68	0.329602	0.358	0.205	2.19986e-64
Dnajb6	2.05344e-68	0.28284	0.327	0.179	4.03132e-64
Ndrg1	2.65656e-68	-0.689809	0.686	0.709	5.21535e-64
Gstm1	3.54666e-68	0.274955	0.227	0.111	6.96281e-64
Igfbp4	3.89101e-68	-0.862625	0.181	0.313	7.63883e-64
Gm10804	5.51088e-68	0.351134	0.247	0.126	1.0819e-63
Cpped1	6.02938e-68	0.331745	0.484	0.302	1.18369e-63
Pim3	9.65507e-68	0.338591	0.429	0.258	1.89548e-63
Mertk	1.12264e-67	0.224433	0.544	0.343	2.20397e-63
Trim24	1.20664e-67	0.322702	0.354	0.202	2.36888e-63
Adamts6	1.79699e-67	-0.848977	0.102	0.229	3.52784e-63
Fxyd2	1.85291e-67	-0.75161	0.526	0.589	3.63764e-63
Polb	1.23796e-66	0.309034	0.304	0.166	2.43037e-62
Slc16a12	1.75119e-66	-0.891078	0.111	0.237	3.43794e-62
Pard3	2.11133e-66	0.30894	0.721	0.504	4.14497e-62
Alcam	3.95606e-66	0.201698	0.225	0.11	7.76653e-62
mt-Co2	6.46559e-66	-0.452781	0.936	0.927	1.26933e-61
Kifc3	7.05539e-66	0.352626	0.548	0.362	1.38511e-61
Gpatch8	7.81309e-66	0.320828	0.647	0.442	1.53387e-61
B4galt5	1.39594e-65	0.334009	0.377	0.222	2.74051e-61
Enpp6	1.44257e-65	-0.842911	0.083	0.206	2.83206e-61
Arhgap21	1.54421e-65	0.329215	0.342	0.196	3.0316e-61
Tlcd2	2.20631e-65	0.237434	0.305	0.166	4.33143e-61
mt-Nd4	5.52016e-65	-0.602459	0.757	0.765	1.08372e-60
St8sia1	5.67676e-65	0.327271	0.445	0.274	1.11446e-60
Glyctk	8.19926e-65	0.286318	0.227	0.113	1.60968e-60
Srpk1	1.01189e-64	0.28759	0.294	0.159	1.98654e-60
Fam214a	1.13866e-64	0.298997	0.562	0.364	2.23542e-60
Slc16a10	6.59514e-64	-1.01	0.141	0.266	1.29476e-59
Calml4	1.15153e-63	0.281563	0.305	0.168	2.26069e-59
Airn	1.55474e-63	-0.94471	0.121	0.245	3.05228e-59
Yeats2	4.32808e-63	0.326394	0.25	0.132	8.4969e-59
Stat5b	8.10659e-63	0.295289	0.395	0.236	1.59149e-58
Pex13	8.1704e-63	0.301736	0.245	0.127	1.60401e-58
Pcyt2	8.87254e-63	0.304414	0.637	0.428	1.74186e-58
Mapk14	1.12507e-62	0.287274	0.563	0.368	2.20874e-58
mt-Cytb	1.12902e-62	-0.578041	0.747	0.748	2.21648e-58
Dmxl2	1.74928e-62	0.281597	0.326	0.183	3.43418e-58
Slc22a8	2.06856e-62	-0.853045	0.118	0.24	4.061e-58
Dmxl1	2.71801e-62	0.200871	0.695	0.481	5.33599e-58
Stk39	3.05732e-62	-1.17689	0.093	0.208	6.00212e-58
Syne2	5.01458e-62	0.307945	0.71	0.509	9.84463e-58
Chst11	9.47563e-62	0.326803	0.502	0.323	1.86026e-57
Acox3	1.50594e-61	0.296096	0.403	0.242	2.95646e-57
Xpo7	2.48748e-61	0.313561	0.482	0.306	4.88342e-57
Cxcl12	2.81392e-61	0.285226	0.217	0.109	5.52429e-57
Pde8a	3.06715e-61	-0.764791	0.185	0.308	6.02144e-57
Ccdc57	3.36661e-61	0.307714	0.246	0.13	6.60932e-57
Atxn7l1	3.41205e-61	0.307699	0.456	0.284	6.69854e-57
Herc4	3.74711e-61	0.322489	0.489	0.315	7.35633e-57
Rcor1	8.42651e-61	0.314962	0.493	0.315	1.65429e-56
Tmco3	1.27075e-60	0.329987	0.203	0.101	2.49473e-56
Atp13a3	1.47579e-60	0.24865	0.346	0.2	2.89727e-56
Fat1	1.62754e-60	0.258581	0.219	0.11	3.19518e-56
Limch1	2.28421e-60	-0.990781	0.206	0.32	4.48437e-56
Rabgap1l	2.45526e-60	0.278598	0.828	0.628	4.82017e-56
Arfgap3	3.22219e-60	0.290766	0.234	0.121	6.32581e-56
Lrrc28	3.39067e-60	0.302561	0.307	0.173	6.65657e-56
Dock4	3.91614e-60	0.212709	0.566	0.369	7.68816e-56
Hibch	5.36875e-60	0.297723	0.251	0.134	1.05399e-55
Cyp2j5	8.58335e-60	0.247609	0.801	0.567	1.68508e-55
Kl	1.19503e-59	-0.858505	0.263	0.373	2.34609e-55
Hmgxb3	1.58551e-59	0.272532	0.213	0.107	3.11267e-55
Map2k6	2.27568e-59	0.317351	0.324	0.188	4.46761e-55
Zfp445	5.98933e-59	0.264562	0.375	0.224	1.17582e-54
Hpn	9.12949e-59	0.293912	0.451	0.281	1.7923e-54
Tcn2	2.00509e-58	-0.744511	0.384	0.472	3.9364e-54
B4galnt3	2.32716e-58	0.307597	0.307	0.176	4.56867e-54
Macrod2	2.50945e-58	0.268464	0.7	0.49	4.92655e-54
Xylt1	3.29519e-58	-0.782237	0.319	0.42	6.46912e-54
Usf3	4.2807e-58	0.276517	0.276	0.153	8.40388e-54
Gm17276	5.26427e-58	0.256519	0.323	0.185	1.03348e-53
Tbc1d5	6.50323e-58	0.308847	0.689	0.496	1.27671e-53
Cradd	6.76523e-58	0.369247	0.412	0.26	1.32815e-53
Bphl	7.81401e-58	0.256141	0.419	0.256	1.53405e-53
Tmem120b	7.9435e-58	0.308706	0.208	0.105	1.55947e-53
Hsd3b3	9.6803e-58	0.306743	0.417	0.258	1.90044e-53
Parp8	1.16291e-57	0.287156	0.425	0.263	2.28302e-53
Tbc1d19	1.27281e-57	0.289322	0.269	0.148	2.49879e-53
Mitf	1.64138e-57	-0.907565	0.137	0.252	3.22235e-53
Gfm2	1.71814e-57	0.277853	0.248	0.133	3.37305e-53
Zbtb44	2.65657e-57	0.238382	0.26	0.141	5.21538e-53
Kcnq1	6.38233e-57	-1.15745	0.131	0.241	1.25298e-52
Cacnb4	7.71953e-57	-1.50598	0.145	0.256	1.5155e-52
Col4a4	1.03248e-56	-0.623386	0.56	0.593	2.02697e-52
Plpbp	1.41016e-56	0.255792	0.251	0.136	2.76842e-52
Agfg1	1.82153e-56	0.280354	0.265	0.146	3.57603e-52
Stx16	1.88153e-56	0.260523	0.434	0.269	3.69381e-52
Pdxdc1	2.11867e-56	0.313819	0.354	0.213	4.15937e-52
Fbxo36	2.16153e-56	0.29465	0.301	0.173	4.24351e-52
Gphn	4.64615e-56	-0.430042	0.851	0.794	9.12133e-52
Ccdc148	7.09894e-56	0.276458	0.233	0.123	1.39366e-51
Aass	9.57368e-56	0.247975	0.617	0.417	1.8795e-51
Tango2	3.17733e-55	0.260879	0.524	0.344	6.23774e-51
Slc6a19	6.93393e-55	-0.895264	0.126	0.237	1.36127e-50
Lmbrd2	8.26651e-55	0.266286	0.315	0.183	1.62288e-50
Sfxn5	8.94449e-55	0.303998	0.315	0.185	1.75598e-50
Dock8	1.59188e-54	-0.981572	0.183	0.288	3.12518e-50
Gm26804	1.83262e-54	0.286599	0.311	0.18	3.5978e-50
Sntb2	3.04454e-54	-0.790673	0.148	0.262	5.97705e-50
Rasal2	3.22135e-54	0.245841	0.509	0.333	6.32416e-50
A4galt	4.11679e-54	0.257973	0.235	0.126	8.08209e-50
Prdm2	6.027e-54	0.277559	0.335	0.199	1.18322e-49
Afdn	6.22563e-54	0.257131	0.526	0.344	1.22222e-49
Glb1	8.47673e-54	0.253581	0.42	0.262	1.66415e-49
Ggt1	9.4457e-54	0.22207	0.546	0.358	1.85438e-49
Nsd3	1.71041e-53	0.27834	0.612	0.42	3.35788e-49
Ankrd13c	2.92033e-53	0.228314	0.471	0.301	5.73318e-49
Usp37	3.85865e-53	0.236911	0.306	0.176	7.57529e-49
Ptpn3	4.34674e-53	0.275533	0.432	0.275	8.53351e-49
Prkca	7.80683e-53	0.20516	0.435	0.273	1.53264e-48
Amacr	8.8445e-53	0.266819	0.358	0.217	1.73635e-48
Gipc2	1.2892e-52	0.229949	0.48	0.308	2.53095e-48
Sel1l3	1.4149e-52	0.280936	0.293	0.169	2.77773e-48
Tcf7l2	1.73777e-52	-0.730524	0.247	0.352	3.41158e-48
Aspscr1	2.10622e-52	0.255229	0.233	0.125	4.13494e-48
Slc25a36	2.26482e-52	0.256301	0.458	0.293	4.4463e-48
Glb1l	3.05361e-52	0.252162	0.342	0.206	5.99484e-48
Dao	3.97363e-52	0.213676	0.59	0.394	7.80104e-48
Secisbp2	6.99753e-52	0.249348	0.249	0.137	1.37375e-47
Chka	7.82557e-52	-0.803068	0.286	0.381	1.53632e-47
Golga4	7.82746e-52	0.263714	0.523	0.348	1.53669e-47
Cspp1	1.06875e-51	0.278273	0.669	0.477	2.09817e-47
Traf5	1.11283e-51	0.229021	0.232	0.125	2.18471e-47
Ptk2b	1.55048e-51	0.261454	0.343	0.207	3.04391e-47
Zcchc14	1.64639e-51	0.23545	0.391	0.24	3.23219e-47
Miox	1.94382e-51	-0.71348	0.484	0.533	3.81611e-47
Ugt8a	2.70457e-51	0.270545	0.412	0.262	5.30961e-47
Pgpep1	3.47764e-51	0.25096	0.265	0.149	6.82731e-47
Asxl3	5.2131e-51	0.311802	0.203	0.107	1.02344e-46
Ttll5	9.68407e-51	0.237377	0.238	0.13	1.90118e-46
Sufu	1.07831e-50	0.255473	0.419	0.266	2.11693e-46
Dennd5b	1.6501e-50	0.247493	0.618	0.428	3.23948e-46
Pcbp3	1.68304e-50	0.277132	0.296	0.172	3.30415e-46
Dis3l2	2.25596e-50	0.264087	0.456	0.296	4.42891e-46
Tasp1	4.37244e-50	0.253732	0.277	0.159	8.58398e-46
Cyp2j13	4.5973e-50	-0.95712	0.283	0.37	9.02542e-46
Vps13d	6.02795e-50	0.260394	0.577	0.391	1.18341e-45
R3hdm1	7.1831e-50	0.241519	0.498	0.327	1.41019e-45
Shroom4	7.70426e-50	0.270999	0.674	0.492	1.5125e-45
Gtf2h2	1.13059e-49	0.244526	0.203	0.107	2.21958e-45
E130102H24Rik	1.35524e-49	0.255187	0.211	0.113	2.66061e-45
Lekr1	1.4331e-49	0.295415	0.262	0.149	2.81346e-45
Taf15	1.84841e-49	0.244372	0.389	0.244	3.6288e-45
Slc25a51	2.02135e-49	0.207263	0.49	0.318	3.96831e-45
Ift88	2.11649e-49	0.261797	0.256	0.145	4.15509e-45
Fbxw8	2.11946e-49	0.244055	0.295	0.173	4.16093e-45
Snx1	2.54971e-49	0.240942	0.27	0.155	5.0056e-45
Cyp2a4	3.22932e-49	0.206828	0.29	0.168	6.33981e-45
Zc3h6	3.33858e-49	0.232657	0.237	0.131	6.5543e-45
Rap1gds1	3.698e-49	0.23261	0.315	0.187	7.25992e-45
Tmem243	4.94308e-49	0.239985	0.214	0.115	9.70426e-45
Slc13a3	5.10504e-49	-0.763894	0.229	0.332	1.00222e-44
Macf1	7.0418e-49	0.224684	0.814	0.628	1.38245e-44
Slc7a7	9.93153e-49	-1.03823	0.271	0.36	1.94976e-44
Slc35a3	1.75157e-48	0.292352	0.203	0.109	3.43867e-44
Prkdc	2.04026e-48	0.23462	0.256	0.144	4.00543e-44
Gspt1	2.04479e-48	0.24552	0.286	0.167	4.01433e-44
Oxct1	2.57639e-48	0.261827	0.744	0.563	5.05798e-44
Rbm26	2.6981e-48	0.260223	0.624	0.441	5.29691e-44
Kcnj16	3.47288e-48	-0.617583	0.55	0.582	6.81795e-44
Lrrfip2	4.38347e-48	0.249015	0.3	0.178	8.60564e-44
Plscr4	8.26321e-48	-0.769842	0.124	0.226	1.62223e-43
Lamb1	2.12286e-47	0.225858	0.269	0.155	4.16759e-43
Snx27	2.19984e-47	0.22945	0.357	0.221	4.31873e-43
Slc12a1	2.57721e-47	-3.12869	0.232	0.32	5.05959e-43
Ap3b1	3.73991e-47	0.231309	0.517	0.345	7.34219e-43
Lpp	1.78939e-46	0.232398	0.668	0.477	3.51293e-42
Deptor	1.96011e-46	-0.721642	0.143	0.247	3.84808e-42
Ccdc107	2.05473e-46	0.230381	0.306	0.184	4.03386e-42
Rufy3	2.93631e-46	0.227494	0.62	0.435	5.76457e-42
Atr	5.01142e-46	0.238591	0.261	0.151	9.83841e-42
Gab2	7.03352e-46	0.21933	0.506	0.343	1.38082e-41
Abcd3	9.39762e-46	0.233178	0.49	0.327	1.84494e-41
Sec24b	1.77686e-45	0.244087	0.294	0.176	3.48832e-41
Pik3cb	1.81935e-45	0.265233	0.226	0.127	3.57176e-41
Reps2	2.7222e-45	0.224732	0.291	0.174	5.34422e-41
Srr	3.03763e-45	0.216725	0.585	0.401	5.96347e-41
Rrbp1	3.72742e-45	0.228252	0.338	0.209	7.31767e-41
Wdfy3	4.27807e-45	-0.593979	0.534	0.56	8.3987e-41
Gm44511	6.96932e-45	0.214897	0.269	0.157	1.36822e-40
Arpp19	7.42705e-45	0.214945	0.214	0.118	1.45808e-40
Ncoa2	9.07661e-45	0.231836	0.617	0.432	1.78192e-40
Lin52	3.88912e-44	0.233813	0.507	0.345	7.63512e-40
App	4.29357e-44	-0.528577	0.581	0.605	8.42915e-40
Crim1	5.36442e-44	0.218816	0.452	0.301	1.05314e-39
Slc35d1	6.94725e-44	0.212827	0.345	0.216	1.36388e-39
Gas6	9.65997e-44	-0.780113	0.232	0.322	1.89645e-39
Sox6	1.1905e-43	-0.645678	0.466	0.506	2.33718e-39
Ppt2	1.24728e-43	0.234348	0.25	0.145	2.44866e-39
Slc22a12	1.41335e-43	0.221923	0.28	0.167	2.77468e-39
Rbpms2	3.65274e-43	0.28906	0.32	0.2	7.17105e-39
Gm36388	4.12259e-43	0.245097	0.205	0.113	8.09346e-39
Ildr2	4.29011e-43	-0.665366	0.112	0.21	8.42234e-39
Pex14	4.3518e-43	0.206938	0.365	0.231	8.54345e-39
Hibadh	4.85922e-43	0.205168	0.52	0.353	9.53962e-39
D630045J12Rik	7.13538e-43	0.219999	0.441	0.29	1.40082e-38
Dvl1	7.58383e-43	0.206025	0.261	0.153	1.48886e-38
Itgav	8.82777e-43	0.202972	0.512	0.349	1.73307e-38
Atp2a2	1.09045e-42	0.204525	0.611	0.428	2.14077e-38
Tcf20	1.37117e-42	0.228629	0.419	0.275	2.69188e-38
Rev1	1.40267e-42	0.204069	0.382	0.245	2.75373e-38
Ints6	2.25125e-42	0.230935	0.355	0.225	4.41965e-38
Cdk8	2.76308e-42	0.224364	0.534	0.368	5.42448e-38
Pkd2	8.32163e-42	0.23928	0.488	0.335	1.6337e-37
Cpq	1.10828e-41	-0.645946	0.298	0.383	2.17577e-37
Phactr4	2.52948e-41	0.200487	0.473	0.317	4.96587e-37
Cdh1	2.72437e-41	-0.796314	0.149	0.243	5.34848e-37
Socs7	2.85128e-41	0.208492	0.214	0.121	5.59763e-37
Tmcc3	2.85153e-41	-0.972296	0.17	0.26	5.59813e-37
Sema3c	5.73892e-41	0.241775	0.264	0.159	1.12666e-36
Slc22a6	8.14506e-41	-0.743641	0.178	0.273	1.59904e-36
Bnip3l	8.8132e-41	0.203288	0.212	0.12	1.73021e-36
Invs	9.14054e-41	0.211769	0.28	0.17	1.79447e-36
Mast2	1.21003e-40	0.232405	0.34	0.217	2.37554e-36
Susd6	2.23373e-40	0.214523	0.609	0.441	4.38525e-36
Plaa	2.45806e-40	0.205065	0.274	0.166	4.82567e-36
Ptprm	3.26914e-40	-0.200053	0.217	0.119	6.41798e-36
Lifr	4.2967e-40	0.204867	0.21	0.12	8.43528e-36
Gbf1	4.98259e-40	0.215565	0.634	0.454	9.78183e-36
P3h2	8.04786e-40	-0.685319	0.574	0.578	1.57996e-35
Pcdh17	1.10585e-39	0.271896	0.203	0.117	2.171e-35
Errfi1	1.1139e-39	-0.609667	0.737	0.694	2.18682e-35
Bdh2	3.30504e-39	0.20793	0.301	0.187	6.48846e-35
Zfyve1	6.4263e-39	0.214239	0.282	0.174	1.26161e-34
Zswim5	1.61816e-38	0.217093	0.255	0.154	3.17678e-34
Akap9	2.05159e-38	0.208652	0.402	0.267	4.02768e-34
Gigyf2	2.10594e-38	0.200672	0.612	0.44	4.13438e-34
Tcea3	2.25231e-38	0.21367	0.268	0.164	4.42173e-34
Cyp2e1	4.52268e-38	-0.724593	0.204	0.292	8.87892e-34
2024-03-03	2.33856e-37	-0.681984	0.177	0.266	4.59107e-33
Steap2	2.38632e-37	-0.708423	0.136	0.222	4.68483e-33
Gm28153	2.59901e-37	-0.40055	0.248	0.146	5.10237e-33
Camkmt	7.21638e-37	0.232743	0.303	0.193	1.41672e-32
Ass1	9.33908e-37	-0.700192	0.37	0.427	1.83345e-32
Aff1	9.78893e-37	-0.64503	0.344	0.412	1.92176e-32
Tbcel	1.84647e-36	0.201294	0.301	0.19	3.62499e-32
Glyat	2.89905e-36	-0.648254	0.371	0.426	5.69142e-32
Thnsl2	3.27619e-36	0.206469	0.244	0.148	6.43182e-32
Osbpl9	5.01667e-36	0.20654	0.73	0.546	9.84873e-32
Spp1	5.50295e-36	-0.827705	0.271	0.342	1.08034e-31
Lgr4	8.62931e-36	-0.573132	0.383	0.447	1.69411e-31
Serinc3	1.126e-35	-0.736102	0.186	0.27	2.21056e-31
C330002G04Rik	2.7359e-35	0.211043	0.229	0.137	5.37112e-31
Gnai1	6.33681e-35	0.202511	0.229	0.138	1.24404e-30
Slc12a3	1.48375e-34	-3.09653	0.184	0.256	2.91289e-30
Akr1a1	2.07919e-34	-0.657391	0.411	0.457	4.08187e-30
Atp2b1	3.43308e-34	-0.635684	0.162	0.246	6.73983e-30
Glul	4.2891e-34	0.203723	0.218	0.131	8.42035e-30
Itm2b	1.23515e-33	-0.612255	0.444	0.482	2.42485e-29
Pitpnc1	1.72501e-33	-0.481361	0.733	0.669	3.38654e-29
Stxbp5l	2.95812e-33	-0.649857	0.203	0.285	5.80738e-29
Esrrg	1.51055e-31	-0.267659	0.981	0.889	2.9655e-27
Ank3	1.77204e-31	-0.675992	0.91	0.821	3.47888e-27
mt-Nd1	2.72413e-30	-0.472058	0.679	0.658	5.34802e-26
Nedd9	5.76311e-30	-0.703331	0.148	0.224	1.13141e-25
Lgmn	7.99927e-30	-0.658335	0.255	0.321	1.57042e-25
Aldob	1.19893e-29	-0.460117	0.701	0.676	2.35375e-25
Creb3l2	6.15296e-29	-0.615565	0.21	0.283	1.20795e-24
Magi1	3.3631e-28	-0.558957	0.649	0.618	6.60243e-24
Zfp618	1.3839e-27	-0.572858	0.168	0.241	2.71688e-23
Tmprss2	6.57807e-27	-0.648822	0.154	0.224	1.29141e-22
Tsc22d1	7.24683e-27	-0.992339	0.205	0.267	1.4227e-22
mt-Nd2	1.47666e-26	-0.490731	0.572	0.582	2.89897e-22
Tmem27	2.64411e-26	-0.57564	0.46	0.486	5.19091e-22
Ppp3ca	3.35802e-26	-0.438469	0.595	0.59	6.59247e-22
Klk1	1.73769e-25	-0.717775	0.232	0.294	3.41144e-21
Aak1	3.94914e-25	-0.533799	0.411	0.442	7.75295e-21
Sptlc2	6.50975e-25	-0.589808	0.28	0.338	1.278e-20
Chd3	9.54795e-25	-0.570548	0.261	0.322	1.87445e-20
Atp5b	2.03644e-24	-0.532786	0.462	0.487	3.99794e-20
Zfp608	1.15778e-23	-0.548696	0.197	0.263	2.27296e-19
Idh2	1.57691e-23	-0.576741	0.178	0.242	3.09578e-19
Dnajc13	2.24068e-23	-0.548201	0.315	0.363	4.39891e-19
Ces1d	3.50729e-23	-0.705849	0.222	0.278	6.88552e-19
Spred2	2.40592e-22	-0.53544	0.184	0.246	4.7233e-18
Itga6	3.49556e-22	-0.543451	0.268	0.326	6.86249e-18
Eef1a1	4.69523e-21	-0.500463	0.55	0.542	9.21768e-17
Phyhipl	1.46222e-20	-0.554544	0.373	0.403	2.87063e-16
Idh1	2.70223e-20	-0.59708	0.22	0.273	5.30503e-16
Kidins220	3.42606e-20	-0.447193	0.448	0.463	6.72605e-16
Tnrc6c	1.00197e-19	-0.49867	0.369	0.401	1.96707e-15
Prodh	1.20562e-19	-0.591907	0.205	0.257	2.36688e-15
Actn4	1.56366e-19	-0.540628	0.195	0.251	3.06977e-15
Cdh16	2.705e-19	-0.526529	0.174	0.232	5.31045e-15
Ly6a	7.68732e-19	-0.568539	0.156	0.212	1.50917e-14
Col4a5	9.33698e-19	-0.502505	0.186	0.242	1.83304e-14
Tanc2	1.03096e-18	-0.356313	0.721	0.667	2.02397e-14
Pbx1	2.22148e-17	-0.850013	0.715	0.659	4.3612e-13
Gabrb3	2.37526e-17	-0.607676	0.272	0.311	4.66312e-13
Cox8a	5.3344e-17	-0.536754	0.363	0.391	1.04725e-12
Arl6ip1	5.5823e-17	-0.511664	0.249	0.297	1.09592e-12
Tspan9	5.88682e-17	-0.584056	0.235	0.278	1.1557e-12
Rora	3.40017e-16	-0.423927	0.63	0.602	6.67522e-12
Tom1l2	7.56706e-16	-0.469815	0.424	0.438	1.48557e-11
Tbc1d14	1.74125e-15	-0.502971	0.174	0.222	3.41843e-11
Stat3	3.43223e-15	-0.532019	0.198	0.243	6.73816e-11
Slco1a1	3.81508e-15	-0.488788	0.194	0.242	7.48977e-11
Wls	4.36577e-15	-0.409426	0.464	0.467	8.57087e-11
Slc25a12	1.59056e-14	-0.517851	0.207	0.249	3.12258e-10
Mical3	1.86387e-14	-0.489196	0.196	0.24	3.65916e-10
Dnase1	2.1021e-14	-0.554295	0.199	0.242	4.12684e-10
Retreg1	2.21658e-14	-0.45079	0.311	0.344	4.3516e-10
Arl15	3.77636e-14	-0.580542	0.66	0.595	7.41376e-10
Ptprd	6.22679e-14	-0.370611	0.935	0.832	1.22244e-09
Atp6v0a4	7.05026e-14	-0.459509	0.551	0.524	1.38411e-09
Selenop	1.00575e-13	-0.477567	0.383	0.398	1.97449e-09
Cpt1a	3.70886e-13	-0.435637	0.225	0.264	7.28123e-09
Odc1	7.69519e-13	-0.491688	0.173	0.214	1.51072e-08
Tpt1	1.19558e-12	-0.511672	0.286	0.314	2.34716e-08
Tanc1	2.78484e-12	-0.491129	0.258	0.29	5.46721e-08
Wnk1	8.55609e-12	-1.34595	0.601	0.54	1.67973e-07
Nfat5	1.08268e-11	-0.423569	0.504	0.482	2.12552e-07
Nr3c1	1.23642e-11	-0.466809	0.255	0.285	2.42735e-07
Neat1	1.30041e-11	-0.200498	0.968	0.893	2.55296e-07
Slc25a5	2.42836e-11	-0.51179	0.277	0.303	4.76735e-07
Scaper	4.0135e-11	-0.418098	0.24	0.273	7.8793e-07
Prkce	4.07651e-11	-0.466587	0.328	0.345	8.00301e-07
4833439L19Rik	4.29941e-11	-0.436606	0.363	0.373	8.44059e-07
Slc25a3	4.62581e-11	-0.467788	0.378	0.386	9.0814e-07
Ptprf	4.96548e-11	-0.447863	0.184	0.22	9.74823e-07
Acsm2	5.10116e-11	-0.299382	0.92	0.796	1.00146e-06
Ctsl	5.31073e-11	-0.494175	0.219	0.253	1.0426e-06
Mkln1	5.48291e-11	-0.334848	0.546	0.522	1.0764e-06
Arnt2	5.77727e-11	-0.47628	0.167	0.205	1.13419e-06
Lamp1	6.1929e-11	-0.471815	0.283	0.31	1.21579e-06
Gpx1	6.24078e-11	-0.483767	0.312	0.334	1.22519e-06
Dnajc6	7.53129e-11	-0.466349	0.227	0.258	1.47854e-06
Fam13a	1.31644e-10	-0.547392	0.253	0.284	2.58443e-06
Osbpl6	2.04471e-10	-0.304104	0.692	0.631	4.01417e-06
Ssh2	4.14252e-10	-0.463908	0.462	0.444	8.1326e-06
Kif16b	4.51178e-10	-0.419355	0.247	0.276	8.85753e-06
Cystm1	4.83474e-10	-0.438034	0.188	0.222	9.49157e-06
Fnbp1l	8.51454e-10	-0.419597	0.258	0.283	1.67157e-05
Arhgef28	1.17461e-09	-0.370498	0.481	0.462	2.30599e-05
Znrf3	1.21837e-09	-0.428425	0.256	0.283	2.39191e-05
Atp5a1	1.44112e-09	-0.412286	0.423	0.423	2.8292e-05
Dip2c	1.84721e-09	-0.383641	0.531	0.501	3.62643e-05
Mdh1	2.9646e-09	-0.377246	0.505	0.483	5.82011e-05
Srsf5	4.9994e-09	-0.405963	0.416	0.413	9.81482e-05
Gm42418	5.24567e-09	-0.472193	0.679	0.613	0.000102983
Dock1	5.98716e-09	-0.435083	0.363	0.367	0.00011754
Etnk1	5.99491e-09	-0.469597	0.181	0.211	0.000117692
Dock9	9.49731e-09	-0.400198	0.389	0.391	0.000186451
Ankrd12	1.80754e-08	-0.404434	0.402	0.398	0.000354856
Ssbp2	2.32628e-08	-0.431667	0.222	0.245	0.000456696
Atp6v1e1	2.98855e-08	-0.410083	0.239	0.264	0.000586712
Ppp2r5e	5.06345e-08	-0.395285	0.398	0.395	0.000994057
Cdc14b	5.8451e-08	-0.361943	0.174	0.203	0.00114751
mt-Nd3	6.60803e-08	-0.352559	0.547	0.519	0.00129729
Plekhm2	6.64901e-08	-0.422608	0.25	0.272	0.00130533
Cox6c	6.90128e-08	-0.413364	0.181	0.21	0.00135486
Slc22a5	7.04342e-08	-0.375523	0.217	0.242	0.00138276
Phlpp1	7.10517e-08	-0.414361	0.265	0.285	0.00139489
Herc1	7.15295e-08	-0.406013	0.28	0.294	0.00140427
Spink1	9.57782e-08	-0.421077	0.329	0.34	0.00188032
Epb41	9.77097e-08	-0.25651	0.718	0.64	0.00191824
Plekha1	1.00157e-07	-0.444373	0.199	0.223	0.00196628
Ogdh	1.0162e-07	-0.333753	0.5	0.472	0.001995
Peli2	1.09156e-07	-0.549539	0.342	0.342	0.00214296
Bckdha	1.51278e-07	-0.399074	0.2	0.225	0.0029699
Gls	1.60319e-07	-0.642669	0.301	0.305	0.00314739
Immp2l	1.71288e-07	-0.384269	0.312	0.33	0.00336272
Prdx1	1.78165e-07	-0.404818	0.448	0.434	0.00349774
Prkag2	1.90331e-07	-0.428028	0.354	0.353	0.00373657
Hspa8	2.4381e-07	-0.404777	0.431	0.419	0.00478648
Tmem116	2.6372e-07	-0.418229	0.32	0.326	0.00517735
Phyh	3.59748e-07	-0.40799	0.283	0.298	0.00706257
Cux1	4.30539e-07	-0.215086	0.731	0.654	0.00845235
Rsrp1	4.69646e-07	-0.283313	0.639	0.59	0.00922008
Pde7a	4.82627e-07	-0.388998	0.214	0.235	0.00947493
Mapre2	6.09045e-07	-0.362216	0.194	0.219	0.0119568
Kcnj15	7.20708e-07	-0.359999	0.588	0.526	0.0141489
Ano6	7.34993e-07	-0.457716	0.307	0.31	0.0144294
Nos1ap	9.03989e-07	-0.37485	0.248	0.265	0.0177471
Arsb	9.49637e-07	-0.415448	0.218	0.238	0.0186433
Ptk2	1.04493e-06	-0.460358	0.354	0.348	0.0205141
Mbnl1	1.16653e-06	-0.388523	0.317	0.322	0.0229014
Upp2	1.80033e-06	-0.421492	0.22	0.238	0.035344
Sash1	2.22089e-06	-0.38838	0.258	0.274	0.0436005
Atp5g3	2.38413e-06	-0.427263	0.2	0.22	0.0468052
Nudt4	2.57433e-06	-0.606944	0.284	0.285	0.0505393
Srrm2	2.82931e-06	-0.282928	0.558	0.52	0.0555451
Rps29	2.92856e-06	-0.408152	0.201	0.222	0.0574935
Gm6999	3.02773e-06	-0.355472	0.197	0.219	0.0594404
Myo1e	3.08225e-06	-0.446424	0.234	0.25	0.0605107
Tbck	3.87569e-06	-0.678417	0.221	0.235	0.0760876
Mapk4	3.91207e-06	-0.345297	0.237	0.257	0.0768017
Zfp697	5.90545e-06	-0.349161	0.222	0.24	0.115936
Sh3rf1	5.95252e-06	-0.267061	0.631	0.575	0.11686
Vegfa	6.40659e-06	-0.382699	0.4	0.385	0.125774
Anks1	9.23787e-06	-0.375867	0.289	0.295	0.181358
E130308A19Rik	1.05311e-05	-0.363077	0.22	0.237	0.206746
Bcl2l1	1.23379e-05	-0.383964	0.371	0.367	0.242218
Tsc22d2	2.13561e-05	-0.490393	0.231	0.242	0.419263
Atp6v1h	2.4301e-05	-0.361384	0.21	0.226	0.477077
Gabarapl1	2.54493e-05	-0.326566	0.183	0.204	0.49962
Esrra	2.59391e-05	-0.345446	0.269	0.28	0.509237
Mafg	2.69033e-05	-0.222984	0.503	0.403	0.528165
Sec62	3.06589e-05	-0.32755	0.46	0.437	0.601896
Ralgapa2	3.29879e-05	-0.23951	0.498	0.396	0.647618
Vmp1	3.42942e-05	-0.276895	0.489	0.387	0.673264
Lrrc8d	3.55371e-05	-0.313482	0.425	0.408	0.697664
Sema5a	4.79057e-05	-0.229303	0.298	0.237	0.940484
Rab1a	6.21304e-05	-0.35854	0.214	0.228	1
Nat8f1	6.35664e-05	-0.328367	0.341	0.344	1
Hspa5	6.90633e-05	-0.389208	0.197	0.212	1
Nr1h4	7.00292e-05	-0.317842	0.711	0.604	1
Ranbp3l	9.09164e-05	-0.345138	0.262	0.211	1
Atp5d	9.22044e-05	-0.376945	0.222	0.236	1
Dpyd	9.4477e-05	-0.359487	0.454	0.425	1
Clasp2	0.000106284	-0.373477	0.234	0.245	1
Atp5l	0.000114459	-0.382271	0.2	0.214	1
Gnas	0.000119935	-0.383439	0.257	0.266	1
Itch	0.000132177	-0.264878	0.574	0.525	1
Shb	0.000147568	-0.360913	0.321	0.318	1
Ndufa4	0.000177813	-0.397377	0.229	0.239	1
Ctnna1	0.000218045	-0.371542	0.399	0.376	1
Pi4ka	0.000265825	-0.298243	0.379	0.369	1
Kank1	0.000294849	-0.452987	0.258	0.259	1
Cnot6	0.000357571	-0.344715	0.186	0.201	1
Ptbp3	0.000465526	-0.378032	0.19	0.201	1
Map3k2	0.000466979	-0.312577	0.294	0.295	1
Rai14	0.000584847	-0.362776	0.236	0.243	1
Abhd17c	0.000724518	-0.331762	0.238	0.245	1
Calr	0.000731908	-0.382045	0.19	0.201	1
Fam168a	0.000744998	-0.323174	0.222	0.231	1
Gm3448	0.000846728	-0.392581	0.233	0.19	1
Atp5f1	0.00104758	-0.374644	0.301	0.297	1
Rmdn1	0.00108375	-0.311981	0.255	0.261	1
2010111I01Rik	0.00113224	-0.3495	0.561	0.5	1
Lrch1	0.00123515	-0.44297	0.195	0.204	1
Strbp	0.0012728	-0.257008	0.579	0.524	1
Son	0.00152655	-0.326923	0.511	0.463	1
Cox7b	0.00155314	-0.316323	0.192	0.203	1
Nfe2l2	0.00164508	-0.360095	0.253	0.256	1
Foxo3	0.00189849	-0.35359	0.271	0.271	1
Dip2b	0.00205217	-0.316857	0.217	0.225	1
Serf2	0.00212686	-0.364511	0.212	0.219	1
Man2a1	0.00305011	-0.327231	0.247	0.248	1
Vdr	0.00330191	-0.373635	0.469	0.428	1
Farp1	0.00333483	-0.334071	0.291	0.286	1
Arfgef2	0.00358518	-0.322478	0.266	0.265	1
Magi3	0.00363579	-0.324688	0.319	0.311	1
Tmem164	0.00364084	-0.337288	0.2	0.207	1
Kalrn	0.00373793	-0.313936	0.305	0.302	1
Trak1	0.00416398	-0.312268	0.228	0.231	1
Atp6v0b	0.00432261	-0.325244	0.214	0.22	1
BC005537	0.00455048	-0.231636	0.256	0.212	1
Vps13b	0.0054961	-0.257088	0.501	0.456	1
Tbl1x	0.00602887	-0.296862	0.263	0.264	1
Tmbim6	0.00636182	-0.287706	0.57	0.512	1
Il34	0.00855789	-0.325452	0.251	0.253	1
Ube2h	0.00857588	-0.319147	0.317	0.306	1
Ybx1	0.00920081	-0.318992	0.238	0.241	1
Acbd5	0.0093811	-0.284391	0.196	0.202	1
Ivns1abp	0.0102609	-0.296451	0.402	0.374	1
Cd2ap	0.0159574	-0.329257	0.263	0.258	1
Slc16a2	0.016821	-0.285735	0.369	0.351	1
Mthfd1	0.0183605	-0.281778	0.237	0.236	1
Ipmk	0.0186508	-0.215479	0.235	0.2	1
Atp6v1b2	0.0189765	-0.326509	0.319	0.305	1
Nufip2	0.0198926	-0.239126	0.3	0.254	1
Trpm7	0.0199376	-0.215569	0.665	0.548	1
Nktr	0.0205352	-0.254075	0.45	0.415	1
Luzp1	0.0207752	-0.339337	0.255	0.251	1
Abtb2	0.0219255	-0.279979	0.209	0.212	1
Sdha	0.0226064	-0.310607	0.337	0.32	1
Eef2	0.0257231	-0.353935	0.269	0.262	1
Fto	0.0272715	-0.292981	0.495	0.442	1
Pcf11	0.0305515	-0.249457	0.223	0.191	1
Cyba	0.0317208	-0.344398	0.247	0.242	1
Nhs	0.032895	-0.214088	0.774	0.622	1
Dnajc1	0.0420056	-0.232912	0.464	0.422	1
Pam	0.0506454	-0.274509	0.721	0.615	1
Nectin3	0.0528386	-0.245834	0.238	0.237	1
Dock7	0.0534151	-0.32163	0.244	0.238	1
Abca13	0.0553476	-1.60472	0.231	0.212	1
Gnb1	0.067567	-0.292574	0.21	0.209	1
Csnk1a1	0.0733143	-0.279874	0.439	0.397	1
Pitpna	0.080923	-0.297219	0.21	0.208	1
Zmiz1	0.0855027	-0.200698	0.48	0.399	1
Dst	0.0889634	-0.357841	0.486	0.426	1
Hint1	0.0895547	-0.313066	0.229	0.224	1
Tdrd3	0.0929828	-0.404321	0.221	0.214	1
Abca3	0.0946208	-0.264992	0.314	0.297	1
Cox6a1	0.0966762	-0.327905	0.22	0.214	1
H3f3a	0.0968611	-0.290212	0.224	0.22	1
Sbf2	0.0976367	-0.254481	0.447	0.4	1
Polr2a	0.0977614	-0.545673	0.307	0.265	1
Hipk2	0.100804	-0.352684	0.403	0.366	1
Hsp90ab1	0.102938	-0.310338	0.276	0.264	1
Cryl1	0.103217	-0.229919	0.668	0.536	1
Mbnl2	0.106563	-0.225018	0.584	0.51	1
Ptp4a2	0.113648	-0.220594	0.258	0.225	1
Pth1r	0.121101	-0.296999	0.339	0.316	1
Cox5a	0.123251	-0.316996	0.229	0.221	1
Sptan1	0.125841	-0.281293	0.303	0.287	1
Usp3	0.128443	-0.236166	0.313	0.295	1
Arhgap35	0.129796	-0.269557	0.252	0.243	1
Tmem176a	0.140914	-0.222523	0.346	0.299	1
Eif4g2	0.140938	-0.211113	0.26	0.227	1
Tmem176b	0.149799	-0.22894	0.327	0.283	1
Ttc14	0.16162	-0.213316	0.35	0.3	1
Nipsnap2	0.175851	-0.24536	0.271	0.26	1
Dnmt3a	0.181085	-0.211234	0.511	0.456	1
Lrba	0.182463	-0.218639	0.665	0.546	1
Galnt18	0.188025	-0.440848	0.483	0.424	1
Adgrl2	0.194815	-0.249255	0.209	0.205	1
Cdcp1	0.200919	-0.232444	0.308	0.269	1
Hnrnpu	0.201332	-0.227253	0.294	0.257	1
Rhoa	0.203415	-0.261717	0.217	0.212	1
Pacsin2	0.223623	-0.274549	0.298	0.278	1
Ppfibp1	0.224584	-0.236441	0.288	0.273	1
Sgms2	0.227024	-0.744126	0.369	0.327	1
Ppig	0.227037	-0.259439	0.24	0.231	1
Cdc42	0.229731	-0.280196	0.218	0.211	1
Kmt2a	0.2383	-0.255979	0.26	0.248	1
Itsn2	0.238558	-0.249528	0.403	0.362	1
Mkl1	0.239458	-0.22333	0.221	0.215	1
Ezr	0.250246	-0.282835	0.263	0.248	1
Prrc2b	0.267223	-0.237076	0.232	0.224	1
1700020I14Rik	0.272445	-0.213843	0.246	0.219	1
Bbx	0.28663	-0.238419	0.259	0.246	1
Arhgap5	0.290123	-0.212829	0.575	0.497	1
Zfp871	0.29229	-0.234174	0.203	0.196	1
Ptma	0.302545	-0.281336	0.232	0.223	1
Itga1	0.309833	-0.277292	0.243	0.231	1
Fam107b	0.320571	-0.268139	0.242	0.231	1
Arpc2	0.330924	-0.282678	0.21	0.202	1
Dbi	0.335222	-0.226908	0.316	0.278	1
Acox1	0.356686	-0.207599	0.71	0.577	1
Zc3h12c	0.379518	-0.24795	0.278	0.261	1
St3gal3	0.399072	-0.210494	0.316	0.294	1
Cndp2	0.401513	-0.307428	0.369	0.334	1
5031425E22Rik	0.409781	-0.230514	0.373	0.324	1
Rlf	0.416851	-0.217088	0.338	0.295	1
Ccny	0.430832	-0.21228	0.293	0.274	1
Jak1	0.436034	-0.235078	0.282	0.264	1
Eif3a	0.45193	-0.223963	0.206	0.187	1
Hsd17b4	0.453606	-0.263455	0.365	0.333	1
Trabd2b	0.475987	-0.257111	0.603	0.509	1
Slc36a1	0.47972	-0.210027	0.252	0.239	1
Gas2	0.490024	-0.255497	0.421	0.374	1
Tra2a	0.491336	-0.458396	0.419	0.371	1
Mlec	0.499625	-0.228583	0.253	0.226	1
Cyc1	0.502568	-0.210671	0.201	0.183	1
Smyd3	0.515282	-0.219814	0.3	0.281	1
Fryl	0.518443	-0.248613	0.257	0.231	1
Acadsb	0.520621	-0.203254	0.206	0.188	1
Sf3b1	0.542105	-0.244678	0.276	0.256	1
Shank2	0.555194	-0.336374	0.419	0.367	1
Sdc4	0.556862	-0.285233	0.236	0.222	1
Tpi1	0.572536	-0.264519	0.224	0.212	1
Prdx5	0.573486	-0.225646	0.363	0.323	1
Tet3	0.575324	-0.218878	0.214	0.204	1
Rnf19a	0.581467	-0.218905	0.208	0.189	1
Rab11fip3	0.593451	-0.230155	0.816	0.651	1
Aoah	0.596953	-0.279867	0.462	0.403	1
Uqcrc2	0.603859	-0.245438	0.24	0.225	1
Magt1	0.606085	-0.235463	0.209	0.199	1
Mier1	0.608443	-0.201153	0.231	0.211	1
Rai1	0.61228	-0.226026	0.242	0.227	1
Comt	0.621976	-0.212197	0.31	0.276	1
4931406C07Rik	0.623545	-0.237193	0.455	0.401	1
Lamp2	0.633142	-0.208359	0.471	0.419	1
Cyb5a	0.653525	-0.205048	0.496	0.429	1
Fam172a	0.654175	-0.240949	0.334	0.305	1
Uhrf1bp1l	0.658922	-0.221911	0.292	0.27	1
Pdlim5	0.661837	-0.211756	0.239	0.218	1
Actb	0.695553	-0.25636	0.218	0.199	1
Ddx3x	0.709831	-0.222255	0.209	0.192	1
Cltc	0.714073	-0.207443	0.276	0.25	1
Xiap	0.779073	-0.2288	0.216	0.204	1
Id2	0.792782	-0.253948	0.297	0.27	1
Mpc1	0.813139	-0.219513	0.486	0.424	1
Gm20732	0.828331	-0.215224	0.212	0.195	1
Rtn3	0.833307	-0.211884	0.503	0.432	1
Svopl	0.850435	-0.221678	0.227	0.211	1
Vgll4	0.873275	-0.239972	0.323	0.29	1
Usp9x	0.877391	-0.205265	0.31	0.279	1
Ppara	0.902638	-0.369888	0.545	0.457	1
Ireb2	0.907257	-0.215091	0.215	0.201	1
Mgat5	0.912619	-0.234595	0.301	0.274	1
Pck1	0.925818	-0.255433	0.59	0.501	1
Tab2	0.941186	-0.207327	0.216	0.202	1
Epb41l1	0.942979	-0.260463	0.217	0.201	1
Ap2a2	0.946498	-0.216608	0.308	0.279	1
Nudcd3	0.96127	-0.20415	0.295	0.269	1
Ell2	0.964193	-0.223473	0.231	0.214	1
Myh9	0.974683	-0.252389	0.246	0.227	1
Rnf152	0.976672	-0.245878	0.333	0.3	1
Mylk	0.979475	-0.353979	0.347	0.306	1
2024-03-02	0.990711	-0.203607	0.204	0.192	1

## Sheet: PT-S3-3
	p_val	avg_log2FC	pct.1	pct.2	p_val_adj
Col19a1	0	1.11892	0.326	0.06	0
Gm13936	0	1.48862	0.354	0.048	0
Slc27a2	0	0.869262	0.981	0.695	0
Slc7a13	0	1.36983	0.919	0.431	0
4930533I22Rik	0	1.47697	0.747	0.224	0
Slco1a6	0	1.09186	0.91	0.504	0
Gm42397	0	1.42143	0.793	0.298	0
Esr1	0	1.06642	0.469	0.143	0
Slc5a8	0	1.06132	0.6	0.221	0
Rdh16f2	0	1.22758	0.419	0.097	0
Ido2	0	0.842638	0.229	0.039	0
Chrm3	0	0.969573	0.515	0.159	0
Pde4d	0	0.665926	0.999	0.904	0
Slc25a21	0	0.874707	0.951	0.606	0
Ghr	0	1.01726	1	0.864	0
Zbtb20	0	0.709069	1	0.965	0
Slc22a30	0	1.06823	0.862	0.453	0
Smarca2	0	1.04242	0.907	0.557	0
Snx29	1.58474e-303	0.771896	0.988	0.741	3.11116e-299
Slc22a28	7.28452e-297	0.979952	0.76	0.385	1.4301e-292
Magi2	3.69143e-296	-3.01046	0.262	0.592	7.24701e-292
Erc2	6.0323e-296	0.902393	0.806	0.413	1.18426e-291
Slc6a18	1.53169e-285	0.895373	0.607	0.253	3.00702e-281
Atp11a	2.41946e-283	0.81245	0.814	0.425	4.74989e-279
Hsd17b2	2.25938e-279	0.833256	0.22	0.045	4.43562e-275
Osbpl8	1.66679e-272	0.800749	0.936	0.618	3.27224e-268
Keg1	1.24787e-271	0.688327	0.997	0.84	2.44982e-267
Agps	1.11598e-270	0.917879	0.703	0.343	2.1909e-266
Rdh16	5.93381e-261	0.90955	0.64	0.296	1.16493e-256
Aacs	1.24155e-253	0.840062	0.747	0.383	2.43742e-249
Mlxipl	5.29728e-250	0.804299	0.8	0.438	1.03996e-245
Aspg	3.83096e-249	0.858414	0.297	0.084	7.52093e-245
Vmn1r20	2.82373e-247	0.845787	0.286	0.079	5.54355e-243
Glt1d1	2.62254e-246	0.890237	0.412	0.146	5.14858e-242
Ar	6.90802e-246	0.869979	0.695	0.347	1.35618e-241
Hsd3b3	6.09519e-243	0.834842	0.572	0.249	1.19661e-238
Chpt1	2.76488e-232	0.664253	0.976	0.795	5.42802e-228
Rhobtb1	1.14974e-231	0.792134	0.803	0.45	2.25717e-227
Acsm1	6.6425e-231	0.803678	0.729	0.373	1.30406e-226
Ehhadh	6.6194e-230	0.940497	0.68	0.357	1.29952e-225
Slco1a1	4.81312e-228	0.800246	0.52	0.217	9.44912e-224
Satb2	5.25891e-227	0.862817	0.437	0.168	1.03243e-222
Abcc2	4.28034e-225	0.888613	0.842	0.527	8.40316e-221
Trim7	8.85738e-225	0.733033	0.824	0.48	1.73888e-220
Gfra1	1.05447e-222	0.81927	0.264	0.074	2.07014e-218
Col4a3	3.77217e-222	0.802682	0.865	0.571	7.40552e-218
Slc17a3	2.19043e-218	0.72752	0.853	0.508	4.30025e-214
Trps1	1.13365e-215	0.649956	0.964	0.715	2.22558e-211
Nxpe3	1.97423e-213	0.817816	0.308	0.098	3.87582e-209
Osbpl3	2.876e-212	0.784587	0.84	0.543	5.64616e-208
Slc5a12	1.37382e-209	-2.8492	0.276	0.529	2.69709e-205
Pecr	3.1899e-208	0.814561	0.772	0.443	6.26241e-204
Anks1b	1.08318e-205	0.912997	0.289	0.09	2.12651e-201
Gm19950	3.10207e-205	0.741636	0.8	0.465	6.08998e-201
Hnf4g	5.10894e-205	0.788392	0.647	0.33	1.00299e-200
Itpr2	1.95005e-204	-1.94968	0.042	0.345	3.82834e-200
Agbl4	4.58074e-203	0.797384	0.436	0.178	8.9929e-199
Acot12	7.58003e-203	0.777042	0.519	0.232	1.48811e-198
Jarid2	8.57686e-202	0.733858	0.872	0.579	1.68381e-197
Slc47a1	4.60142e-200	0.656985	0.901	0.582	9.0335e-196
Rims2	2.33523e-199	0.804904	0.362	0.133	4.58452e-195
Hnf1b	1.35708e-197	0.808319	0.755	0.453	2.66422e-193
Arhgap42	1.82221e-197	0.693823	0.811	0.48	3.57735e-193
Mat2a	5.53292e-194	0.623262	0.887	0.595	1.08622e-189
Mfsd4b5	1.90089e-193	0.732063	0.616	0.308	3.73184e-189
Dgkg	1.80609e-192	0.816176	0.333	0.119	3.54572e-188
Hnf4aos	2.92341e-192	0.680217	0.807	0.471	5.73924e-188
Papss2	3.01516e-191	0.807003	0.569	0.284	5.91936e-187
Eci3	9.29455e-191	0.808295	0.496	0.224	1.82471e-186
Tet2	1.15199e-189	0.851052	0.704	0.406	2.26159e-185
Pcgf5	1.58858e-187	0.757976	0.61	0.313	3.11871e-183
0610043K17Rik	8.52258e-187	0.803284	0.513	0.239	1.67315e-182
Nrg1	2.20043e-186	0.920921	0.715	0.42	4.31988e-182
Lpl	4.89519e-182	0.911352	0.532	0.262	9.61023e-178
Greb1l	9.37847e-181	0.761254	0.523	0.247	1.84118e-176
Acox1	2.31463e-179	0.663011	0.857	0.568	4.54408e-175
Adtrp	4.21881e-178	0.722607	0.341	0.127	8.28236e-174
Il34	5.50423e-178	0.713375	0.508	0.234	1.08059e-173
Gk	2.1177e-174	0.601455	0.919	0.642	4.15748e-170
Csgalnact1	6.72511e-170	0.733611	0.392	0.163	1.32027e-165
Them7	7.17919e-170	0.617284	0.709	0.39	1.40942e-165
Mecom	6.1585e-167	-3.07959	0.071	0.328	1.20904e-162
Slc1a1	9.84652e-166	0.662984	0.695	0.392	1.93307e-161
Dgkh	1.64618e-164	0.672058	0.579	0.298	3.23178e-160
Gpx3	2.51143e-164	-0.795379	0.949	0.962	4.93043e-160
Fto	8.90738e-164	0.733751	0.71	0.427	1.7487e-159
Acsm3	1.9852e-163	0.753664	0.513	0.247	3.89734e-159
Hoga1	2.20505e-163	0.669398	0.666	0.37	4.32895e-159
Tpk1	1.01998e-159	0.699619	0.702	0.416	2.00243e-155
Slc16a9	2.61909e-159	0.768335	0.604	0.322	5.1418e-155
Lrp2	1.11006e-158	0.558984	0.95	0.684	2.17927e-154
Gm35281	1.41824e-158	0.722841	0.419	0.186	2.78428e-154
Dock4	4.51974e-157	0.642401	0.651	0.367	8.87316e-153
0610005C13Rik	6.48314e-157	0.618971	0.726	0.42	1.27277e-152
Ctnna2	1.81036e-155	0.780135	0.43	0.195	3.5541e-151
Itpr1	7.39074e-154	0.541859	0.955	0.763	1.45095e-149
Hykk	2.47331e-153	0.6526	0.62	0.335	4.85561e-149
Zfp810	3.88093e-151	0.701369	0.478	0.231	7.61904e-147
Wwp1	5.82916e-151	0.689029	0.732	0.456	1.14438e-146
Mpped2	6.29614e-150	0.637464	0.363	0.151	1.23606e-145
Nfia	6.65171e-150	0.518083	0.944	0.689	1.30586e-145
Mylk	7.81448e-149	0.81552	0.547	0.292	1.53414e-144
Acsm2	1.15032e-148	0.511408	0.965	0.795	2.2583e-144
Slc10a2	4.44485e-148	0.684595	0.236	0.078	8.72612e-144
Gclc	8.9902e-148	0.740951	0.727	0.46	1.76496e-143
Sugct	1.76674e-147	0.615838	0.769	0.482	3.46846e-143
Slc5a10	2.01113e-147	0.654685	0.278	0.102	3.94825e-143
Rbm47	3.03541e-146	0.555495	0.905	0.692	5.95911e-142
Slc6a20b	2.60118e-143	0.60293	0.661	0.375	5.10664e-139
Cndp2	8.31724e-143	0.714947	0.578	0.319	1.63284e-138
Cntnap5a	2.23553e-142	0.739354	0.314	0.125	4.38878e-138
Limch1	1.40999e-141	-1.50431	0.087	0.327	2.76809e-137
Slco3a1	4.75237e-141	0.612177	0.688	0.407	9.32985e-137
BC035947	4.49043e-140	0.626599	0.343	0.144	8.81561e-136
Gm45871	2.74476e-139	0.613829	0.234	0.08	5.38852e-135
Lactb2	3.19214e-139	0.549832	0.85	0.563	6.26681e-135
Ankib1	4.28169e-139	0.619041	0.706	0.435	8.40582e-135
Acss2	7.52048e-139	0.628846	0.623	0.348	1.47642e-134
Mtus1	1.30662e-137	0.624419	0.697	0.421	2.56516e-133
Me3	2.02571e-136	-1.67189	0.027	0.249	3.97688e-132
Ces1f	4.91491e-135	0.557155	0.733	0.44	9.64896e-131
Ndrg1	5.03073e-135	0.505812	0.913	0.692	9.87633e-131
Pdzrn3	5.06285e-135	0.603795	0.728	0.441	9.93938e-131
Pank1	1.25249e-134	0.660344	0.639	0.37	2.45888e-130
Cd36	8.76555e-134	0.777067	0.417	0.201	1.72085e-129
Pde1a	1.59073e-133	-1.72066	0.04	0.262	3.12293e-129
Mro	1.60072e-132	0.587098	0.203	0.065	3.14253e-128
Hgd	1.94083e-132	0.560027	0.686	0.405	3.81024e-128
Dmgdh	6.6569e-132	0.608171	0.259	0.097	1.30688e-127
1600014C10Rik	1.04059e-131	0.621169	0.313	0.129	2.04289e-127
Oxr1	1.35946e-131	0.540577	0.861	0.589	2.66889e-127
Fmo5	1.69006e-130	0.660819	0.308	0.127	3.31793e-126
Slit2	1.39803e-129	-2.29037	0.049	0.265	2.74461e-125
Gss	1.73818e-129	0.624783	0.492	0.255	3.41239e-125
Slc13a3	8.27116e-129	0.580949	0.566	0.304	1.62379e-124
Sh3tc2	8.92021e-129	0.638116	0.432	0.212	1.75122e-124
Fam208a	9.94162e-129	0.612029	0.579	0.327	1.95174e-124
Cdkl1	1.15348e-127	-1.49274	0.036	0.25	2.26451e-123
Maml3	4.40681e-127	-1.68591	0.024	0.234	8.65145e-123
Slc22a12	7.25037e-127	0.572625	0.364	0.163	1.42339e-122
Nr3c2	9.03121e-127	-1.73544	0.144	0.363	1.77301e-122
Adhfe1	1.24393e-126	0.588951	0.697	0.434	2.44209e-122
Gldc	3.93017e-124	-1.77684	0.076	0.292	7.7157e-120
Bhmt2	1.70669e-123	0.587786	0.282	0.114	3.35057e-119
Acss1	4.90505e-123	-1.50549	0.045	0.256	9.62959e-119
Crot	4.73634e-122	0.583537	0.451	0.227	9.29839e-118
Fmo2	6.31165e-122	0.609911	0.564	0.316	1.2391e-117
Thrb	3.08446e-121	0.508316	0.851	0.605	6.05541e-117
Cmah	4.09709e-121	0.581081	0.449	0.225	8.04341e-117
Gsap	1.15916e-120	0.595427	0.29	0.12	2.27566e-116
Iqgap2	2.93093e-120	-1.38614	0.037	0.242	5.754e-116
Kcnma1	9.28904e-119	0.612479	0.276	0.111	1.82362e-114
Ugt3a1	8.71815e-118	0.588688	0.366	0.171	1.71155e-113
Asxl3	3.02402e-117	0.587447	0.262	0.105	5.93675e-113
Cda	4.41691e-117	0.553754	0.581	0.33	8.67127e-113
Akr1c21	4.97908e-117	0.5913	0.656	0.399	9.77492e-113
Acox2	1.1503e-116	0.537285	0.218	0.078	2.25828e-112
Acsm5	2.71312e-116	0.617403	0.376	0.179	5.3264e-112
Dglucy	1.23886e-114	0.594645	0.476	0.256	2.43212e-110
Abcg2	2.0462e-114	0.522063	0.62	0.361	4.0171e-110
Acox3	1.64161e-111	0.590004	0.457	0.241	3.22281e-107
Ddah1	6.67735e-111	0.5258	0.701	0.443	1.3109e-106
Gatm	1.99201e-110	-1.41376	0.168	0.365	3.91072e-106
P3h2	5.69186e-110	-1.04291	0.438	0.588	1.11743e-105
Dcun1d3	1.27317e-109	0.588167	0.419	0.215	2.49949e-105
Gclm	1.62215e-109	0.603554	0.525	0.301	3.18461e-105
Adh1	4.5158e-109	0.592076	0.285	0.122	8.86542e-105
D10Wsu102e	6.92614e-108	0.565315	0.234	0.092	1.35974e-103
Cyp2j5	1.47741e-107	0.463103	0.832	0.569	2.90045e-103
Clec2d	2.58063e-106	0.573736	0.323	0.148	5.06629e-102
Nbea	1.22073e-105	-1.45069	0.028	0.211	2.39653e-101
Nmrk1	3.30713e-105	0.491507	0.703	0.444	6.49257e-101
Aspa	2.02154e-104	0.466857	0.628	0.37	3.96868e-100
Fnip2	2.86732e-104	0.473799	0.795	0.53	5.62912e-100
Gk5	1.67343e-103	0.587293	0.339	0.161	3.28527e-99
Ugt8a	6.26918e-103	0.554226	0.476	0.26	1.23076e-98
Fut8	1.14975e-102	0.487997	0.72	0.466	2.2572e-98
4430402I18Rik	1.20891e-102	0.565679	0.32	0.149	2.37333e-98
Aass	1.80408e-102	0.512812	0.665	0.417	3.54177e-98
Pter	6.42783e-102	0.475531	0.859	0.596	1.26191e-97
Itgb6	1.77521e-101	0.640893	0.506	0.295	3.4851e-97
Tacc1	1.90472e-101	-1.35236	0.041	0.222	3.73935e-97
Nt5e	9.4026e-101	0.532759	0.27	0.116	1.84592e-96
Atrnl1	1.46699e-100	0.476653	0.795	0.55	2.88e-96
Nr1h4	2.24547e-100	0.408391	0.871	0.594	4.40831e-96
Map3k13	6.51776e-100	0.553299	0.468	0.259	1.27957e-95
Proc	2.62421e-99	0.527205	0.384	0.195	5.15185e-95
Ksr2	1.05072e-98	0.574487	0.374	0.19	2.06277e-94
Me1	1.4293e-98	0.524955	0.524	0.298	2.80601e-94
Nfib	1.61146e-98	0.497897	0.769	0.535	3.16361e-94
Sema3c	2.22376e-98	0.624933	0.325	0.156	4.36568e-94
Vwa8	4.46003e-98	0.473106	0.752	0.505	8.75592e-94
Clic4	5.61088e-98	0.533014	0.517	0.295	1.10153e-93
Car12	1.62249e-97	-1.29946	0.177	0.367	3.18528e-93
Ephx2	4.36301e-97	0.568924	0.392	0.204	8.56545e-93
Usp20	4.63621e-97	0.514607	0.332	0.16	9.10182e-93
Enpp3	1.04773e-96	0.542388	0.366	0.183	2.05691e-92
mt-Co1	1.07894e-96	-0.553989	0.99	0.988	2.11817e-92
Tead1	1.50243e-96	0.478728	0.716	0.469	2.94956e-92
Abca13	2.70728e-96	-2.4894	0.05	0.225	5.31493e-92
Echdc2	2.85692e-96	0.489814	0.457	0.249	5.60871e-92
Ror1	3.42712e-96	0.469112	0.657	0.414	6.72812e-92
Slc22a18	4.68282e-96	0.455784	0.651	0.403	9.19331e-92
Pdzd2	5.0958e-96	0.438843	0.732	0.48	1.00041e-91
Tspan5	7.0135e-96	0.570424	0.456	0.254	1.37689e-91
Ccdc141	1.48613e-95	-1.20927	0.165	0.352	2.91756e-91
Prex2	6.099e-95	0.446799	0.273	0.12	1.19736e-90
Dab2	1.91459e-94	0.305178	0.982	0.739	3.75872e-90
Pvt1	2.05237e-94	0.666222	0.346	0.176	4.02922e-90
Kyat3	2.84867e-94	0.5194	0.339	0.165	5.59252e-90
Csad	5.77706e-94	0.458322	0.484	0.269	1.13415e-89
Gm20400	8.68915e-94	0.517751	0.402	0.212	1.70585e-89
Mtor	8.35415e-93	0.483182	0.527	0.305	1.64009e-88
Eps8	1.10155e-92	0.423732	0.651	0.406	2.16256e-88
Ctdspl	1.22044e-92	0.50981	0.508	0.294	2.39596e-88
Pbld1	5.42883e-92	0.491046	0.608	0.376	1.06579e-87
Utrn	6.62047e-92	-1.32096	0.048	0.219	1.29973e-87
Tprkb	2.24824e-91	0.5102	0.376	0.195	4.41375e-87
Epb41l3	1.20879e-90	-1.34583	0.056	0.227	2.37309e-86
Eci2	3.26381e-90	0.489657	0.321	0.156	6.40751e-86
Fgf1	3.98369e-90	0.491593	0.581	0.367	7.82078e-86
Gm10804	4.19142e-89	0.49802	0.276	0.126	8.2286e-85
Cndp1	4.387e-89	0.522192	0.326	0.161	8.61256e-85
Ldlrad4	5.04543e-89	0.429303	0.736	0.497	9.90519e-85
Utp20	5.33815e-89	0.4774	0.241	0.103	1.04799e-84
Ntn1	5.96175e-89	0.480872	0.503	0.291	1.17041e-84
Cers6	2.33902e-88	0.577193	0.542	0.334	4.59196e-84
Susd3	2.53895e-88	0.544179	0.303	0.146	4.98447e-84
Atp1a1	8.7861e-88	-0.857464	0.598	0.661	1.72489e-83
Uxs1	1.29397e-87	0.509762	0.254	0.113	2.54033e-83
Gpcpd1	2.08651e-87	0.522077	0.435	0.243	4.09623e-83
Itgb8	2.6994e-87	0.523782	0.473	0.274	5.29947e-83
Nceh1	1.18018e-86	0.465804	0.55	0.333	2.31694e-82
Ddi2	1.40325e-86	0.465803	0.616	0.392	2.75486e-82
Cdcp1	2.458e-86	0.449168	0.461	0.258	4.82554e-82
Ube2e1	5.71057e-86	0.478373	0.421	0.231	1.1211e-81
Larp4b	1.12665e-85	0.488966	0.705	0.487	2.21183e-81
Mep1b	1.32249e-85	0.395891	0.244	0.105	2.59631e-81
Cldn10	1.72281e-85	0.473511	0.574	0.353	3.38222e-81
Atxn1	3.4746e-85	-0.907245	0.723	0.742	6.82134e-81
A1cf	1.83292e-84	0.486879	0.421	0.233	3.59838e-80
Nipsnap1	8.87264e-84	0.446272	0.486	0.281	1.74188e-79
Tnfrsf21	2.61769e-83	0.51243	0.592	0.377	5.13904e-79
Tpmt	2.73001e-83	0.468974	0.311	0.154	5.35956e-79
Amacr	5.06669e-83	0.510116	0.397	0.217	9.94693e-79
Mogat1	5.81702e-83	0.531909	0.334	0.171	1.142e-78
Kcnk5	9.75693e-83	0.441295	0.57	0.348	1.91548e-78
Slc17a1	1.54023e-82	0.440544	0.696	0.454	3.02377e-78
Naaladl2	3.58811e-82	0.403571	0.343	0.173	7.04418e-78
Tmem19	7.78511e-82	0.522328	0.353	0.187	1.52837e-77
D630045J12Rik	1.95634e-81	0.491114	0.488	0.289	3.84068e-77
Cyp2j11	2.02858e-81	0.456109	0.444	0.25	3.98252e-77
Acad10	3.09381e-81	0.463615	0.344	0.178	6.07377e-77
Arhgap26	4.24492e-81	0.473586	0.536	0.327	8.33363e-77
Arhgap32	4.30408e-81	0.467196	0.59	0.374	8.44976e-77
Slc5a2	4.53741e-81	-1.2286	0.097	0.261	8.90785e-77
Pm20d1	7.15147e-81	0.470563	0.225	0.098	1.40398e-76
Erbb4	9.3724e-81	-2.79196	0.098	0.256	1.83999e-76
Slc35d2	1.17186e-80	0.466579	0.276	0.132	2.3006e-76
Rasa2	1.33565e-80	0.453548	0.512	0.307	2.62215e-76
Dhtkd1	4.52968e-80	0.473808	0.393	0.216	8.89267e-76
Fam214a	6.7861e-80	0.464312	0.576	0.367	1.33225e-75
Arhgap10	1.68804e-79	0.393515	0.672	0.434	3.31395e-75
Ngef	1.74187e-79	0.472446	0.451	0.263	3.41964e-75
Gas2	1.92429e-79	0.45101	0.581	0.363	3.77776e-75
Gstt2	4.93473e-79	0.437221	0.451	0.259	9.68786e-75
Gm16311	5.50381e-79	0.537155	0.266	0.127	1.08051e-74
Ncor1	6.02312e-79	0.396818	0.835	0.635	1.18246e-74
Slc7a8	9.57853e-79	-1.29748	0.067	0.224	1.88046e-74
Haao	1.74584e-78	0.477518	0.258	0.121	3.42743e-74
Trib2	2.41267e-78	0.465475	0.259	0.122	4.73655e-74
Osbpl9	1.2384e-77	0.419476	0.767	0.547	2.43122e-73
Gpc4	2.57394e-77	0.420409	0.723	0.501	5.05317e-73
AI314278	9.17389e-77	0.439491	0.463	0.272	1.80102e-72
Errfi1	1.26355e-76	0.327831	0.902	0.683	2.48061e-72
Cbs	2.74078e-76	0.400108	0.237	0.107	5.38069e-72
Mylip	2.99265e-76	0.512423	0.346	0.186	5.87517e-72
Ttc39c	2.54989e-75	0.438434	0.222	0.099	5.00594e-71
Ugt3a2	2.92555e-75	0.397468	0.545	0.331	5.74344e-71
Kifc3	3.65879e-75	0.51474	0.562	0.364	7.18293e-71
Stk39	4.503e-75	-1.29371	0.059	0.209	8.84028e-71
Myo1d	6.36341e-75	-1.11774	0.144	0.304	1.24926e-70
Upb1	9.4496e-75	0.442463	0.362	0.197	1.85515e-70
Chdh	1.08727e-74	0.432956	0.389	0.216	2.13452e-70
St8sia1	1.14348e-74	0.438517	0.467	0.276	2.24489e-70
Ak4	1.55086e-74	0.4287	0.463	0.27	3.04466e-70
Chuk	2.55248e-74	0.427907	0.491	0.293	5.01103e-70
Akr1c14	3.5749e-74	0.4576	0.291	0.146	7.01824e-70
Tacc2	8.33281e-74	0.379572	0.732	0.508	1.6359e-69
Plcl1	9.33163e-74	-1.08249	0.324	0.462	1.83199e-69
Frmd4b	3.29806e-73	0.276159	0.884	0.619	6.47475e-69
Pawr	3.71074e-73	0.43298	0.625	0.416	7.28493e-69
Erlin1	5.48336e-73	0.43462	0.278	0.138	1.07649e-68
Slc25a13	9.43339e-73	0.412714	0.651	0.433	1.85196e-68
Nhsl1	1.06799e-72	0.44193	0.378	0.21	2.09668e-68
Ldhd	1.52676e-72	0.396402	0.436	0.253	2.99734e-68
Patj	1.21087e-71	0.417309	0.725	0.513	2.37718e-67
Egf	2.30331e-71	-2.91683	0.206	0.348	4.52186e-67
Lrrk2	5.61402e-71	0.411055	0.678	0.458	1.10214e-66
Wdr17	6.67732e-71	0.38374	0.23	0.106	1.31089e-66
Auts2	1.26168e-70	-1.17521	0.349	0.471	2.47693e-66
Gm853	4.01315e-70	0.44963	0.27	0.134	7.87863e-66
Veph1	4.50625e-70	0.410005	0.597	0.388	8.84666e-66
Slc3a1	8.8801e-70	0.405676	0.482	0.291	1.74334e-65
Slc22a2	1.67567e-69	0.448136	0.302	0.158	3.28967e-65
Ivd	3.82485e-69	0.422191	0.44	0.26	7.50895e-65
Zeb2	4.02312e-69	0.33336	0.584	0.371	7.89818e-65
Pipox	5.61653e-69	0.395309	0.424	0.247	1.10264e-64
Fah	7.88276e-69	0.405434	0.347	0.189	1.54754e-64
Pdgfc	7.97346e-69	0.431421	0.43	0.253	1.56535e-64
Sipa1l1	9.79527e-69	0.411501	0.533	0.335	1.92301e-64
Med14	1.26649e-68	0.441953	0.359	0.2	2.48637e-64
Cryl1	1.32672e-68	0.276435	0.774	0.531	2.60461e-64
Clpx	1.55363e-68	0.448618	0.467	0.285	3.05009e-64
Maml2	3.30599e-68	-1.29559	0.086	0.231	6.49032e-64
Nat8f6	5.53574e-68	0.424977	0.27	0.135	1.08678e-63
Mitf	8.71866e-68	-1.02262	0.104	0.253	1.71165e-63
Msi2	9.49242e-68	-0.728198	0.601	0.642	1.86355e-63
Acnat1	9.53353e-68	0.475728	0.373	0.214	1.87162e-63
Mapk14	9.75666e-68	0.386379	0.575	0.37	1.91543e-63
Adk	1.17037e-67	0.367498	0.788	0.577	2.29767e-63
Sec11a	2.22111e-67	0.403461	0.382	0.218	4.36048e-63
Chst11	6.89779e-67	0.405318	0.522	0.325	1.35417e-62
Hacd2	7.36819e-67	0.428311	0.522	0.332	1.44652e-62
Msra	2.37508e-66	0.349283	0.715	0.488	4.66276e-62
Dao	2.42894e-66	0.346916	0.613	0.396	4.7685e-62
Echdc3	2.27469e-65	0.408002	0.296	0.155	4.46567e-61
Aoah	2.70072e-65	0.303083	0.621	0.392	5.30205e-61
B3gat2	4.28409e-65	0.401733	0.392	0.225	8.41053e-61
Acaa1b	5.07679e-65	0.411352	0.273	0.14	9.96676e-61
Frrs1	2.42134e-64	0.36051	0.494	0.304	4.75358e-60
Macrod2	3.50444e-64	0.349072	0.715	0.493	6.87992e-60
Dach1	4.15466e-64	-1.26214	0.385	0.493	8.15644e-60
Entpd5	6.49941e-64	0.411999	0.398	0.234	1.27596e-59
Gpm6a	4.14678e-63	0.36921	0.324	0.176	8.14096e-59
Arfgap3	5.83728e-63	0.413174	0.246	0.123	1.14598e-58
Nlrp6	6.50354e-63	0.393443	0.295	0.156	1.27678e-58
Pcsk5	8.70375e-63	0.333512	0.631	0.416	1.70872e-58
Aadat	1.39971e-62	0.47002	0.255	0.13	2.74791e-58
Serpinf2	1.46002e-62	0.404505	0.217	0.103	2.86631e-58
Car4	1.54049e-62	0.398682	0.217	0.103	3.02429e-58
Plau	2.65155e-62	0.389765	0.219	0.104	5.20551e-58
Sfxn5	3.20658e-62	0.423824	0.332	0.186	6.29516e-58
Tfcp2l1	6.32039e-62	-1.08177	0.234	0.368	1.24082e-57
Thoc7	6.46953e-62	0.406656	0.383	0.224	1.2701e-57
Ddx5	9.9059e-62	0.310165	0.899	0.744	1.94473e-57
Slc16a2	1.03961e-61	0.383868	0.528	0.339	2.04097e-57
Mapt	1.23872e-61	0.344841	0.673	0.463	2.43186e-57
Sema6a	1.29171e-61	0.316261	0.283	0.148	2.53589e-57
Ncoa3	1.71959e-61	0.407879	0.493	0.311	3.37589e-57
AC149090.1	1.7583e-61	0.391651	0.56	0.37	3.45189e-57
Galns	1.82406e-61	0.386927	0.243	0.121	3.581e-57
Pxmp2	3.78599e-61	0.408168	0.233	0.115	7.43265e-57
Glis1	6.98907e-61	0.297921	0.636	0.416	1.37209e-56
Ndel1	8.24801e-61	0.331126	0.657	0.442	1.61925e-56
Gpr137b	4.29468e-60	0.414819	0.417	0.255	8.43131e-56
Rab11fip3	5.42911e-60	0.225913	0.89	0.649	1.06584e-55
Tmem120b	1.08725e-59	0.40563	0.219	0.107	2.13449e-55
Cmbl	1.79027e-59	0.363661	0.292	0.156	3.51466e-55
Gm10732	3.41683e-59	0.379998	0.349	0.199	6.70791e-55
Gstz1	7.87709e-59	0.364286	0.43	0.262	1.54643e-54
Fhl1	1.4206e-58	0.423989	0.314	0.175	2.78893e-54
Far1	2.31083e-58	0.334856	0.519	0.332	4.53663e-54
Cdk6	6.26586e-58	0.396308	0.336	0.193	1.23011e-53
Acvr2b	1.03052e-57	0.4261	0.282	0.153	2.02312e-53
Myo10	1.15416e-57	-0.851646	0.237	0.371	2.26585e-53
Umod	1.33889e-57	-1.09202	0.508	0.576	2.62851e-53
Mpp6	1.69977e-57	0.389778	0.478	0.304	3.33699e-53
Mertk	1.79025e-57	0.27513	0.537	0.347	3.51462e-53
Etl4	1.80596e-57	0.362646	0.357	0.206	3.54547e-53
Por	2.0961e-57	0.407625	0.524	0.348	4.11506e-53
Nuak2	5.06843e-57	0.375687	0.476	0.301	9.95035e-53
Slc8a1	7.65479e-57	-4.04128	0.179	0.302	1.50279e-52
Hnf4a	9.07853e-57	0.328974	0.468	0.291	1.7823e-52
Ncoa7	1.23295e-56	0.322218	0.685	0.477	2.42053e-52
Cbfb	1.2961e-56	0.413904	0.266	0.142	2.5445e-52
Kcnq1	1.37937e-56	-1.20846	0.112	0.241	2.70798e-52
Rassf3	1.61366e-56	0.402348	0.294	0.162	3.16793e-52
Nox4	3.60535e-55	-1.2477	0.651	0.638	7.07802e-51
Arhgap6	7.13193e-55	-1.09203	0.196	0.323	1.40014e-50
Slc6a19	1.47766e-54	-0.936261	0.107	0.236	2.90093e-50
B4galt5	2.06459e-54	0.434482	0.372	0.225	4.0532e-50
Selenbp1	2.07437e-54	0.346508	0.464	0.291	4.07241e-50
Herc4	3.02819e-54	0.363841	0.491	0.318	5.94495e-50
Sel1l3	5.5401e-54	0.367082	0.304	0.171	1.08763e-49
Clybl	7.36954e-54	0.33023	0.672	0.476	1.44679e-49
Pitpnc1	8.02483e-54	0.248907	0.885	0.659	1.57543e-49
Fth1	8.27177e-54	-0.524307	0.886	0.887	1.62391e-49
Pde4c	8.39547e-54	0.317775	0.566	0.372	1.6482e-49
Cgnl1	9.519e-54	-0.822761	0.416	0.513	1.86877e-49
Ugdh	1.53571e-53	0.377039	0.202	0.099	3.01491e-49
Xylt1	2.7173e-53	0.336513	0.589	0.398	5.3346e-49
Cubn	4.11042e-53	0.287361	0.643	0.435	8.06958e-49
Apbb2	6.14521e-53	0.29631	0.781	0.59	1.20643e-48
Ankrd33b	7.82338e-53	0.302969	0.454	0.285	1.53589e-48
Cacnb4	9.28925e-53	-1.52716	0.131	0.255	1.82367e-48
Lpgat1	1.01034e-52	0.353056	0.461	0.296	1.9835e-48
Myo5b	1.1203e-52	0.37116	0.534	0.355	2.19938e-48
Fras1	1.14308e-52	0.358025	0.447	0.284	2.24409e-48
Nat8f1	1.5856e-52	0.310619	0.511	0.331	3.11284e-48
Alas1	1.92804e-52	0.403401	0.347	0.206	3.78513e-48
Gsdme	2.57914e-52	0.377848	0.216	0.109	5.06336e-48
Pdss1	5.10881e-52	0.389719	0.291	0.164	1.00296e-47
mt-Co3	5.86218e-52	-0.452913	0.996	0.992	1.15086e-47
Cryzl2	6.05395e-52	0.320858	0.426	0.266	1.18851e-47
Mtss1	6.12962e-52	0.321134	0.687	0.492	1.20337e-47
Slc5a11	6.86133e-52	0.396664	0.245	0.131	1.34702e-47
Pxmp4	8.97977e-52	0.360298	0.27	0.147	1.76291e-47
Fbxo36	1.08852e-51	0.333586	0.308	0.175	2.13698e-47
Sema4d	1.42014e-51	0.349731	0.415	0.259	2.78802e-47
Hnf1aos1	1.99984e-51	0.347469	0.571	0.396	3.92609e-47
Mob3b	2.78078e-51	0.322372	0.651	0.458	5.45923e-47
Slc43a2	4.22651e-51	-0.918526	0.227	0.349	8.29749e-47
Ppargc1a	4.44814e-51	-0.955031	0.292	0.398	8.7326e-47
Bach2	4.45491e-51	0.334935	0.439	0.279	8.74587e-47
Gm16685	5.7269e-51	-0.851695	0.123	0.25	1.12431e-46
Ppt2	6.85221e-51	0.351725	0.265	0.146	1.34523e-46
Eml5	7.25889e-51	0.344467	0.394	0.241	1.42507e-46
Fam169b	8.4075e-51	0.36933	0.235	0.124	1.65056e-46
Rgl1	8.68685e-51	0.249681	0.747	0.529	1.7054e-46
Irak2	2.09774e-50	0.331926	0.338	0.199	4.11829e-46
Atad2b	2.97347e-50	0.345302	0.537	0.363	5.83751e-46
Hao2	3.08734e-50	0.395281	0.31	0.18	6.06106e-46
Manba	5.67796e-50	0.329501	0.506	0.334	1.1147e-45
Xylb	6.82194e-50	0.312317	0.394	0.241	1.33928e-45
Etv6	7.52479e-50	0.328905	0.591	0.407	1.47727e-45
Nhsl2	1.99628e-49	0.353626	0.43	0.274	3.9191e-45
Folr1	6.5102e-49	0.268333	0.596	0.398	1.27808e-44
B4galt1	1.63696e-48	0.340732	0.335	0.2	3.21369e-44
Atxn7l1	1.83914e-48	0.395355	0.443	0.288	3.6106e-44
Kcnj15	2.19983e-48	0.224162	0.74	0.516	4.3187e-44
Cyp2j13	2.61821e-48	0.209686	0.538	0.349	5.14006e-44
Vti1a	3.55499e-48	0.315891	0.786	0.603	6.97916e-44
Slc25a17	4.11281e-48	0.341534	0.333	0.2	8.07426e-44
Wdfy2	4.9107e-48	0.348074	0.357	0.218	9.64069e-44
Rufy3	5.83181e-48	0.300931	0.628	0.438	1.1449e-43
Egfr	6.44038e-48	0.408726	0.547	0.382	1.26438e-43
Slc35d1	7.49693e-48	0.340393	0.356	0.217	1.4718e-43
Srr	8.65334e-48	0.300653	0.588	0.405	1.69882e-43
Igf1r	8.89104e-48	0.262959	0.928	0.749	1.74549e-43
Nav2	1.13474e-47	-0.778421	0.113	0.235	2.22772e-43
Cux1	1.25887e-47	0.305662	0.826	0.648	2.47142e-43
Sirt3	2.28872e-47	0.348154	0.464	0.304	4.49322e-43
Slc18a1	4.00466e-47	0.430404	0.281	0.163	7.86195e-43
2810474O19Rik	6.96643e-47	0.29447	0.58	0.405	1.36765e-42
Lama3	1.97682e-46	0.323666	0.232	0.125	3.8809e-42
Arid5b	2.82206e-46	0.35856	0.659	0.485	5.54026e-42
L2hgdh	4.94438e-46	0.316472	0.285	0.164	9.7068e-42
BC005561	5.25148e-46	0.27939	0.552	0.376	1.03097e-41
Vps13d	7.54572e-46	0.304147	0.575	0.395	1.48138e-41
Kansl1l	8.85115e-46	0.302864	0.754	0.561	1.73766e-41
Glis3	2.60275e-45	0.251408	0.951	0.797	5.10973e-41
Aldh8a1	3.04984e-45	0.322999	0.332	0.201	5.98744e-41
Tbc1d13	7.33858e-45	0.330583	0.257	0.146	1.44071e-40
Slc13a2	1.32339e-44	0.334933	0.262	0.149	2.59808e-40
Rffl	2.48965e-44	0.309317	0.479	0.319	4.88769e-40
Slc34a1	6.90074e-44	0.243155	0.935	0.843	1.35475e-39
Braf	8.72972e-44	0.298771	0.516	0.349	1.71382e-39
Herc3	9.4291e-44	0.334602	0.449	0.299	1.85112e-39
Bphl	1.41427e-43	0.272577	0.408	0.26	2.7765e-39
Svil	1.42379e-43	0.328914	0.309	0.186	2.79519e-39
Pcyt2	2.07308e-43	0.29055	0.612	0.434	4.06987e-39
Irs2	2.85428e-43	0.294966	0.229	0.125	5.60353e-39
Mep1a	3.92531e-43	0.265434	0.457	0.297	7.70618e-39
0610040J01Rik	4.53062e-43	-0.793649	0.27	0.375	8.89452e-39
Slc16a14	4.97909e-43	-1.0082	0.132	0.244	9.77495e-39
Ccdc107	6.18929e-43	0.317753	0.309	0.186	1.21508e-38
Neat1	8.00723e-43	0.217538	0.981	0.894	1.57198e-38
Pdzk1	8.30297e-43	0.230063	0.658	0.461	1.63004e-38
Slc25a36	9.96566e-43	0.319361	0.449	0.297	1.95646e-38
Cutal	1.10897e-42	0.289003	0.23	0.126	2.17713e-38
Sh3d19	1.20587e-42	0.250786	0.675	0.489	2.36736e-38
1110019D14Rik	1.59898e-42	0.338766	0.275	0.161	3.13913e-38
Cd302	2.42927e-42	0.313721	0.205	0.109	4.76914e-38
Tcea3	3.4857e-42	0.320773	0.281	0.165	6.84314e-38
Cyfip2	3.70661e-42	-0.821736	0.12	0.23	7.27681e-38
Dock8	5.27965e-42	-0.891847	0.178	0.287	1.0365e-37
Kng2	6.49361e-42	-1.08535	0.138	0.246	1.27483e-37
Lpin1	8.56366e-42	0.281968	0.289	0.171	1.68122e-37
Man1a	1.127e-41	0.267295	0.43	0.282	2.21252e-37
Dhrs3	1.53857e-41	0.309345	0.282	0.167	3.02051e-37
Dnajc12	3.03977e-41	0.301877	0.311	0.188	5.96768e-37
Lrrc28	4.25869e-41	0.33568	0.293	0.177	8.36067e-37
Gphn	5.55647e-41	0.25082	0.931	0.789	1.09085e-36
Alcam	5.94871e-41	0.228885	0.21	0.113	1.16785e-36
Slc25a42	8.50828e-41	0.306325	0.352	0.222	1.67035e-36
Slc11a2	8.82694e-41	0.305687	0.261	0.152	1.7329e-36
Exoc6	1.26189e-40	0.287187	0.532	0.367	2.47733e-36
Slc36a1	2.01335e-40	0.293968	0.364	0.231	3.95261e-36
Sh3gl2	2.62301e-40	0.336124	0.255	0.149	5.1495e-36
Tmem150a	2.62892e-40	0.261279	0.365	0.23	5.16109e-36
Lrp6	2.91225e-40	0.277861	0.447	0.296	5.71732e-36
Mast4	4.05172e-40	0.267727	0.828	0.651	7.95433e-36
Ak2	7.80841e-40	0.259113	0.304	0.184	1.53295e-35
Ptprk	8.43563e-40	0.224425	0.867	0.684	1.65608e-35
Hagh	9.24668e-40	0.280846	0.418	0.275	1.81531e-35
Hibch	9.68494e-40	0.311275	0.24	0.137	1.90135e-35
Sik1	1.00502e-39	0.298189	0.241	0.138	1.97305e-35
Znrf2	1.50437e-39	0.331454	0.303	0.186	2.95338e-35
Tbc1d1	1.73661e-39	-0.783891	0.155	0.262	3.40931e-35
Blmh	2.07548e-39	0.325991	0.323	0.201	4.07459e-35
Rcor1	2.09761e-39	0.297362	0.469	0.32	4.11803e-35
Acyp2	2.27413e-39	0.324687	0.428	0.288	4.46458e-35
Hpn	2.49551e-39	0.297173	0.429	0.286	4.89918e-35
Dgkd	3.17839e-39	0.303529	0.325	0.204	6.23982e-35
Pax8	3.66803e-39	0.301013	0.465	0.319	7.20109e-35
Pcdh17	3.95649e-39	0.304602	0.213	0.118	7.76738e-35
Atp1b1	4.55337e-39	-0.484931	0.745	0.729	8.93917e-35
Slc22a5	5.44829e-39	0.328834	0.36	0.231	1.06961e-34
Mturn	6.98736e-39	0.286683	0.237	0.136	1.37176e-34
Ptk2b	9.03942e-39	0.294369	0.334	0.21	1.77462e-34
Macrod1	1.10425e-38	0.284845	0.426	0.284	2.16786e-34
Arap2	1.17109e-38	0.29412	0.258	0.152	2.29909e-34
Ahcyl2	1.28957e-38	0.263138	0.759	0.587	2.53168e-34
Rorc	1.63806e-38	0.296618	0.255	0.149	3.21585e-34
Snx7	2.73223e-38	0.297324	0.376	0.247	5.36391e-34
Dhrs4	2.76607e-38	0.255658	0.301	0.184	5.43036e-34
Pcx	3.09618e-38	0.285722	0.388	0.254	6.07841e-34
Zfp444	3.43913e-38	0.316965	0.245	0.144	6.75171e-34
Psmd1	5.12402e-38	0.302733	0.361	0.234	1.00595e-33
Slc12a1	5.29213e-38	-3.12283	0.228	0.319	1.03895e-33
Stx16	5.39744e-38	0.279526	0.412	0.274	1.05963e-33
Adra1a	6.61791e-38	-0.878195	0.111	0.213	1.29923e-33
Nploc4	8.39719e-38	0.256678	0.33	0.206	1.64854e-33
Pik3c2g	1.03062e-37	-0.787508	0.347	0.432	2.02332e-33
Ypel2	2.26973e-37	0.280539	0.315	0.196	4.45593e-33
Hlf	3.51651e-37	0.273952	0.455	0.309	6.90361e-33
Dpyd	5.04502e-37	0.218698	0.59	0.415	9.90439e-33
D930016D06Rik	5.2173e-37	0.269758	0.323	0.203	1.02426e-32
Gtdc1	6.51956e-37	0.285163	0.309	0.193	1.27992e-32
Abcd3	8.52856e-37	0.254253	0.484	0.331	1.67433e-32
Slc16a10	1.24509e-36	-0.903859	0.162	0.262	2.44436e-32
Osbpl6	1.3115e-36	0.218357	0.815	0.623	2.57474e-32
Csnk1g3	1.33215e-36	0.262244	0.487	0.337	2.61527e-32
Hmgcs1	1.81411e-36	0.257943	0.447	0.301	3.56146e-32
Psmd11	2.14561e-36	0.241429	0.334	0.212	4.21227e-32
Map2k6	2.16046e-36	0.31587	0.305	0.192	4.24141e-32
Dock5	3.01194e-36	0.221387	0.332	0.208	5.91305e-32
Chd3	4.30125e-36	0.241018	0.453	0.306	8.44421e-32
Abhd14b	6.549e-36	0.246931	0.274	0.167	1.2857e-31
Atxn2	6.63301e-36	0.262068	0.605	0.44	1.30219e-31
mt-Co2	8.36293e-36	-0.409593	0.949	0.926	1.64181e-31
Preb	8.83558e-36	0.258684	0.28	0.171	1.7346e-31
Slc23a1	9.92632e-36	0.307583	0.306	0.193	1.94873e-31
Hps5	9.96434e-36	0.283562	0.276	0.168	1.9562e-31
Esrrg	1.09422e-35	-0.30107	0.978	0.891	2.14817e-31
Sec24a	2.63815e-35	0.249858	0.438	0.298	5.17922e-31
Parp8	5.39756e-35	0.275596	0.4	0.268	1.05965e-30
Ppp1r21	5.4918e-35	0.255261	0.223	0.129	1.07815e-30
Tcaim	6.65308e-35	0.288497	0.365	0.24	1.30613e-30
Pak1	6.90298e-35	0.250902	0.277	0.17	1.35519e-30
Bcl6	8.04899e-35	0.220677	0.274	0.167	1.58018e-30
Acat1	8.38587e-35	0.249358	0.567	0.407	1.64631e-30
Gm26804	9.1231e-35	0.269802	0.295	0.184	1.79105e-30
Hps3	1.34316e-34	0.269373	0.215	0.123	2.63689e-30
Paqr5	1.34395e-34	-0.827297	0.172	0.27	2.63845e-30
Sh3bp5	1.72272e-34	0.25974	0.224	0.131	3.38204e-30
Abhd3	2.20876e-34	0.266286	0.205	0.116	4.33623e-30
Sycp3	2.62803e-34	0.290862	0.218	0.126	5.15935e-30
Wwc1	2.77619e-34	0.258694	0.677	0.506	5.45022e-30
Spp1	3.83357e-34	-0.8255	0.252	0.342	7.52607e-30
Nat8f3	4.53021e-34	0.2443	0.365	0.238	8.89371e-30
Pard3b	8.15359e-34	-0.999034	0.267	0.356	1.60071e-29
Rnf169	1.12082e-33	0.246283	0.617	0.456	2.20038e-29
Slc22a1	1.32997e-33	0.213951	0.38	0.248	2.61099e-29
Gsr	1.93015e-33	0.247723	0.297	0.188	3.78928e-29
Snap23	3.22292e-33	0.252969	0.31	0.197	6.32723e-29
Prpf4b	3.72951e-33	0.223284	0.425	0.29	7.32177e-29
Nudt4	3.95856e-33	-0.885606	0.203	0.291	7.77144e-29
Slc12a3	6.19468e-33	-3.09161	0.17	0.255	1.21614e-28
Mpv17l	6.8374e-33	0.214261	0.389	0.259	1.34232e-28
AC154546.2	7.95215e-33	0.262916	0.283	0.177	1.56117e-28
Cradd	1.29679e-32	0.251802	0.392	0.264	2.54586e-28
Ncoa2	1.72288e-32	0.245379	0.594	0.438	3.38236e-28
Atp13a3	1.92177e-32	0.225767	0.319	0.204	3.77283e-28
Smurf2	2.30084e-32	0.217771	0.48	0.336	4.51701e-28
Bmp6	2.49385e-32	0.208061	0.43	0.292	4.89593e-28
Phkb	2.65655e-32	0.233527	0.523	0.372	5.21535e-28
Prdm2	3.71164e-32	0.254814	0.316	0.203	7.28669e-28
Zfp809	4.12447e-32	0.226079	0.249	0.151	8.09715e-28
Spag9	5.04205e-32	0.216987	0.706	0.527	9.89855e-28
Osbpl1a	5.78283e-32	0.274658	0.336	0.221	1.13528e-27
Hsd17b11	6.02706e-32	0.253798	0.274	0.171	1.18323e-27
Pik3cb	1.4039e-31	0.241007	0.219	0.129	2.75614e-27
Lmln	1.62771e-31	0.254961	0.203	0.117	3.19552e-27
Dennd1a	2.48655e-31	0.2199	0.864	0.697	4.8816e-27
Clint1	2.60798e-31	0.239471	0.511	0.366	5.11998e-27
Gspt1	3.56535e-31	0.239704	0.272	0.17	6.9995e-27
Park2	5.3101e-31	0.249747	0.746	0.594	1.04248e-26
Tshz1	5.63029e-31	0.249152	0.254	0.157	1.10534e-26
Dennd3	6.03905e-31	0.219127	0.396	0.268	1.18559e-26
A4galt	8.81265e-31	0.233878	0.218	0.13	1.7301e-26
Ank3	1.62592e-30	-0.69172	0.9	0.823	3.192e-26
Nsd3	2.75905e-30	0.231278	0.576	0.427	5.41658e-26
Slc9a8	3.6973e-30	0.213816	0.359	0.24	7.25853e-26
Lrrc58	4.21168e-30	0.269249	0.409	0.285	8.26837e-26
Ppp3cc	5.74285e-30	0.242951	0.238	0.146	1.12744e-25
Scp2	6.07182e-30	0.238121	0.365	0.247	1.19202e-25
Rars2	7.81007e-30	0.258608	0.353	0.238	1.53327e-25
Glb1	8.12972e-30	0.211284	0.392	0.267	1.59603e-25
Pim3	1.06109e-29	0.256157	0.386	0.265	2.08313e-25
Fpgs	1.13774e-29	0.250128	0.222	0.134	2.23361e-25
Caprin1	1.36125e-29	0.208534	0.475	0.336	2.67241e-25
Tbc1d19	1.53866e-29	0.259995	0.244	0.152	3.0207e-25
Gtpbp4	1.73508e-29	0.234792	0.243	0.151	3.40631e-25
Grtp1	1.77796e-29	0.251076	0.218	0.131	3.4905e-25
Sufu	2.03507e-29	0.226863	0.395	0.271	3.99526e-25
Slc30a9	2.05436e-29	0.234561	0.437	0.309	4.03312e-25
Rfx7	2.90065e-29	0.21407	0.495	0.352	5.69457e-25
Camk2d	3.30236e-29	-0.651206	0.194	0.285	6.4832e-25
Ikbkb	3.42185e-29	0.234197	0.259	0.164	6.71777e-25
Plekha8	4.13665e-29	0.25382	0.219	0.133	8.12107e-25
Ccs	4.28571e-29	0.224976	0.324	0.215	8.41371e-25
Lonp2	4.52261e-29	0.231757	0.459	0.325	8.87878e-25
mt-Nd1	4.52849e-29	-0.50736	0.658	0.66	8.89033e-25
Bdh2	5.04615e-29	0.210795	0.295	0.19	9.9066e-25
Srpk1	5.34796e-29	0.226047	0.26	0.164	1.04991e-24
Pkd2	7.35805e-29	0.20561	0.477	0.338	1.44453e-24
Cpeb4	8.50465e-29	0.235594	0.568	0.424	1.66963e-24
Plekha5	8.5531e-29	0.224467	0.478	0.34	1.67914e-24
Tmem87b	8.65384e-29	0.219009	0.248	0.154	1.69892e-24
Lima1	2.05068e-28	-0.572571	0.324	0.405	4.0259e-24
Nek7	3.55932e-28	0.216573	0.462	0.33	6.98767e-24
Tec	4.13368e-28	0.212652	0.276	0.177	8.11524e-24
Gm42418	4.39596e-28	-0.620207	0.607	0.619	8.63014e-24
Slc25a51	5.59547e-28	0.206592	0.456	0.324	1.0985e-23
Lin52	5.72456e-28	0.234099	0.483	0.35	1.12384e-23
B4galnt3	6.22582e-28	0.213861	0.281	0.181	1.22225e-23
Nme7	7.11069e-28	0.282236	0.24	0.152	1.39597e-23
Rreb1	9.4909e-28	0.204073	0.576	0.427	1.86325e-23
Fam133b	9.8041e-28	0.243032	0.262	0.169	1.92474e-23
Galnt11	1.32625e-27	0.214242	0.449	0.318	2.60369e-23
Aldh9a1	1.71222e-27	0.228234	0.216	0.132	3.36143e-23
Ccdc191	4.33098e-27	0.208562	0.304	0.2	8.50258e-23
Tmem245	6.21337e-27	0.248334	0.498	0.366	1.21981e-22
Tanc1	6.44579e-27	-0.649498	0.211	0.293	1.26544e-22
Tmcc3	7.78674e-27	-0.88696	0.179	0.258	1.52869e-22
Mfhas1	1.06875e-26	0.230049	0.332	0.225	2.09817e-22
Cpped1	1.56143e-26	0.219806	0.433	0.31	3.06541e-22
Plpbp	1.74103e-26	0.215477	0.224	0.14	3.41799e-22
Mllt3	2.05401e-26	0.228835	0.354	0.244	4.03243e-22
Ccdc6	2.25607e-26	0.241379	0.268	0.175	4.42912e-22
Gipc2	3.23931e-26	0.20211	0.441	0.315	6.35941e-22
Fgfr1	3.23975e-26	0.232383	0.236	0.15	6.36028e-22
Thnsl2	5.34957e-26	0.214262	0.238	0.15	1.05023e-21
Ppp2r3a	5.64274e-26	-0.594864	0.432	0.48	1.10778e-21
Apex2	6.99952e-26	0.24685	0.303	0.204	1.37415e-21
Numa1	8.47527e-26	0.231051	0.284	0.188	1.66386e-21
Reps2	1.00072e-25	0.20858	0.272	0.177	1.96461e-21
Zfyve1	1.10661e-25	0.217438	0.27	0.177	2.1725e-21
Lztr1	1.16823e-25	0.219424	0.254	0.164	2.29346e-21
Cbl	1.16842e-25	0.211127	0.303	0.202	2.29384e-21
Rbpms2	1.27164e-25	0.231225	0.303	0.204	2.49648e-21
Nedd9	1.61023e-25	-0.671284	0.143	0.223	3.16119e-21
Gm16599	9.34391e-25	0.254031	0.241	0.157	1.8344e-20
Iah1	1.27236e-24	0.202046	0.214	0.135	2.49789e-20
Papd5	1.33905e-24	0.20223	0.405	0.291	2.62882e-20
Wnk1	1.52185e-24	-1.45901	0.543	0.545	2.98771e-20
Plekha1	3.48159e-24	-0.618697	0.149	0.226	6.83505e-20
Mast2	3.63788e-24	0.222135	0.321	0.221	7.14189e-20
Ssh2	4.92381e-24	-0.582592	0.4	0.449	9.66642e-20
Cth	8.20421e-24	0.206378	0.205	0.128	1.61065e-19
Mb21d2	9.36926e-24	0.209079	0.233	0.151	1.83937e-19
Chd9	1.07677e-23	-0.745582	0.547	0.558	2.11391e-19
Wdfy3	1.52215e-23	-0.497804	0.549	0.559	2.98828e-19
Tulp3	1.61825e-23	0.220868	0.327	0.228	3.17695e-19
Txlng	2.24198e-23	0.201038	0.377	0.267	4.40146e-19
Cadm1	3.76055e-23	0.217987	0.25	0.165	7.38272e-19
Timm9	4.18919e-23	0.200049	0.241	0.157	8.22423e-19
Cdk8	8.56768e-23	0.206305	0.501	0.374	1.68201e-18
Eefsec	9.99646e-23	0.234662	0.26	0.174	1.96251e-18
mt-Nd4	1.01777e-22	-0.46794	0.782	0.763	1.99808e-18
Dvl1	1.13004e-22	0.203078	0.24	0.157	2.2185e-18
Unc5c	1.48642e-22	-0.750252	0.164	0.238	2.91814e-18
Cdr2	1.58763e-22	0.233225	0.221	0.143	3.11684e-18
Gria3	1.22048e-21	-0.610988	0.153	0.229	2.39605e-17
Etnk1	2.16084e-19	-0.613962	0.147	0.213	4.24217e-15
Gls	4.43254e-19	-0.795187	0.256	0.308	8.70197e-15
App	1.45963e-18	-0.398197	0.61	0.602	2.86555e-14
Kank1	1.48853e-18	-0.604189	0.2	0.263	2.92229e-14
Lrba	2.45309e-18	-0.509547	0.565	0.555	4.81591e-14
Vgll4	5.14584e-18	-0.534577	0.234	0.297	1.01023e-13
mt-Cytb	6.27766e-18	-0.425626	0.778	0.746	1.23243e-13
Dst	1.10529e-17	-0.586538	0.403	0.433	2.16991e-13
Enpp2	1.30425e-17	-0.568726	0.212	0.274	2.5605e-13
Fhod3	2.34844e-17	-0.526252	0.331	0.379	4.61045e-13
Shroom3	3.92279e-17	-0.650616	0.345	0.393	7.70122e-13
mt-Atp6	1.61715e-16	-0.364546	0.963	0.934	3.17479e-12
Ldhb	1.82667e-16	-0.469139	0.495	0.508	3.58611e-12
Kap	2.29147e-16	-0.296853	0.999	0.999	4.49861e-12
Dock1	2.37266e-16	-0.512511	0.324	0.37	4.65801e-12
Aak1	2.43325e-16	-0.465694	0.408	0.441	4.77696e-12
Zfp618	2.45794e-16	-0.476717	0.177	0.239	4.82543e-12
Magi1	2.55535e-16	-0.487135	0.646	0.618	5.01665e-12
Steap2	3.26813e-16	-0.526184	0.159	0.219	6.41599e-12
Fxyd2	1.73332e-15	-0.454507	0.583	0.584	3.40285e-11
2024-03-03	3.58873e-15	-0.497917	0.204	0.263	7.04539e-11
Tsc22d2	4.91313e-15	-0.577385	0.188	0.245	9.64545e-11
Luzp1	7.40298e-15	-0.522552	0.199	0.255	1.45335e-10
Tsc22d1	7.47486e-15	-0.877602	0.218	0.265	1.46746e-10
Slc22a23	1.26184e-14	-0.623352	0.324	0.359	2.47725e-10
Stat3	1.87686e-14	-0.514245	0.187	0.243	3.68464e-10
Itm2b	2.4192e-14	-0.486556	0.468	0.479	4.74937e-10
Acsl1	3.59874e-14	-0.495337	0.199	0.254	7.06504e-10
Foxp1	1.31293e-13	-0.565231	0.308	0.349	2.57754e-09
Shank2	1.55371e-13	-0.542966	0.339	0.374	3.05024e-09
Ptprj	1.9678e-13	-0.482687	0.491	0.502	3.86319e-09
Tmprss2	2.50731e-13	-0.494589	0.169	0.221	4.92236e-09
mt-Nd2	6.35306e-13	-0.402655	0.588	0.581	1.24723e-08
Phldb2	1.68776e-12	-0.355783	0.691	0.657	3.31342e-08
Tcn2	1.76107e-12	-0.451191	0.452	0.466	3.45733e-08
Eef1a1	4.04766e-12	-0.434247	0.549	0.542	7.94636e-08
Gas6	4.44146e-12	-0.496892	0.277	0.317	8.71948e-08
Serinc3	4.79912e-12	-0.528198	0.22	0.266	9.42164e-08
Arl15	8.83001e-12	-0.580443	0.644	0.598	1.73351e-07
Chka	2.43306e-11	-0.506034	0.348	0.374	4.77659e-07
Slc25a12	3.19342e-11	-0.455139	0.203	0.248	6.26932e-07
Ptprf	4.43514e-11	-0.429054	0.173	0.22	8.70707e-07
Plcb1	4.64697e-11	-0.414803	0.791	0.696	9.12293e-07
Cdh16	5.09404e-11	-0.450385	0.184	0.23	1.00006e-06
Exoc6b	1.35885e-10	-0.417557	0.312	0.348	2.66769e-06
Ftl1	1.5876e-10	-0.396332	0.653	0.618	3.11677e-06
Dock7	1.74934e-10	-0.451865	0.2	0.242	3.4343e-06
Ankrd12	1.92424e-10	-0.41215	0.378	0.4	3.77766e-06
Atp5b	3.17656e-10	-0.414972	0.482	0.485	6.23621e-06
Pax2	7.81964e-10	-0.49541	0.273	0.306	1.53515e-05
Cdh1	1.06597e-09	-0.541177	0.202	0.237	2.09272e-05
Tspan9	2.79529e-09	-0.460778	0.24	0.277	5.48772e-05
Rb1	2.85547e-09	-0.422249	0.206	0.245	5.60586e-05
Slc7a7	5.99596e-09	-0.657751	0.336	0.354	0.000117713
Ptk2	6.41887e-09	-0.469295	0.33	0.35	0.000126015
Bcas3	8.35816e-09	-0.343403	0.523	0.517	0.000164087
Arsb	8.63601e-09	-0.442189	0.203	0.239	0.000169542
Herc1	9.69054e-09	-0.388315	0.262	0.295	0.000190245
1110051M20Rik	1.43247e-08	-0.361817	0.169	0.209	0.000281223
Sox6	1.58832e-08	-0.378241	0.514	0.502	0.000311818
Clasp2	1.71944e-08	-0.436694	0.212	0.247	0.00033756
Tdrd3	1.81282e-08	-0.51916	0.183	0.217	0.000355893
Klk1	2.86745e-08	-0.55113	0.265	0.29	0.000562937
Ppp1r16b	3.63512e-08	-0.545864	0.301	0.32	0.000713647
Aldob	5.72381e-08	-0.318548	0.713	0.675	0.0011237
Tnrc6c	5.76333e-08	-0.367646	0.389	0.399	0.00113146
Slc22a8	6.48388e-08	-0.358948	0.194	0.232	0.00127291
Farp1	7.36964e-08	-0.368447	0.256	0.289	0.00144681
Nlk	1.31473e-07	-0.376085	0.35	0.368	0.00258107
2010111I01Rik	1.38007e-07	-0.413062	0.523	0.504	0.00270935
Ptbp3	1.75049e-07	-0.419276	0.17	0.202	0.00343656
Stox2	1.9397e-07	-0.606064	0.325	0.34	0.00380801
Ano6	2.09817e-07	-0.437232	0.29	0.311	0.00411913
Rbm39	3.27014e-07	-0.208252	0.786	0.717	0.00641994
Sema5a	3.97474e-07	-0.502374	0.215	0.244	0.00780322
Lrch1	1.02689e-06	-0.466811	0.175	0.205	0.0201599
Zfp608	1.48801e-06	-0.369443	0.231	0.259	0.0292127
Ssbp2	1.79608e-06	-0.367657	0.215	0.245	0.0352606
Creb3l2	3.35174e-06	-0.371086	0.251	0.278	0.0658013
Arhgef28	4.40715e-06	-0.311698	0.472	0.463	0.0865212
Ptprd	6.06339e-06	-0.310762	0.938	0.834	0.119036
Anks1	6.07562e-06	-0.339341	0.273	0.296	0.119277
Aff1	7.17439e-06	-0.349986	0.403	0.406	0.140848
Sik3	7.35582e-06	-0.222574	0.681	0.634	0.144409
Psap	7.45072e-06	-0.378771	0.405	0.406	0.146273
Wdr72	8.73087e-06	-0.372562	0.243	0.266	0.171404
Slc25a3	9.1333e-06	-0.370518	0.381	0.386	0.179305
Tra2a	1.39318e-05	-0.532987	0.371	0.375	0.27351
Slc9a3	1.48031e-05	-0.376944	0.216	0.239	0.290614
Nfat5	1.71211e-05	-0.340726	0.505	0.482	0.336121
Tmem116	1.96723e-05	-0.370787	0.314	0.326	0.386206
Scaper	1.99508e-05	-0.328194	0.248	0.272	0.391674
Hspa5	2.02331e-05	-0.372672	0.187	0.212	0.397216
Gnas	2.20964e-05	-0.386852	0.246	0.266	0.433796
Myo1e	4.31382e-05	-0.402392	0.23	0.25	0.846889
Ranbp3l	4.92412e-05	-0.261752	0.261	0.212	0.966703
Tpt1	5.48328e-05	-0.376511	0.3	0.312	1
Igfbp4	6.84456e-05	-0.366696	0.29	0.302	1
Sdha	8.27434e-05	-0.326515	0.31	0.322	1
mt-Nd3	0.000103655	-0.299968	0.552	0.519	1
Col4a5	0.000109105	-0.299355	0.216	0.238	1
Fam172a	0.000124662	-0.302202	0.292	0.309	1
E130308A19Rik	0.00012828	-0.303122	0.216	0.237	1
Srpk2	0.00014242	-0.294539	0.23	0.25	1
Carmil1	0.000162176	-0.287589	0.287	0.302	1
Smyd3	0.000196624	-0.272858	0.262	0.284	1
Prkag2	0.000207183	-0.328388	0.348	0.353	1
Ctnna1	0.000245527	-0.339982	0.382	0.378	1
Nus1	0.000266206	-0.361214	0.209	0.225	1
Ndufa4	0.000273348	-0.375966	0.223	0.239	1
Idh2	0.000277891	-0.348663	0.222	0.238	1
Mkln1	0.000356058	-0.23883	0.552	0.522	1
Tmem27	0.00036493	-0.338867	0.509	0.482	1
Dag1	0.000381993	-0.317947	0.189	0.209	1
Ctsl	0.000435459	-0.393156	0.238	0.251	1
Cystm1	0.000543193	-0.33097	0.203	0.22	1
Cpeb3	0.00056522	-0.204287	0.765	0.697	1
Lpp	0.000613168	-0.266735	0.519	0.492	1
Gnb1	0.000617984	-0.312265	0.192	0.211	1
Spag5	0.000620744	-0.310297	0.309	0.257	1
Dip2c	0.000807768	-0.283398	0.529	0.501	1
Calr	0.000871728	-0.365405	0.185	0.201	1
Rtn3	0.000951726	-0.282281	0.449	0.437	1
Son	0.00113484	-0.298228	0.493	0.465	1
Ttc14	0.00122716	-0.28802	0.293	0.305	1
Kmt2a	0.00132305	-0.292912	0.236	0.25	1
Galnt18	0.00135536	-0.260837	0.516	0.423	1
Idh1	0.00135745	-0.334126	0.259	0.269	1
Lgmn	0.00137372	-0.342123	0.311	0.315	1
Airn	0.0014061	-0.32424	0.219	0.235	1
Atp5a1	0.00156092	-0.331978	0.443	0.421	1
Cox6c	0.00158914	-0.348404	0.194	0.209	1
Tom1l2	0.00162113	-0.282169	0.452	0.435	1
Trim2	0.00220205	-0.307431	0.222	0.236	1
Tbc1d14	0.00221265	-0.308028	0.205	0.219	1
Col27a1	0.00237667	-0.5386	0.4	0.387	1
Myo9a	0.00269059	-0.275897	0.298	0.306	1
Znrf3	0.00274192	-0.291498	0.271	0.281	1
Lamp1	0.00339649	-0.34526	0.305	0.308	1
Large1	0.00349002	-0.287289	0.317	0.323	1
Fryl	0.00379873	-0.31762	0.222	0.234	1
Epb41l1	0.00427867	-0.317494	0.191	0.203	1
Dnase1	0.00431911	-0.346006	0.23	0.239	1
Plekha6	0.00435265	-0.305453	0.403	0.391	1
Nrp1	0.00610829	-0.254863	0.276	0.233	1
Hivep2	0.00628334	-0.305359	0.296	0.299	1
Ascc3	0.0074063	-0.247617	0.226	0.239	1
Cd2ap	0.00744127	-0.285338	0.253	0.259	1
Upp2	0.00864639	-0.320908	0.23	0.237	1
Cox8a	0.00934812	-0.319887	0.401	0.388	1
Fam168a	0.0100063	-0.26724	0.222	0.231	1
Nos1ap	0.0110054	-0.262803	0.257	0.265	1
Sptan1	0.0117639	-0.266654	0.284	0.288	1
Ybx1	0.0120908	-0.323924	0.235	0.241	1
Btbd9	0.0140644	-0.240221	0.438	0.42	1
Mpc1	0.015044	-0.268089	0.454	0.428	1
Arhgap24	0.0162586	-0.304947	0.498	0.463	1
Tmem164	0.0166839	-0.288031	0.197	0.207	1
Sntb2	0.019702	-0.266408	0.246	0.252	1
Cox6a1	0.0213636	-0.318526	0.209	0.215	1
Dmtn	0.0218956	-0.245531	0.2	0.208	1
Atp5f1	0.0223328	-0.305523	0.3	0.297	1
Suclg2	0.022808	-0.248719	0.322	0.318	1
Slc25a5	0.0231959	-0.340033	0.305	0.301	1
2610037D02Rik	0.0238022	-0.305725	0.242	0.246	1
Ces1d	0.0246733	-0.40409	0.278	0.273	1
Arnt2	0.0255396	-0.303259	0.194	0.202	1
Peli2	0.0267423	-0.424549	0.359	0.341	1
Actn4	0.0311788	-0.279692	0.243	0.247	1
Atp5d	0.0322538	-0.309105	0.232	0.235	1
Ezr	0.0348321	-0.27393	0.247	0.249	1
Rps29	0.0374861	-0.323253	0.218	0.22	1
Zfp950	0.0385132	-0.250844	0.212	0.217	1
Prrc2b	0.0393755	-0.236997	0.219	0.225	1
Ly6a	0.0399345	-0.325945	0.203	0.208	1
Tbck	0.0429245	-0.542044	0.234	0.234	1
Arfgef2	0.0449752	-0.250629	0.264	0.265	1
Eef2	0.045702	-0.297413	0.262	0.262	1
Hipk2	0.0536001	-0.336183	0.388	0.368	1
Ppm1h	0.0553896	-0.233969	0.508	0.468	1
Atp5g3	0.0608931	-0.302652	0.216	0.218	1
Arpc2	0.0681828	-0.262321	0.197	0.203	1
Enah	0.0729399	-0.233248	0.198	0.203	1
Gpx1	0.0730844	-0.206632	0.382	0.328	1
Atrx	0.080872	-0.235859	0.383	0.364	1
Mad1l1	0.0852846	-0.331228	0.259	0.227	1
Foxo3	0.0865148	-0.251398	0.274	0.271	1
Tln2	0.0873626	-0.216064	0.41	0.393	1
Cog5	0.103292	-0.222191	0.326	0.316	1
Retreg1	0.111442	-0.215194	0.354	0.34	1
Dock9	0.126413	-0.247747	0.412	0.39	1
Cox5a	0.130307	-0.246855	0.221	0.222	1
Mprip	0.130901	-0.235358	0.297	0.29	1
Pcbp2	0.133822	-0.259501	0.206	0.207	1
Mcu	0.133964	-0.212733	0.209	0.212	1
Babam2	0.136344	-0.214973	0.318	0.31	1
Sf3b1	0.138523	-0.242801	0.262	0.258	1
Cab39	0.141013	-0.226781	0.208	0.21	1
Fam13a	0.143528	-0.422756	0.294	0.28	1
Wwox	0.146497	-0.218452	0.528	0.495	1
Map3k3	0.162225	-0.216738	0.204	0.205	1
Tcf4	0.16465	-0.340651	0.337	0.323	1
Nfyc	0.18993	-0.212248	0.505	0.463	1
Ppig	0.191459	-0.221474	0.233	0.232	1
Pitpna	0.192363	-0.231709	0.208	0.208	1
Rab1a	0.201886	-0.225767	0.229	0.227	1
Fermt2	0.20626	-0.234666	0.235	0.231	1
Gabrb3	0.208318	-0.224884	0.35	0.304	1
Bckdhb	0.210266	-0.377203	0.308	0.295	1
Mdh1	0.228546	-0.209454	0.527	0.482	1
Arl6ip1	0.238845	-0.201667	0.328	0.29	1
Ppp2r5a	0.248682	-0.211643	0.201	0.199	1
Cox7b	0.261057	-0.237839	0.204	0.202	1
Csnk1a1	0.274611	-0.242935	0.432	0.398	1
BC005537	0.281231	-0.225299	0.238	0.215	1
Dip2b	0.281967	-0.220813	0.227	0.224	1
Ntn4	0.285709	-0.201997	0.235	0.213	1
Erc1	0.297201	-0.2592	0.313	0.3	1
Pde4dip	0.311457	-0.215205	0.333	0.317	1
Sestd1	0.317308	-0.201004	0.265	0.258	1
Top1	0.32831	-0.202622	0.37	0.35	1
Atp5l	0.390452	-0.22855	0.216	0.212	1
Rmdn1	0.423544	-0.216833	0.271	0.26	1
Pcmtd1	0.445718	-0.203295	0.234	0.226	1
Serf2	0.456764	-0.26882	0.226	0.218	1
Cdc14b	0.462149	-0.210256	0.205	0.2	1
Nbeal1	0.46971	-0.230538	0.336	0.312	1
Zmiz1	0.473377	-0.248693	0.449	0.403	1
Pcf11	0.475921	-0.253926	0.209	0.192	1
5031425E22Rik	0.506088	-0.215207	0.367	0.326	1
Itga1	0.51638	-0.218616	0.24	0.231	1
Uqcrc2	0.550524	-0.209636	0.234	0.226	1
Tmbim6	0.552289	-0.221928	0.57	0.513	1
Shb	0.567013	-0.204034	0.335	0.317	1
Polr2a	0.575808	-0.575632	0.284	0.268	1
Cdc42	0.600191	-0.229018	0.22	0.211	1
Hspa9	0.629495	-0.20636	0.268	0.245	1
Hint1	0.64951	-0.224288	0.242	0.223	1
Deptor	0.670945	-0.211987	0.249	0.237	1
Cpeb2	0.673083	-0.21592	0.229	0.211	1
Garem1	0.681998	-0.204891	0.31	0.284	1
S100g	0.707687	-0.293191	0.205	0.194	1
Man1a2	0.735628	-0.20614	0.226	0.211	1
Hsd17b4	0.73925	-0.204906	0.37	0.333	1
Hspa8	0.747485	-0.242813	0.462	0.417	1
Sgms2	0.755146	-0.680959	0.372	0.328	1
Actb	0.82745	-0.253029	0.211	0.2	1
Eif4g2	0.861622	-0.207881	0.241	0.229	1
Pbx1	0.891869	-0.614579	0.751	0.658	1
Atp6v1e1	0.929538	-0.201354	0.278	0.26	1
Ptma	0.938889	-0.222495	0.238	0.222	1
Sdc4	0.990998	-0.220146	0.235	0.222	1

## Sheet: DCT
	p_val	avg_log2FC	pct.1	pct.2	p_val_adj
Tfap2b	0	1.16234	0.334	0.081	0
Pkhd1	0	1.07019	0.986	0.809	0
Sgpp2	0	1.43176	0.399	0.079	0
Atp2b4	0	1.13817	0.213	0.027	0
Rgl1	0	-2.06151	0.111	0.574	0
Flvcr1	0	1.48492	0.373	0.065	0
Pter	0	-2.12253	0.194	0.644	0
Plxdc2	0	-2.12051	0.183	0.71	0
Cacnb4	0	2.25777	0.853	0.204	0
Cytip	0	1.2	0.361	0.081	0
Grb14	0	1.69628	0.494	0.1	0
Stk39	0	1.81967	0.683	0.164	0
Lrp2	0	-2.12618	0.286	0.732	0
Ccdc141	0	1.51436	0.73	0.312	0
Slc27a2	0	-1.59286	0.426	0.735	0
Trpm7	0	1.94072	0.877	0.536	0
Plcb1	0	-2.63445	0.236	0.735	0
Acss1	0	1.90416	0.706	0.209	0
Hnf4aos	0	-2.49575	0.036	0.527	0
Gk	0	-2.1409	0.247	0.69	0
Nhs	0	-2.4618	0.178	0.667	0
Mecom	0	2.59575	0.987	0.263	0
Maml3	0	1.75494	0.687	0.186	0
Tsc22d2	0	1.78786	0.621	0.214	0
Med12l	0	1.61267	0.348	0.039	0
Hsd3b2	0	-2.03389	0.135	0.587	0
Atp1a1	0	1.16962	0.892	0.64	0
Ank2	0	1.21569	0.232	0.024	0
Egf	0	2.09631	0.75	0.309	0
Sgms2	0	2.96139	0.901	0.291	0
Papss1	0	1.63416	0.469	0.123	0
Ptgfr	0	1.50923	0.286	0.024	0
Calb1	0	2.6638	0.612	0.126	0
Fut9	0	-2.45057	0.402	0.822	0
Bnc2	0	-2.28678	0.123	0.571	0
Nfia	0	-2.57456	0.165	0.745	0
Glis1	0	-2.10115	0.027	0.459	0
Clcnkb	0	1.21153	0.338	0.074	0
Errfi1	0	-2.20177	0.345	0.723	0
Prdm16	0	1.24658	0.465	0.117	0
Cdk14	0	2.48058	0.618	0.058	0
Stk32b	0	1.77594	0.398	0.047	0
Slit2	0	1.9484	0.837	0.209	0
Ppargc1a	0	1.15237	0.699	0.369	0
Cwh43	0	2.33167	0.469	0.029	0
Lnx1	0	1.83803	0.541	0.091	0
Slc4a4	0	-2.00617	0.315	0.719	0
Cadps2	0	2.78928	0.758	0.094	0
Slc13a1	0	-2.3595	0.235	0.65	0
Antxr1	0	1.1928	0.203	0.012	0
Uroc1	0	1.15508	0.202	0.023	0
Magi1	0	1.15616	0.876	0.602	0
Frmd4b	0	-2.63819	0.124	0.674	0
Mitf	0	1.24703	0.56	0.22	0
Tmem72	0	1.66764	0.527	0.105	0
Wnk1	0	3.31303	0.992	0.514	0
Tmem52b	0	1.96197	0.601	0.111	0
Arnt2	0	1.57945	0.48	0.182	0
Me3	0	1.33035	0.608	0.207	0
Galnt18	0	2.03373	0.843	0.4	0
4933406I18Rik	0	1.1536	0.262	0.045	0
Syt17	0	1.73478	0.402	0.045	0
Acsm2	0	-2.00514	0.465	0.831	0
Kcnq1	0	1.86772	0.71	0.198	0
Syne1	0	1.56719	0.471	0.1	0
Ipcef1	0	1.55115	0.444	0.078	0
Pde7b	0	1.75837	0.562	0.127	0
Sim1	0	1.3777	0.464	0.13	0
Hk1	0	1.13285	0.345	0.09	0
Cabcoco1	0	1.50084	0.441	0.124	0
Rhobtb1	0	-2.24113	0.07	0.503	0
Ank3	0	1.19839	0.993	0.817	0
Chpt1	0	-1.36116	0.575	0.824	0
Nr1h4	0	-2.17813	0.164	0.645	0
Acss3	0	2.15407	0.484	0.056	0
Osbpl8	0	-2.01977	0.255	0.667	0
Slc16a7	0	2.29828	0.737	0.15	0
Defb1	0	1.91379	0.511	0.141	0
Sfrp1	0	2.0434	0.489	0.063	0
Tacc1	0	1.53904	0.606	0.182	0
Sorbs2	0	2.03258	0.551	0.08	0
Psd3	0	1.37019	0.42	0.097	0
Nr3c2	0	1.55434	0.806	0.316	0
Arhgap10	0	-1.99686	0.048	0.479	0
Tox3	0	2.56871	0.591	0.054	0
Slc12a3	0	5.47014	0.999	0.197	0
Cdh1	0	1.23285	0.537	0.214	0
Cryl1	0	-1.8576	0.152	0.575	0
Tsc22d1	0	2.77839	0.863	0.22	0
Tdrd3	0	2.05377	0.638	0.185	0
Dach1	0	1.64435	0.881	0.457	0
Tbc1d4	0	1.25555	0.36	0.089	0
Arhgap42	0	-2.08511	0.074	0.533	0
Kcnj1	0	1.47258	0.494	0.117	0
Gramd1b	0	-2.89778	0.148	0.589	0
Hmgcll1	0	1.6235	0.273	0.013	0
Abca13	0	3.73416	0.891	0.166	0
Trim7	0	-2.08992	0.079	0.534	0
Gm26542	0	1.51268	0.389	0.099	0
Slc47a1	0	-2.17793	0.132	0.637	0
Rap1gap2	0	1.93379	0.629	0.125	0
Msi2	0	1.12617	0.879	0.623	0
Wnk4	0	1.59294	0.532	0.142	0
Pitpnc1	0	-2.67419	0.109	0.714	0
Fads6	0	1.42787	0.318	0.04	0
Phactr1	0	2.17166	0.778	0.136	0
Slc34a1	0	-2.29325	0.614	0.865	0
Klhl3	0	3.53184	0.904	0.13	0
Mast4	0	-1.58754	0.28	0.691	0
Pde4d	0	-1.20222	0.897	0.912	0
Greb1	0	1.51977	0.331	0.039	0
Prkd1	0	3.46651	0.824	0.11	0
Rgs6	0	2.1178	0.717	0.146	0
Esrrb	0	1.90589	0.561	0.089	0
Ghr	0	-2.4425	0.719	0.884	0
Dab2	0	-3.11776	0.296	0.788	0
Pdzd2	0	-2.25228	0.049	0.529	0
Oxr1	0	-2.13332	0.148	0.64	0
Ndrg1	0	-2.1771	0.38	0.73	0
Ptk2	0	1.31186	0.66	0.327	0
Snx29	0	-2.18663	0.432	0.781	0
Top3b	0	1.2514	0.373	0.11	0
Kng2	0	1.91279	0.764	0.202	0
Zbtb20	0	-1.51627	0.953	0.969	0
Pde10a	0	2.41369	0.416	0.044	0
Rab11fip3	0	-1.99649	0.249	0.695	0
Efna5	0	1.51927	0.496	0.117	0
Epb41l3	0	1.69395	0.614	0.187	0
Gm26561	0	1.2554	0.337	0.086	0
Slc8a1	0	3.43505	0.839	0.255	0
Cables1	0	1.64474	0.325	0.031	0
Kctd1	0	2.30462	0.664	0.115	0
Ppp2r2b	0	1.94383	0.519	0.096	0
Spire1	0	1.35665	0.428	0.137	0
Sall3	0	1.30446	0.222	0.013	0
Malat1	0	0.495849	1	1	0
Keg1	0	-2.91068	0.558	0.871	0
Trpm6	0	3.83286	0.84	0.041	0
Dock8	0	1.75279	0.688	0.25	0
Abcc2	0	-2.27267	0.122	0.579	0
Cnnm2	0	2.33102	0.634	0.123	0
Pip5k1b	5.03817e-308	1.15483	0.358	0.099	9.89094e-304
Gm19950	1.13661e-307	-2.12075	0.099	0.516	2.2314e-303
Tmem117	1.60037e-306	0.200807	0.506	0.166	3.14184e-302
Lactb2	6.02364e-305	-1.68507	0.21	0.609	1.18256e-300
Slc17a3	8.52868e-304	-1.90113	0.146	0.559	1.67435e-299
Igf1r	3.26317e-302	-1.31083	0.502	0.78	6.40625e-298
Gm37245	5.66891e-302	-2.19935	0.071	0.487	1.11292e-297
Auts2	2.37476e-300	-2.44515	0.08	0.49	4.66213e-296
Mlxipl	1.86552e-298	-1.92537	0.074	0.491	3.66238e-294
Emx1	5.83046e-294	1.0472	0.227	0.045	1.14464e-289
Efhd1	8.33225e-292	1.16029	0.381	0.115	1.63579e-287
Ssh2	1.60599e-290	1.22075	0.708	0.427	3.15289e-286
Erc2	1.95566e-290	-2.2033	0.062	0.467	3.83936e-286
Slco1a6	7.66765e-289	-1.93877	0.165	0.558	1.50531e-284
Pcsk5	7.4864e-288	-1.89828	0.051	0.458	1.46973e-283
Slc25a21	9.66394e-287	-1.64864	0.301	0.653	1.89723e-282
Tbc1d14	1.18868e-283	1.37037	0.485	0.199	2.33362e-279
Clcnka	1.50191e-280	1.02524	0.205	0.038	2.94856e-276
Them7	2.35818e-280	-2.06712	0.042	0.439	4.62959e-276
Casz1	6.70437e-279	1.03718	0.319	0.086	1.3162e-274
Erbb4	9.06205e-278	0.328424	0.576	0.222	1.77906e-273
Lrba	2.69362e-277	0.987535	0.8	0.539	5.28811e-273
Nox4	2.7133e-274	-2.13211	0.333	0.66	5.32676e-270
Nbea	3.06879e-274	0.921587	0.486	0.179	6.02465e-270
Blnk	6.71004e-272	0.985072	0.274	0.066	1.31731e-267
Mtus1	8.88594e-271	-1.78248	0.072	0.466	1.74449e-266
Timp3	3.19183e-267	-1.47802	0.533	0.781	6.26621e-263
Kcnj15	3.80187e-267	-1.61354	0.169	0.557	7.46383e-263
Cubn	5.54395e-267	-1.85074	0.084	0.475	1.08839e-262
Rassf6	3.6566e-266	1.05074	0.219	0.045	7.17864e-262
Nudt4	4.96571e-266	1.13244	0.576	0.265	9.74868e-262
Pdzrn3	2.94373e-264	-1.85125	0.101	0.486	5.77913e-260
Lhx1	3.91938e-264	1.11096	0.235	0.053	7.69453e-260
Stox2	4.16408e-263	0.935767	0.655	0.316	8.17493e-259
Abhd6	3.4683e-261	1.10635	0.304	0.084	6.80896e-257
Tnfaip8	6.42155e-261	-1.86397	0.149	0.53	1.26068e-256
Slc22a30	1.26395e-260	-1.76513	0.123	0.507	2.48139e-256
Tmcc3	1.08434e-257	1.21362	0.525	0.233	2.12877e-253
Aacs	1.97526e-257	-1.94275	0.056	0.433	3.87783e-253
Aoah	6.7464e-256	-1.84238	0.054	0.433	1.32445e-251
Trps1	1.31013e-255	-1.45653	0.525	0.747	2.57204e-251
Specc1	4.02284e-253	1.03678	0.327	0.096	7.89764e-249
Cyp2j5	3.24259e-252	-1.42264	0.243	0.611	6.36585e-248
Dapk1	1.50439e-251	1.21289	0.599	0.315	2.95342e-247
Gal3st1	9.01762e-250	1.03139	0.296	0.083	1.77034e-245
Pam	1.88322e-248	-1.41078	0.303	0.647	3.69714e-244
Pdzk1	2.76803e-248	-1.61504	0.12	0.499	5.4342e-244
Acsm1	2.7711e-248	-1.7883	0.05	0.422	5.44022e-244
Galnt14	2.15103e-243	-1.81588	0.045	0.409	4.2229e-239
Slc6a6	1.39575e-241	-1.68618	0.106	0.478	2.74014e-237
Slc1a5	1.16922e-240	0.898385	0.211	0.045	2.29542e-236
Acox1	1.81312e-240	-1.45973	0.268	0.611	3.55952e-236
Iqgap1	7.2744e-240	1.09289	0.436	0.171	1.42811e-235
Gls	1.04545e-238	1.26594	0.566	0.286	2.05243e-234
Dao	1.08352e-238	-1.65005	0.07	0.435	2.12716e-234
Fggy	1.21613e-238	-1.49087	0.201	0.561	2.38751e-234
Slc1a1	1.24286e-237	-1.67579	0.072	0.437	2.43999e-233
Zeb2	1.48469e-237	-1.80742	0.049	0.41	2.91474e-233
Pecr	1.42868e-236	-1.64834	0.121	0.49	2.80478e-232
Smarca2	4.78026e-236	-1.58367	0.277	0.603	9.3846e-232
Tmem65	1.85636e-235	1.01081	0.257	0.067	3.6444e-231
Phldb2	2.20659e-235	0.895207	0.845	0.646	4.33198e-231
Nmrk1	4.26435e-232	-1.52228	0.118	0.486	8.37178e-228
Maml2	6.05285e-231	1.06659	0.485	0.202	1.1883e-226
Slc22a28	6.87299e-230	-1.67097	0.074	0.435	1.34931e-225
Ptprd	9.31214e-230	-1.08846	0.703	0.851	1.82816e-225
Msra	1.68855e-229	-1.47773	0.169	0.528	3.31496e-225
Ppp1r1a	4.86024e-229	0.860411	0.242	0.06	9.54162e-225
Dst	6.45949e-226	0.983572	0.681	0.414	1.26813e-221
Kcnk5	1.10292e-224	-1.83472	0.042	0.386	2.16526e-220
Nckap5	2.9963e-224	0.923558	0.425	0.158	5.88233e-220
Hgd	3.31313e-224	-1.52987	0.091	0.448	6.50434e-220
Scnn1a	2.16154e-222	0.97233	0.259	0.07	4.24353e-218
Ptpn18	1.16208e-221	0.923173	0.231	0.057	2.28139e-217
Zmiz1	3.26746e-219	1.04939	0.645	0.39	6.41467e-215
Myo1d	1.54518e-218	0.922596	0.564	0.274	3.0335e-214
Osbpl3	3.06574e-218	-1.43345	0.261	0.585	6.01866e-214
Tmprss2	1.82855e-215	1.07662	0.458	0.201	3.58982e-211
Sema5a	3.60855e-215	1.18764	0.485	0.225	7.0843e-211
Chst11	1.30049e-213	-1.69596	0.031	0.361	2.55313e-209
Aspa	3.56768e-211	-1.61151	0.071	0.41	7.00407e-207
Slc6a20b	2.75802e-208	-1.48032	0.078	0.417	5.41455e-204
Slc22a18	2.99611e-208	-1.47447	0.099	0.443	5.88196e-204
Pgap1	1.2903e-207	0.983565	0.269	0.079	2.53313e-203
Sorbs1	1.93978e-206	-1.35577	0.191	0.528	3.80817e-202
Slc17a1	3.29017e-203	-1.36285	0.148	0.493	6.45927e-199
Hnf4g	1.37653e-202	-1.60611	0.048	0.373	2.7024e-198
Ar	1.95299e-202	-1.60777	0.065	0.393	3.83411e-198
0610005C13Rik	3.386e-201	-1.39722	0.126	0.463	6.6474e-197
Pah	9.47184e-200	-1.44802	0.171	0.504	1.85951e-195
Mat2a	4.55632e-199	-1.42431	0.346	0.634	8.94497e-195
Tanc2	1.05789e-197	-1.0953	0.419	0.689	2.07685e-193
Gm42397	1.4026e-197	-2.15325	0.043	0.353	2.75358e-193
Paqr5	1.03077e-194	0.936445	0.51	0.245	2.0236e-190
Acacb	3.54902e-193	0.891595	0.23	0.062	6.96744e-189
Abcg2	7.62458e-192	-1.40725	0.077	0.401	1.49686e-187
Tmem116	2.5614e-190	1.00717	0.56	0.309	5.02855e-186
Mylk	3.21432e-190	-1.74177	0.027	0.33	6.31035e-186
Vdr	1.42463e-188	1.09958	0.645	0.416	2.79684e-184
Mapt	6.25977e-187	-1.32628	0.179	0.499	1.22892e-182
Slc16a9	1.02824e-185	-1.66834	0.056	0.361	2.01864e-181
Ppara	1.60596e-183	-1.48625	0.171	0.485	3.15281e-179
Cldn10	3.23861e-183	-1.42983	0.078	0.389	6.35804e-179
Tnfrsf21	5.91444e-183	-1.48099	0.099	0.412	1.16112e-178
Ctnna1	1.52176e-182	0.98787	0.6	0.362	2.98752e-178
Eps8	1.73901e-182	-1.37831	0.128	0.444	3.41402e-178
Cobll1	9.14943e-181	0.773726	0.83	0.644	1.79622e-176
Dock4	6.96431e-180	-1.47607	0.097	0.407	1.36723e-175
Phyhipl	7.06271e-180	-1.42437	0.11	0.421	1.38655e-175
Ror1	9.73704e-180	-1.32508	0.136	0.452	1.91157e-175
Kank1	1.0265e-179	0.970408	0.49	0.242	2.01523e-175
Inpp5a	1.57639e-179	0.98014	0.267	0.087	3.09477e-175
Neat1	9.32041e-179	0.588974	0.962	0.895	1.82978e-174
Sord	1.4835e-178	-1.1157	0.293	0.603	2.91241e-174
Dnm3	1.8936e-178	0.719624	0.342	0.122	3.71751e-174
Larp1b	3.51156e-178	1.0349	0.593	0.367	6.89389e-174
Veph1	2.07237e-177	-1.3613	0.115	0.423	4.06847e-173
Hykk	4.34321e-177	-1.38739	0.07	0.374	8.52659e-173
Hoga1	1.00353e-176	-1.31507	0.1	0.411	1.97014e-172
Cyp2j13	1.01494e-176	-1.63333	0.081	0.382	1.99253e-172
Fbp1	3.98216e-176	-1.21416	0.204	0.524	7.81777e-172
Dgkh	7.71507e-176	-1.44677	0.043	0.337	1.51462e-171
Slc25a12	1.48931e-174	0.977137	0.465	0.229	2.92381e-170
Ppp1r16b	2.57223e-174	-1.59505	0.048	0.338	5.0498e-170
Col27a1	7.93829e-174	-1.73833	0.11	0.407	1.55845e-169
Acsl4	1.4063e-173	0.976608	0.289	0.102	2.76084e-169
Rdh16	5.68241e-173	-1.46503	0.047	0.339	1.11557e-168
Ndel1	1.76847e-171	-1.19239	0.163	0.477	3.47186e-167
Ankrd33b	2.74946e-171	-1.42651	0.032	0.316	5.39775e-167
Sugct	1.43342e-170	-1.35023	0.227	0.522	2.81408e-166
Ctdspl	4.55357e-170	-1.39291	0.041	0.328	8.93958e-166
4930533I22Rik	2.86409e-169	-1.70829	0.008	0.278	5.62278e-165
Plcl1	4.9088e-169	0.835911	0.683	0.436	9.63695e-165
Mgll	5.11336e-169	1.01048	0.327	0.127	1.00385e-164
Utrn	9.45903e-169	0.801936	0.437	0.191	1.857e-164
Rap1gap	3.42504e-168	0.852077	0.227	0.067	6.72403e-164
Pck1	8.5485e-168	-1.31528	0.235	0.528	1.67824e-163
Bmp6	9.53651e-168	-1.49886	0.038	0.32	1.87221e-163
Agap1	2.09741e-167	-1.05831	0.278	0.577	4.11763e-163
Fut8	5.99509e-167	-1.18546	0.198	0.504	1.17696e-162
Slc5a12	6.27522e-167	-2.54808	0.284	0.528	1.23195e-162
Hoxb4	7.18825e-167	0.834523	0.214	0.062	1.4112e-162
Dennd5b	4.33353e-166	-1.19865	0.16	0.465	8.50758e-162
Trabd2b	1.75186e-165	1.1454	0.705	0.504	3.43924e-161
Gas2	1.05697e-163	-1.36985	0.101	0.398	2.07505e-159
Ano6	3.95506e-163	0.953349	0.523	0.295	7.76458e-159
Slc7a13	6.7475e-163	-1.7602	0.214	0.483	1.32467e-158
Fhod3	8.20699e-163	0.879414	0.598	0.36	1.6112e-158
Atp1b1	8.27824e-163	0.657906	0.853	0.722	1.62518e-158
Trpc1	3.54014e-162	-1.28326	0.082	0.375	6.95e-158
Ptprk	1.62833e-161	-0.921138	0.471	0.713	3.19673e-157
Bckdhb	2.37995e-160	0.779454	0.526	0.28	4.67232e-156
Ccser1	9.0283e-160	0.855388	0.564	0.321	1.77244e-155
Cda	4.12615e-159	-1.23385	0.075	0.366	8.10047e-155
Pde3b	6.32206e-159	0.808562	0.232	0.072	1.24115e-154
St8sia1	7.72791e-159	-1.3642	0.036	0.307	1.51714e-154
Slc7a7	4.48816e-158	-1.6497	0.09	0.371	8.81115e-154
Fmo2	1.21683e-157	-1.35967	0.07	0.352	2.38888e-153
Folr1	7.66044e-157	-1.16753	0.129	0.431	1.5039e-152
Ntn1	3.55016e-156	-1.25948	0.05	0.324	6.96967e-152
Adcy6	3.89227e-156	0.895053	0.28	0.102	7.6413e-152
Bzw2	1.27986e-155	0.895246	0.222	0.069	2.51261e-151
Itga6	1.30078e-155	0.948414	0.534	0.306	2.55369e-151
St5	1.36264e-155	0.756075	0.236	0.074	2.67514e-151
Tinag	1.4558e-155	-1.20904	0.158	0.453	2.85803e-151
Greb1l	2.91347e-155	-1.33342	0.023	0.283	5.71973e-151
Apbb2	1.30817e-151	-0.998178	0.353	0.62	2.56819e-147
Egfr	2.80377e-151	-1.28642	0.13	0.412	5.50435e-147
Fam49b	2.9409e-151	0.909337	0.358	0.158	5.77358e-147
Il34	1.09979e-150	-1.4507	0.018	0.269	2.15912e-146
Hsd3b3	1.49269e-150	-1.30539	0.031	0.289	2.93045e-146
Strbp	3.98646e-150	0.781761	0.701	0.516	7.82621e-146
Akr1c21	6.41766e-150	-1.19105	0.144	0.436	1.25991e-145
Nat8f3	6.72474e-150	-1.38981	0.015	0.264	1.3202e-145
Gabrb3	6.4548e-149	-1.40436	0.059	0.325	1.26721e-144
Cdkl1	8.13448e-149	0.757709	0.459	0.22	1.59696e-144
Nrg1	1.41189e-148	-1.44517	0.185	0.458	2.77182e-144
Itpkb	2.45624e-148	0.903834	0.283	0.106	4.8221e-144
Aass	2.90339e-148	-1.13696	0.165	0.453	5.69993e-144
Hoxb3	3.93517e-148	0.872547	0.251	0.087	7.72553e-144
P3h2	5.67538e-147	0.692706	0.77	0.564	1.11419e-142
Nedd9	1.26604e-146	0.967595	0.415	0.203	2.48549e-142
Mfsd4b5	2.73453e-146	-1.20243	0.073	0.347	5.36843e-142
Fnip2	2.30492e-145	-1.03546	0.293	0.567	4.52503e-141
Ces1f	4.73576e-145	-1.1413	0.194	0.479	9.29724e-141
Cuedc1	2.2763e-144	0.793329	0.238	0.08	4.46883e-140
Cmah	3.17013e-144	-1.40226	0.015	0.256	6.2236e-140
Gys1	3.81531e-144	0.919858	0.31	0.128	7.49022e-140
Pik3c2g	2.04519e-143	-1.39955	0.18	0.443	4.01512e-139
Pbld1	5.39663e-143	-1.15916	0.132	0.41	1.05947e-138
Glyat	7.35703e-143	-1.10401	0.152	0.44	1.44433e-138
Acss2	8.30068e-143	-1.26026	0.115	0.385	1.62959e-138
Pkm	1.39442e-141	0.778875	0.223	0.073	2.73753e-137
Cers6	7.45436e-141	-1.23995	0.099	0.366	1.46344e-136
Man1a	3.05977e-140	-1.24694	0.053	0.309	6.00694e-136
Stxbp5l	1.44488e-139	-1.24868	0.043	0.294	2.83658e-135
Ncoa7	7.2899e-139	-1.06881	0.235	0.51	1.43115e-134
Bcar3	5.68069e-137	0.848167	0.286	0.112	1.11523e-132
Dpyd	9.597e-136	-1.14499	0.171	0.445	1.88408e-131
0610043K17Rik	4.50877e-135	-1.25524	0.033	0.274	8.85162e-131
2010111I01Rik	1.08206e-134	0.710468	0.682	0.493	2.12429e-130
Esrrg	1.77893e-134	0.443995	0.991	0.89	3.49239e-130
Atp11a	2.71179e-134	-1.36438	0.219	0.468	5.32379e-130
Sipa1l1	3.2346e-134	-1.12132	0.105	0.366	6.35017e-130
Papss2	3.30626e-134	-1.16363	0.066	0.321	6.49085e-130
Frk	1.31539e-133	0.789909	0.277	0.106	2.58238e-129
A1cf	1.95052e-133	-1.1937	0.026	0.262	3.82925e-129
Kcnq1ot1	9.75383e-133	-1.10755	0.203	0.471	1.91487e-128
AI314278	1.20695e-132	-1.16031	0.053	0.302	2.36949e-128
Slc13a3	1.64535e-132	-1.24441	0.084	0.339	3.23014e-128
Mfsd4a	2.99623e-131	0.787551	0.242	0.087	5.88219e-127
Sema4d	1.02705e-130	-1.17773	0.046	0.285	2.0163e-126
Mal	1.4727e-130	0.768467	0.243	0.088	2.89121e-126
Itgb8	2.75167e-130	-1.16875	0.059	0.304	5.40208e-126
Nrbp2	1.1576e-129	0.760145	0.214	0.072	2.2726e-125
Cdcp1	6.29485e-129	-1.22469	0.049	0.288	1.2358e-124
B3gat2	1.10729e-128	-1.17991	0.025	0.252	2.17382e-124
Gpr137b	4.45727e-128	-1.12605	0.044	0.282	8.75052e-124
Maf	6.90773e-128	-1.08889	0.21	0.474	1.35613e-123
Nfyc	1.43845e-127	0.791561	0.639	0.454	2.82396e-123
Ugt3a2	2.18885e-127	-1.08818	0.106	0.362	4.29714e-123
Ak4	3.3318e-127	-1.1619	0.058	0.299	6.54099e-123
Hnf4a	6.24474e-126	-1.09182	0.073	0.32	1.22597e-121
Sh3tc2	1.08366e-125	-1.18725	0.021	0.242	2.12745e-121
Xylb	1.64943e-125	-1.11283	0.036	0.266	3.23816e-121
Acot12	6.60682e-125	-1.13158	0.038	0.267	1.29705e-120
Cyp4b1	1.0714e-124	-0.848643	0.499	0.708	2.10337e-120
Ugt8a	3.90249e-124	-1.13958	0.055	0.29	7.66137e-120
Ldlrad3	5.87433e-124	-1.12178	0.078	0.32	1.15325e-119
Ass1	4.24111e-123	-1.07682	0.174	0.44	8.32615e-119
Gm35281	1.17632e-122	-1.14217	0.007	0.215	2.30936e-118
Miox	2.86043e-121	-1.0029	0.29	0.545	5.61559e-117
Chka	3.73664e-121	0.840358	0.557	0.36	7.33577e-117
Osbpl9	4.11487e-121	-0.901227	0.337	0.578	8.07832e-117
G6pc	2.01782e-120	-1.36156	0.124	0.37	3.96138e-116
Tmem106a	2.36202e-119	-1.14164	0.045	0.27	4.63712e-115
Akr1c19	2.70952e-118	0.738337	0.238	0.089	5.31934e-114
Ctnna2	3.338e-118	-1.50256	0.017	0.225	6.55316e-114
Pcgf5	5.96594e-118	-1.0503	0.107	0.349	1.17123e-113
Dock7	2.03531e-117	0.796448	0.42	0.226	3.99573e-113
4930556J24Rik	2.33823e-117	0.928597	0.25	0.099	4.5904e-113
Rufy3	6.25646e-117	-0.960129	0.218	0.467	1.22827e-112
Tmem164	6.68979e-117	0.852584	0.38	0.194	1.31334e-112
Yap1	7.24104e-117	0.860848	0.356	0.178	1.42156e-112
Acnat1	9.77552e-117	-1.21286	0.027	0.239	1.91913e-112
Pkp4	1.53847e-116	0.707867	0.743	0.604	3.02033e-112
Ehhadh	1.76181e-116	-1.25514	0.152	0.395	3.45878e-112
Scp2	2.54089e-114	-1.12017	0.051	0.269	4.98828e-110
Mtor	2.11807e-113	-1.04521	0.102	0.335	4.15819e-109
Gm6999	7.47766e-113	-1.11746	0.025	0.23	1.46801e-108
Cdc14b	1.19543e-112	0.852493	0.367	0.189	2.34687e-108
Akr1a1	1.23538e-111	-1.00716	0.221	0.469	2.4253e-107
Xylt1	1.39253e-111	-1.05893	0.187	0.427	2.73382e-107
Gldc	1.64031e-111	-1.63557	0.076	0.291	3.22026e-107
Tanc1	8.40014e-110	0.747843	0.471	0.274	1.64912e-105
Trim2	1.58207e-109	0.842125	0.405	0.223	3.10593e-105
Ankib1	4.20673e-109	-0.937824	0.228	0.469	8.25866e-105
Gpc4	9.15953e-109	-0.981302	0.303	0.532	1.7982e-104
Gss	1.24539e-108	-1.06673	0.066	0.285	2.44495e-104
Gm10732	2.35092e-108	-1.02435	0.023	0.222	4.61532e-104
Bicd1	3.68838e-108	0.821195	0.354	0.179	7.24103e-104
Slc22a1	4.38419e-108	-1.00739	0.055	0.271	8.60703e-104
Macrod2	2.61524e-107	-0.804869	0.274	0.524	5.13424e-103
Pawr	6.56346e-107	-0.960366	0.208	0.446	1.28854e-102
Slc9a3	1.03165e-106	-1.12336	0.045	0.251	2.02534e-102
Chd3	2.94677e-106	-1.03479	0.105	0.331	5.78509e-102
Stard8	3.08899e-106	0.760515	0.272	0.117	6.0643e-102
Slc16a12	8.34064e-106	-1.12059	0.038	0.24	1.63743e-101
Slc16a2	1.30089e-105	-0.955736	0.131	0.368	2.5539e-101
Slc6a18	1.76391e-105	-1.22665	0.077	0.291	3.4629e-101
D630024D03Rik	2.59388e-105	0.822095	0.252	0.106	5.0923e-101
Sh3d19	4.39826e-105	-0.884956	0.282	0.518	8.63466e-101
Sypl2	5.14977e-105	-1.0557	0.021	0.213	1.011e-100
Sox6	7.22331e-105	0.694015	0.654	0.492	1.41808e-100
Enpp2	8.73257e-105	-1.14005	0.071	0.284	1.71438e-100
Col4a4	1.5527e-104	0.593223	0.737	0.579	3.04826e-100
Myo5b	2.04556e-104	-0.951059	0.15	0.383	4.01585e-100
Car12	3.3631e-104	-1.28883	0.148	0.368	6.60245e-100
Ncor1	3.51053e-104	-0.76408	0.465	0.662	6.89187e-100
Slc16a14	4.25217e-104	-1.38731	0.048	0.249	8.34786e-100
Nlk	1.11732e-103	0.726147	0.542	0.354	2.19352e-99
Slc3a1	1.45257e-103	-0.943924	0.095	0.319	2.85168e-99
Mfhas1	8.2593e-103	-1.00189	0.045	0.246	1.62147e-98
Pkig	9.43696e-103	0.783822	0.332	0.167	1.85266e-98
Enpp3	2.38646e-102	-0.993471	0.02	0.208	4.68509e-98
Gm20400	3.30465e-102	-1.15703	0.039	0.238	6.48769e-98
Oxct1	4.91559e-102	0.667499	0.714	0.569	9.6503e-98
Unc5c	7.52612e-102	-1.31422	0.048	0.246	1.47753e-97
Acsm5	1.07375e-101	-1.0238	0.018	0.205	2.10799e-97
Tmco4	1.19123e-101	0.689689	0.203	0.076	2.33862e-97
Gria3	1.37466e-101	-1.40355	0.043	0.236	2.69873e-97
Gm32569	2.11043e-101	0.771558	0.257	0.112	4.1432e-97
Gcnt1	2.22361e-101	-0.949332	0.099	0.321	4.36539e-97
Inpp5f	3.78989e-101	-0.929364	0.074	0.287	7.44032e-97
Mapk14	8.11194e-101	-0.862897	0.166	0.4	1.59254e-96
Arhgap32	2.72492e-100	-0.912192	0.175	0.404	5.34957e-96
Mtss1	2.87235e-100	-0.876116	0.297	0.52	5.639e-96
Cryzl2	3.11006e-100	-0.933272	0.078	0.291	6.10567e-96
Agbl4	7.99666e-100	-0.985754	0.022	0.208	1.5699e-95
Pard3b	3.32645e-99	0.41955	0.537	0.336	6.53048e-95
9530026P05Rik	4.61421e-99	0.596151	0.338	0.163	9.05862e-95
Slc5a8	4.97628e-99	-1.08421	0.058	0.26	9.76944e-95
Nuak2	8.98257e-99	-1.1364	0.112	0.327	1.76346e-94
Peli2	3.56523e-98	0.724033	0.512	0.33	6.99926e-94
Mllt3	4.42163e-98	-1.01532	0.064	0.265	8.68054e-94
Adra1a	5.00181e-98	-1.26904	0.032	0.218	9.81956e-94
Map3k13	4.22182e-97	-0.943829	0.079	0.287	8.28828e-93
Kl	4.57573e-97	0.849385	0.526	0.352	8.98307e-93
Ninl	7.46083e-97	0.659786	0.225	0.09	1.46471e-92
Mafg	1.08724e-96	-1.00033	0.198	0.427	2.13447e-92
Clic4	4.11631e-96	-0.935221	0.111	0.325	8.08113e-92
Nipsnap1	4.83699e-96	-0.894068	0.096	0.309	9.49599e-92
Cdk6	8.18447e-96	-0.978171	0.031	0.215	1.60678e-91
4931406C07Rik	1.11047e-94	-0.874533	0.193	0.421	2.18007e-90
Plscr4	2.29658e-94	-1.02355	0.042	0.23	4.50864e-90
Hlf	4.50531e-94	-0.969857	0.122	0.333	8.84482e-90
Camta1	2.33804e-93	0.797347	0.33	0.173	4.59005e-89
Dennd3	3.05953e-93	-0.915726	0.086	0.291	6.00646e-89
Dock9	3.0922e-93	-0.927131	0.185	0.406	6.07061e-89
Ptprj	1.12375e-92	0.607716	0.65	0.491	2.20615e-88
Tmem150a	1.26813e-92	-0.903416	0.058	0.252	2.4896e-88
Rasa2	1.63974e-92	-0.882086	0.123	0.335	3.21913e-88
Me1	1.73894e-92	-0.899013	0.115	0.328	3.41389e-88
Srr	2.80641e-92	-0.848753	0.21	0.432	5.50955e-88
Ptk2b	2.46548e-91	-0.915943	0.045	0.231	4.84023e-87
Gatm	5.51401e-91	-1.14731	0.16	0.365	1.08251e-86
Ildr2	5.56518e-91	-0.973666	0.033	0.213	1.09256e-86
Mgat5	5.15367e-90	-0.969673	0.092	0.289	1.01177e-85
Pacsin2	7.36039e-90	0.786639	0.432	0.269	1.44499e-85
Fxyd2	9.25127e-90	0.545211	0.723	0.574	1.81621e-85
Simc1	3.82151e-89	0.762365	0.296	0.147	7.50239e-85
Mbnl2	6.53457e-89	0.594935	0.66	0.506	1.28287e-84
Akap13	1.32641e-88	-0.735221	0.279	0.504	2.60401e-84
Ccnd3	1.56528e-88	0.688001	0.27	0.126	3.07297e-84
Pax8	1.9064e-88	-0.901098	0.136	0.343	3.74265e-84
Irak2	2.1152e-88	-0.904702	0.041	0.221	4.15257e-84
Atrnl1	3.39597e-88	-0.751167	0.386	0.58	6.66696e-84
Kansl1l	3.64873e-88	-0.732773	0.389	0.587	7.16319e-84
Whrn	7.16735e-88	0.783503	0.243	0.11	1.40709e-83
Adck1	7.41536e-88	0.711091	0.222	0.095	1.45578e-83
Lrrk2	9.75558e-88	-0.802414	0.273	0.488	1.91522e-83
Wdfy3	6.55549e-87	0.591055	0.682	0.549	1.28697e-82
Garem1	1.94078e-86	0.762652	0.44	0.275	3.81014e-82
Cmip	3.2018e-86	-0.760909	0.401	0.597	6.28578e-82
Acox3	4.5397e-86	-0.900464	0.078	0.269	8.91234e-82
Itpr1	1.09037e-85	-0.564854	0.679	0.783	2.14062e-81
Trio	3.71885e-85	-0.79302	0.29	0.5	7.30085e-81
Slc6a15	6.17815e-85	-1.09497	0.046	0.22	1.2129e-80
Arhgap6	1.93317e-84	0.638466	0.481	0.303	3.7952e-80
Stxbp6	2.04676e-84	-0.879719	0.1	0.296	4.0182e-80
Sash1	3.35319e-84	-0.921417	0.095	0.285	6.58299e-80
Bach2	3.8185e-84	-0.883993	0.107	0.303	7.49648e-80
Aif1l	7.5442e-84	0.600894	0.203	0.083	1.48108e-79
Zfp810	1.41806e-83	-0.848652	0.074	0.261	2.78395e-79
Dglucy	1.64155e-83	-0.859125	0.091	0.283	3.22269e-79
Agps	1.83571e-83	-0.964117	0.179	0.381	3.60387e-79
Cyfip2	6.6144e-83	0.684491	0.376	0.212	1.29854e-78
Slc23a1	1.06098e-82	-0.952454	0.042	0.212	2.08292e-78
Pptc7	1.27502e-82	0.702741	0.329	0.177	2.50313e-78
Rreb1	1.90783e-82	-0.799717	0.243	0.451	3.74546e-78
Ppm1h	4.1383e-82	0.639989	0.614	0.46	8.1243e-78
Ddah1	1.99145e-81	-0.769432	0.265	0.475	3.90961e-77
Phactr2	3.75433e-81	0.605828	0.594	0.437	7.37049e-77
Txnip	4.55489e-81	0.635887	0.262	0.124	8.94217e-77
Arhgap26	1.00516e-80	-1.00605	0.16	0.354	1.97333e-76
Echdc2	1.79223e-80	-0.815946	0.089	0.276	3.5185e-76
Nceh1	3.08716e-80	-0.882794	0.162	0.361	6.06072e-76
Slc36a1	3.19887e-80	-0.818712	0.071	0.252	6.28003e-76
Tom1l2	3.61156e-80	0.687595	0.574	0.427	7.09022e-76
Fmo1	8.81562e-80	-0.831432	0.085	0.272	1.73068e-75
Enpp6	8.97449e-80	-0.893835	0.04	0.206	1.76187e-75
Hacd2	1.40917e-79	-0.797245	0.158	0.358	2.76649e-75
Ankrd44	2.5472e-79	-0.881515	0.042	0.208	5.00067e-75
Upb1	2.98886e-79	-0.816702	0.049	0.219	5.86773e-75
Tspan5	3.48352e-79	-0.884359	0.095	0.28	6.83885e-75
Clec2h	6.10382e-79	-1.16168	0.045	0.21	1.1983e-74
Ksr2	7.79146e-79	-0.832423	0.046	0.214	1.52962e-74
Kalrn	8.80261e-79	0.722128	0.447	0.292	1.72813e-74
Pipox	1.15202e-78	-0.793829	0.085	0.271	2.26164e-74
Csnk1g3	4.63739e-78	-0.750314	0.16	0.361	9.10412e-74
Tesk2	2.16593e-77	-0.878689	0.061	0.232	4.25215e-73
Eci3	5.71602e-77	-0.831266	0.076	0.255	1.12217e-72
Nhsl2	7.69018e-77	-0.813893	0.11	0.297	1.50974e-72
Gipc2	8.15929e-77	-0.77521	0.14	0.336	1.60183e-72
Asap2	2.14968e-76	0.617437	0.215	0.095	4.22026e-72
Sorl1	2.38996e-76	0.644559	0.282	0.143	4.69196e-72
Uhrf1bp1l	8.52854e-76	0.711214	0.412	0.262	1.67432e-71
Gm20732	9.21927e-76	0.700141	0.332	0.187	1.80993e-71
Bcl2	9.93842e-76	0.654734	0.3	0.156	1.95111e-71
Myo6	1.7578e-75	-0.612965	0.447	0.634	3.45092e-71
Gphn	1.91186e-75	-0.54931	0.727	0.804	3.75337e-71
Gatsl2	2.48221e-75	-0.846124	0.071	0.243	4.87307e-71
Pcx	2.78694e-75	-0.80893	0.095	0.275	5.47132e-71
Pank1	2.87655e-75	-0.880271	0.208	0.401	5.64724e-71
Tacc2	3.0728e-75	-0.691666	0.339	0.536	6.03252e-71
Aldh8a1	2.00361e-74	-0.775541	0.054	0.221	3.9335e-70
Nedd4l	2.08097e-74	-0.685487	0.492	0.654	4.08535e-70
Sufu	2.84856e-74	-0.756759	0.108	0.292	5.5923e-70
Neu1	5.0623e-74	-0.782862	0.123	0.313	9.9383e-70
Dhtkd1	6.90001e-74	-0.785966	0.07	0.239	1.35461e-69
Magi2	9.15713e-74	-0.39049	0.728	0.558	1.79773e-69
Zfand3	1.24964e-73	-0.676024	0.332	0.53	2.4533e-69
Dnajc13	1.27982e-73	-0.781011	0.18	0.371	2.51254e-69
Mia2	1.36532e-73	-0.707156	0.249	0.451	2.6804e-69
Ogt	1.44024e-73	0.558386	0.632	0.498	2.82747e-69
Bdh2	1.97466e-73	-0.77966	0.047	0.208	3.87665e-69
Slc25a13	9.47807e-73	-0.706292	0.263	0.461	1.86074e-68
Slc22a8	9.55605e-73	-0.836227	0.071	0.241	1.87604e-68
Itch	1.01431e-72	-0.672302	0.345	0.542	1.99129e-68
Proc	1.02445e-72	-0.743283	0.054	0.219	2.0112e-68
Tnrc6c	1.35514e-72	0.620131	0.535	0.389	2.66041e-68
Chchd3	2.11973e-72	0.553412	0.671	0.554	4.16144e-68
Slc5a2	2.20824e-72	-1.0592	0.092	0.261	4.33521e-68
Myo10	2.32929e-72	0.578666	0.512	0.352	4.57286e-68
Mkln1	2.9219e-72	0.56043	0.638	0.516	5.73627e-68
Ddx5	4.49477e-72	-0.563474	0.627	0.763	8.82414e-68
Lrrc58	8.62671e-72	-0.799439	0.122	0.305	1.69359e-67
Gm17276	1.04432e-71	0.687345	0.331	0.188	2.0502e-67
Zc3h12c	1.31022e-71	-0.812978	0.099	0.273	2.57223e-67
Acsm3	1.44904e-71	-0.929985	0.102	0.277	2.84475e-67
Adhfe1	1.57528e-71	-0.727546	0.272	0.465	3.09258e-67
Ddi2	1.76684e-71	-0.747237	0.228	0.42	3.46865e-67
Manba	2.3392e-71	-0.719409	0.166	0.359	4.59231e-67
Pias2	3.37658e-71	0.666467	0.343	0.201	6.6289e-67
Wwp1	8.6745e-71	-0.754735	0.301	0.488	1.70298e-66
Arhgef18	1.09974e-70	0.617851	0.316	0.175	2.159e-66
Myo19	1.86552e-70	0.632327	0.217	0.1	3.66238e-66
Ldlrad4	3.05945e-70	-0.687334	0.342	0.525	6.00631e-66
Tmem135	4.2937e-70	0.699873	0.448	0.303	8.4294e-66
Aig1	1.14653e-69	0.685904	0.401	0.255	2.25086e-65
Tprkb	1.31352e-69	-0.747999	0.058	0.218	2.57869e-65
Inpp5b	1.33024e-69	-0.759973	0.071	0.235	2.61153e-65
Glis3	1.51135e-69	-0.5093	0.753	0.812	2.96709e-65
Rnf24	2.84484e-69	-1.68768	0.099	0.262	5.58498e-65
Diaph2	3.36031e-69	0.573697	0.56	0.421	6.59696e-65
Ralgapa2	8.90673e-69	-0.855858	0.227	0.418	1.74857e-64
Mpp1	1.73762e-68	-0.815325	0.052	0.205	3.4113e-64
Tango2	1.97025e-68	-0.747122	0.185	0.372	3.86799e-64
Cpeb3	3.1001e-68	0.447512	0.798	0.695	6.08612e-64
Ptbp3	3.48043e-68	0.648388	0.33	0.191	6.83278e-64
Prkca	2.61615e-67	-0.793431	0.123	0.299	5.13602e-63
Usp53	8.23737e-67	0.645914	0.243	0.122	1.61716e-62
Cndp2	9.24909e-67	-0.801573	0.165	0.349	1.81578e-62
Hnf1b	1.10776e-66	-0.796458	0.311	0.485	2.17476e-62
Kifc3	1.39784e-66	-0.722704	0.206	0.39	2.74425e-62
Chdh	2.18475e-65	-0.699515	0.078	0.239	4.28911e-61
Arhgap5	2.24254e-65	0.567538	0.617	0.496	4.40256e-61
Tfcp2l1	2.79658e-65	0.44798	0.512	0.348	5.49024e-61
Picalm	4.61776e-65	-0.662521	0.234	0.423	9.06558e-61
Gm16685	5.08736e-65	0.66507	0.375	0.232	9.98751e-61
Svil	8.21265e-65	-0.76425	0.055	0.204	1.61231e-60
Slc22a5	2.19128e-64	-0.757887	0.09	0.25	4.30193e-60
Ldhd	2.21283e-64	-0.752205	0.107	0.277	4.34423e-60
Slc25a30	2.31275e-64	0.823798	0.401	0.267	4.54038e-60
Epb41l1	2.65704e-64	0.601122	0.331	0.194	5.2163e-60
Flnb	5.43262e-64	0.641469	0.468	0.327	1.06653e-59
Dock1	5.80476e-64	0.570362	0.502	0.357	1.13959e-59
Ttc7b	6.50616e-64	-0.726928	0.069	0.221	1.27729e-59
Fbxl17	9.95169e-64	0.48653	0.737	0.635	1.95372e-59
Ralgapa1	1.50631e-63	0.584592	0.519	0.389	2.95719e-59
Cnot6l	2.16448e-63	0.659011	0.259	0.138	4.24931e-59
Limch1	2.89413e-63	0.431993	0.465	0.3	5.68175e-59
Cflar	3.0487e-63	-0.71696	0.165	0.341	5.98521e-59
Far1	4.90402e-63	-0.684795	0.177	0.356	9.62757e-59
Srgap2	7.12517e-63	-0.766452	0.084	0.239	1.39881e-58
Luzp1	2.57961e-62	0.618233	0.381	0.242	5.06429e-58
Scaper	6.61238e-62	0.635842	0.399	0.261	1.29814e-57
Eml6	9.18335e-62	0.620074	0.274	0.149	1.80287e-57
Zcchc14	2.22574e-61	-0.700243	0.104	0.264	4.36957e-57
Tulp3	2.67785e-61	-0.719836	0.09	0.245	5.25716e-57
Magi3	4.33055e-61	-0.725311	0.152	0.323	8.50174e-57
Galnt11	4.48376e-61	-0.670608	0.164	0.339	8.80252e-57
Acadsb	8.6571e-61	0.652855	0.31	0.181	1.69956e-56
Sfxn1	1.57317e-60	-0.691502	0.082	0.235	3.08845e-56
Rasal2	1.70579e-60	-0.676584	0.184	0.36	3.3488e-56
Dgkd	3.49232e-60	-0.671459	0.073	0.222	6.85611e-56
Ces1d	5.6228e-60	-0.851234	0.123	0.284	1.10387e-55
Ptpn3	9.53357e-60	0.648737	0.411	0.28	1.87163e-55
St3gal6	1.08002e-59	0.536534	0.236	0.12	2.1203e-55
Plxna2	1.47907e-59	0.609471	0.265	0.144	2.90372e-55
Hmgcs1	1.54217e-59	-0.726201	0.155	0.323	3.02759e-55
Prom1	2.87317e-59	0.545381	0.214	0.104	5.6406e-55
Snx6	6.5702e-59	-0.660426	0.127	0.291	1.28986e-54
Wdfy1	7.91141e-59	-0.66787	0.097	0.252	1.55317e-54
Tns1	9.19603e-59	-0.458492	0.77	0.808	1.80536e-54
Ldhb	1.06478e-58	0.49159	0.623	0.499	2.09037e-54
Tcaim	2.16556e-58	-0.682213	0.105	0.259	4.25142e-54
B4galt1	2.27444e-58	-0.712391	0.074	0.219	4.46518e-54
Itgb6	3.08332e-58	-0.853332	0.162	0.32	6.05317e-54
Asxl1	6.52085e-58	0.638323	0.405	0.276	1.28017e-53
Hpcal1	9.39633e-58	0.644544	0.272	0.154	1.84469e-53
Ptpn13	1.17179e-57	-0.651368	0.28	0.457	2.30046e-53
Cpt1a	1.89434e-57	0.640429	0.381	0.252	3.71897e-53
Chd9	2.01312e-57	-0.889323	0.419	0.567	3.95216e-53
Arid5b	2.53386e-57	-0.646014	0.337	0.508	4.97448e-53
Epb41l5	3.40802e-57	-0.662549	0.247	0.42	6.69063e-53
Cox10	1.10056e-56	0.615943	0.234	0.124	2.16062e-52
Ctnnbl1	1.8626e-56	0.613735	0.202	0.1	3.65665e-52
Ogdh	3.41448e-56	0.558858	0.58	0.467	6.7033e-52
Ephx2	3.53598e-56	-0.670836	0.08	0.226	6.94184e-52
Xpnpep1	3.83783e-56	-0.690973	0.082	0.226	7.53443e-52
Adamts6	4.65901e-56	-0.701906	0.083	0.227	9.14656e-52
Igfbp4	5.29611e-56	-0.685516	0.148	0.312	1.03973e-51
Ugt2b38	5.5592e-56	-0.622257	0.252	0.433	1.09138e-51
Luc7l2	6.76838e-56	0.432799	0.756	0.673	1.32877e-51
Ipmk	1.11216e-55	-0.821071	0.074	0.213	2.18338e-51
Ptprg	1.1948e-55	-0.700745	0.35	0.518	2.34564e-51
Mpp5	2.16455e-55	-0.668262	0.15	0.311	4.24945e-51
Aldob	2.36134e-55	-0.553018	0.525	0.689	4.63578e-51
Apex2	3.42535e-55	-0.675827	0.079	0.22	6.72464e-51
Gstt2	3.50143e-55	-0.67491	0.125	0.282	6.87401e-51
Slc6a19	3.79575e-55	-0.799097	0.092	0.237	7.45182e-51
Atp6v1b2	9.52343e-55	-0.675079	0.155	0.317	1.86964e-50
Smurf2	2.28922e-54	-0.619318	0.192	0.357	4.4942e-50
Herpud1	3.23453e-54	-0.625234	0.173	0.339	6.35002e-50
Slco1a1	4.68553e-54	-0.779925	0.103	0.247	9.19864e-50
Zfp697	6.46704e-54	-0.679803	0.102	0.248	1.26961e-49
Ncoa1	1.5762e-53	0.563343	0.517	0.398	3.0944e-49
Dcun1d3	1.83978e-53	-0.661119	0.095	0.239	3.61185e-49
Idh1	1.87633e-53	-0.744302	0.128	0.278	3.68362e-49
Rtn3	1.89935e-53	0.518554	0.549	0.43	3.7288e-49
Lmtk2	2.01396e-53	-0.621893	0.136	0.292	3.95381e-49
Slc22a6	2.36665e-53	-0.696269	0.121	0.275	4.6462e-49
2810474O19Rik	4.2394e-53	-0.762843	0.267	0.428	8.3228e-49
Steap2	5.65158e-53	-0.726042	0.086	0.224	1.10952e-48
Nr3c1	8.62281e-53	-0.670316	0.14	0.292	1.69283e-48
Cd36	9.44132e-53	-0.741374	0.086	0.225	1.85352e-48
Spag9	9.55651e-53	-0.559862	0.384	0.55	1.87613e-48
Fgf1	1.0764e-52	-1.26653	0.249	0.391	2.11318e-48
Ube2e1	1.11391e-52	-0.644187	0.107	0.254	2.18682e-48
Sult1d1	4.38824e-52	-0.662616	0.136	0.289	8.615e-48
Frrs1	5.21836e-52	-0.62341	0.169	0.328	1.02447e-47
Ddo	7.38929e-52	0.581966	0.47	0.351	1.45067e-47
Stat3	1.31012e-51	0.6319	0.352	0.231	2.57203e-47
Rbbp8	3.17835e-51	0.575868	0.252	0.14	6.23974e-47
Mylip	3.83392e-51	-0.640792	0.072	0.206	7.52676e-47
Clasp2	4.36016e-51	0.524292	0.362	0.236	8.55986e-47
Tspan9	4.6993e-51	0.49767	0.397	0.266	9.22567e-47
Shank2	5.62656e-51	0.494618	0.49	0.364	1.10461e-46
Immp2l	1.22177e-50	-0.613495	0.179	0.339	2.39857e-46
Gkap1	2.05638e-50	-0.619294	0.119	0.265	4.03708e-46
Prkcz	2.60455e-50	-0.613816	0.15	0.303	5.11326e-46
Mpv17l	1.21934e-49	-0.678907	0.132	0.277	2.39381e-45
Tpk1	1.74882e-49	-0.572406	0.285	0.447	3.43327e-45
Diaph1	2.22036e-49	0.557321	0.284	0.17	4.35902e-45
Rbpms	2.28393e-49	-0.595216	0.422	0.571	4.4838e-45
Atp13a3	3.48683e-49	-0.655911	0.087	0.221	6.84535e-45
Gatad2a	3.60245e-49	-0.634949	0.086	0.219	7.07233e-45
Nek7	4.24092e-49	-0.566466	0.191	0.349	8.32578e-45
Slc25a42	8.29495e-49	-0.617672	0.101	0.24	1.62846e-44
Fto	8.57806e-49	-0.617437	0.301	0.456	1.68405e-44
Ints6l	9.26451e-49	0.532484	0.202	0.105	1.81881e-44
Larp4b	2.0452e-48	-0.562509	0.358	0.512	4.01513e-44
Dnajc12	2.63475e-48	-0.620749	0.074	0.205	5.17255e-44
Tead1	2.80058e-48	-0.551892	0.337	0.497	5.4981e-44
Grina	6.5217e-48	-0.601693	0.193	0.35	1.28034e-43
Amacr	8.10125e-48	-0.610144	0.101	0.239	1.59044e-43
Ak2	1.01508e-47	-0.597738	0.073	0.201	1.99281e-43
Slc35d1	1.02454e-47	-0.580815	0.1	0.236	2.01137e-43
Ncoa3	1.8069e-47	-0.583787	0.18	0.334	3.5473e-43
Mep1a	2.75887e-47	-0.608076	0.166	0.318	5.41622e-43
Rnf169	2.85309e-47	-0.563375	0.321	0.478	5.60119e-43
Sh3rf1	3.18967e-47	-0.518234	0.439	0.589	6.26197e-43
Arsb	3.4202e-47	-0.648308	0.108	0.245	6.71453e-43
Rb1	1.06807e-46	0.572693	0.35	0.234	2.09684e-42
Mtmr12	2.2545e-46	-0.580635	0.075	0.201	4.42604e-42
Dmxl1	2.77471e-46	-0.604365	0.355	0.51	5.44731e-42
Znrf3	3.17202e-46	0.562081	0.391	0.273	6.2273e-42
Ggt1	4.39774e-46	-0.573853	0.226	0.385	8.63364e-42
Glb1l	6.29333e-46	-0.612091	0.095	0.227	1.23551e-41
Arfgef1	7.593e-46	0.552027	0.444	0.331	1.49066e-41
Syne2	1.53097e-45	-0.522559	0.381	0.537	3.00561e-41
Slc9a8	1.82676e-45	-0.645571	0.121	0.257	3.58629e-41
Sqstm1	1.98317e-45	-0.609508	0.112	0.246	3.89337e-41
Umod	2.7563e-45	0.37515	0.664	0.565	5.41117e-41
Upp2	3.60378e-45	0.606455	0.342	0.229	7.07494e-41
Ccdc50	4.67344e-45	-0.568564	0.194	0.344	9.17491e-41
Prodh	7.03014e-45	-0.628491	0.124	0.261	1.38016e-40
Gab2	9.5062e-45	-0.592208	0.218	0.367	1.86626e-40
Gpx3	1.48879e-44	-0.470813	0.929	0.963	2.92279e-40
Cttnbp2	2.21378e-44	0.463955	0.269	0.157	4.3461e-40
Evi5	3.06315e-44	-0.524889	0.272	0.428	6.01358e-40
Adcy9	3.25058e-44	-0.541723	0.088	0.216	6.38154e-40
AC149090.1	4.4499e-44	-0.549101	0.236	0.393	8.73604e-40
Sec24a	5.26388e-44	-0.534997	0.171	0.317	1.0334e-39
Atp9b	5.45002e-44	0.569893	0.394	0.283	1.06995e-39
Cab39l	1.96041e-43	0.585582	0.283	0.179	3.84867e-39
Pcyt2	2.64199e-43	-0.513478	0.3	0.457	5.18676e-39
Dennd1a	7.76988e-43	-0.423682	0.614	0.715	1.52538e-38
Napsa	1.39825e-42	-0.631153	0.34	0.488	2.74505e-38
Papd5	1.88153e-42	-0.510041	0.166	0.308	3.69381e-38
Zhx2	3.55811e-42	-0.540505	0.123	0.255	6.98528e-38
9130011E15Rik	4.13541e-42	0.535201	0.397	0.285	8.11864e-38
Eml5	6.63042e-42	-0.524342	0.127	0.26	1.30168e-37
Nme7	7.64384e-42	0.572097	0.249	0.151	1.50064e-37
Ubc	7.93644e-42	-0.545063	0.279	0.435	1.55808e-37
Rev3l	8.02904e-42	0.541797	0.39	0.282	1.57626e-37
Fah	8.30367e-42	-0.531454	0.086	0.208	1.63018e-37
Aff1	9.77187e-42	0.488532	0.509	0.399	1.91841e-37
Csad	2.08994e-41	-0.537563	0.154	0.293	4.10297e-37
Fam208a	2.33677e-41	-0.545251	0.21	0.354	4.58755e-37
Fndc3a	3.61582e-41	-0.542746	0.222	0.368	7.09859e-37
Nat8f1	4.06145e-41	-0.516859	0.203	0.354	7.97344e-37
Uvrag	4.35535e-41	-0.538001	0.175	0.313	8.55043e-37
Gstz1	7.40602e-41	-0.491918	0.146	0.283	1.45395e-36
Eva1a	1.03129e-40	0.573743	0.259	0.161	2.02463e-36
Herc3	1.10027e-40	-0.530022	0.179	0.318	2.16006e-36
Abat	1.64318e-40	-0.514049	0.169	0.309	3.22589e-36
Supt3	2.80888e-40	0.538646	0.324	0.218	5.51439e-36
Mpc1	2.84467e-40	0.443205	0.527	0.422	5.58466e-36
Rida	5.80511e-40	-0.502736	0.28	0.436	1.13966e-35
Jak1	1.10602e-39	-0.52992	0.143	0.274	2.17133e-35
Aldh2	1.13286e-39	-0.543948	0.111	0.237	2.22403e-35
Gclm	1.1581e-39	-0.542687	0.187	0.325	2.27358e-35
Rmdn1	1.1708e-39	0.530785	0.36	0.253	2.29851e-35
Alas1	1.45582e-39	-0.580566	0.103	0.224	2.85806e-35
Mbd5	1.57223e-39	0.444297	0.541	0.441	3.0866e-35
Vgll4	1.63697e-39	0.522547	0.395	0.286	3.2137e-35
Wdr72	2.29709e-39	0.486575	0.367	0.257	4.50964e-35
Zfp609	2.35617e-39	0.514031	0.413	0.306	4.62563e-35
Ahcyl2	3.41272e-39	-0.407475	0.472	0.608	6.69985e-35
Kif12	3.9699e-39	-0.545265	0.101	0.221	7.79371e-35
Zcchc11	3.98578e-39	0.526673	0.257	0.159	7.82487e-35
Tet2	4.30711e-39	-0.935619	0.313	0.434	8.45572e-35
Ankrd10	4.80947e-39	0.51452	0.279	0.179	9.44195e-35
Nus1	6.38695e-39	-0.574516	0.111	0.232	1.25389e-34
Acot11	6.84317e-39	0.519388	0.279	0.178	1.34345e-34
Ttc3	7.56067e-39	0.454428	0.276	0.172	1.48431e-34
Glud1	9.0901e-39	-0.54685	0.291	0.434	1.78457e-34
Rabgef1	9.73316e-39	0.49438	0.21	0.12	1.91081e-34
Exoc6	1.10385e-38	-0.489234	0.242	0.388	2.16707e-34
Agl	1.33124e-38	0.509657	0.225	0.133	2.61349e-34
Ranbp3l	2.74633e-38	-0.787538	0.106	0.223	5.3916e-34
Zhx3	2.78728e-38	0.521924	0.429	0.327	5.47198e-34
Mlec	2.82453e-38	-0.531023	0.114	0.237	5.54512e-34
Ankrd28	3.65838e-38	0.561738	0.424	0.326	7.18213e-34
Crot	7.40717e-38	-0.597524	0.128	0.25	1.45418e-33
Pdgfc	9.41962e-38	-0.504104	0.145	0.274	1.84926e-33
Idh2	9.93691e-38	0.467889	0.337	0.23	1.95081e-33
Nhsl1	1.65883e-37	-0.534255	0.111	0.229	3.25661e-33
Ap2a2	2.12087e-37	-0.502399	0.16	0.29	4.16369e-33
5031425E22Rik	2.22475e-37	0.433544	0.429	0.322	4.36762e-33
Enah	3.61515e-37	0.491401	0.297	0.196	7.09727e-33
Mthfd1	5.14184e-37	0.524331	0.331	0.23	1.00945e-32
Epb41	5.17579e-37	0.356435	0.716	0.642	1.01611e-32
Xrcc4	5.24432e-37	0.53467	0.235	0.143	1.02956e-32
Glb1	1.1858e-36	-0.455912	0.154	0.284	2.32797e-32
Klf9	1.25581e-36	-0.523238	0.17	0.301	2.46542e-32
Tlk1	1.27316e-36	-0.461002	0.23	0.37	2.49946e-32
Rbm39	1.80562e-36	0.315708	0.774	0.719	3.54479e-32
Bphl	2.2566e-36	-0.507809	0.15	0.279	4.43016e-32
Dock5	2.3245e-36	-0.493002	0.107	0.224	4.56346e-32
Arhgef28	5.16923e-36	0.443063	0.546	0.458	1.01482e-31
Ccdc107	5.87e-36	-0.495667	0.09	0.202	1.1524e-31
Vti1a	9.7055e-36	-0.395106	0.5	0.623	1.90538e-31
Cpeb4	1.34854e-35	-0.470258	0.305	0.443	2.64746e-31
Rin2	2.49081e-35	-0.484908	0.208	0.34	4.88995e-31
Por	3.51816e-35	-0.519007	0.234	0.37	6.90685e-31
Dlg5	4.22907e-35	0.483346	0.225	0.137	8.30251e-31
Exoc6b	4.4025e-35	0.405579	0.444	0.339	8.64298e-31
Cbx5	5.55742e-35	0.529646	0.233	0.145	1.09103e-30
Aqp1	6.26734e-35	-0.526104	0.11	0.226	1.2304e-30
Cyp2e1	6.67978e-35	-0.55009	0.165	0.292	1.31137e-30
Sec11a	7.87218e-35	-0.457736	0.118	0.237	1.54547e-30
Snap23	8.10966e-35	-0.442461	0.099	0.212	1.59209e-30
Fam168a	9.13734e-35	0.438626	0.325	0.224	1.79384e-30
Gab1	3.88846e-34	-0.487291	0.168	0.293	7.63383e-30
Pepd	5.10006e-34	-0.480748	0.112	0.225	1.00124e-29
Ston2	6.51225e-34	0.447309	0.269	0.173	1.27849e-29
Gsr	7.979e-34	-0.482554	0.094	0.202	1.56644e-29
Abca3	1.29331e-33	-0.470188	0.181	0.307	2.53903e-29
Adk	2.41036e-33	-0.370294	0.473	0.6	4.73202e-29
Gm20388	2.535e-33	-0.455295	0.45	0.576	4.97672e-29
Gcnt2	3.56194e-33	0.448701	0.521	0.428	6.99279e-29
Slc33a1	3.5751e-33	-0.503912	0.11	0.221	7.01863e-29
Cask	4.52543e-33	0.435855	0.205	0.121	8.88432e-29
Mast2	1.14052e-32	-0.438698	0.121	0.235	2.23907e-28
Man2a1	1.55265e-32	0.549514	0.332	0.242	3.04816e-28
Cat	2.24943e-32	-0.461105	0.195	0.324	4.41609e-28
Atxn1	2.35793e-32	-0.639427	0.716	0.742	4.62908e-28
H3f3b	2.51846e-32	-0.497071	0.143	0.259	4.94424e-28
Sipa1l3	2.72904e-32	0.454013	0.268	0.176	5.35766e-28
Cyb5a	6.16833e-32	-0.434948	0.307	0.444	1.21097e-27
Chuk	7.17672e-32	-0.430429	0.189	0.315	1.40893e-27
Id2	1.24345e-31	-0.515558	0.162	0.28	2.44114e-27
Dmxl2	1.63807e-31	-0.432513	0.098	0.203	3.21586e-27
Atrx	2.40447e-31	0.427548	0.45	0.359	4.72046e-27
Trappc9	2.42859e-31	-0.436962	0.227	0.356	4.76781e-27
Wsb1	2.49323e-31	0.403019	0.215	0.131	4.8947e-27
Slc25a17	5.75638e-31	-0.477367	0.111	0.216	1.13009e-26
Clpx	9.0567e-31	-0.438035	0.184	0.306	1.77801e-26
Dnajc19	1.08601e-30	-0.505849	0.137	0.248	2.13206e-26
Mnat1	1.2281e-30	0.450741	0.257	0.17	2.411e-26
Ndufs4	1.26413e-30	0.480702	0.314	0.223	2.48174e-26
Mettl7a1	1.57045e-30	-0.46589	0.132	0.244	3.0831e-26
Gbe1	2.37463e-30	0.5185	0.271	0.184	4.66188e-26
Gm37494	3.08236e-30	0.509303	0.212	0.133	6.05128e-26
Anxa11	3.49464e-30	0.486773	0.208	0.129	6.86068e-26
Spag5	4.18436e-30	-0.717898	0.157	0.268	8.21474e-26
Mad1l1	4.32639e-30	-0.661879	0.13	0.236	8.49357e-26
Nectin3	7.83526e-30	-0.410862	0.134	0.245	1.53822e-25
Pdlim5	9.01085e-30	-0.472183	0.121	0.227	1.76901e-25
Blmh	2.48406e-29	-0.456362	0.114	0.216	4.87671e-25
Lgmn	3.05869e-29	-0.477918	0.205	0.323	6.00482e-25
Lamb1	4.03612e-29	0.47081	0.242	0.16	7.92371e-25
Slc25a51	4.23949e-29	-0.426642	0.219	0.341	8.32296e-25
Aco1	5.42345e-29	-0.413351	0.112	0.216	1.06473e-24
Arhgap29	8.88078e-29	0.466047	0.27	0.185	1.74347e-24
Metap1d	1.20991e-28	0.492571	0.236	0.156	2.37529e-24
Wbp1l	1.27512e-28	0.442109	0.255	0.172	2.50332e-24
Shroom3	1.91742e-28	-0.583991	0.278	0.397	3.76428e-24
Slc7a8	3.99208e-28	-0.790901	0.126	0.219	7.83725e-24
Acadm	5.24966e-28	-0.44443	0.194	0.311	1.03061e-23
Cyth1	1.62994e-27	0.458664	0.22	0.142	3.19991e-23
Celf2	2.58305e-27	0.3261	0.212	0.134	5.07105e-23
E130308A19Rik	4.25211e-27	0.422169	0.317	0.23	8.34775e-23
Lamp2	4.57517e-27	-0.394704	0.304	0.432	8.98197e-23
Ccser2	5.62346e-27	-0.458565	0.143	0.245	1.104e-22
Aldh6a1	5.73354e-27	-0.37279	0.257	0.383	1.12561e-22
Wwox	6.24445e-27	0.445674	0.571	0.492	1.22591e-22
Prpf38b	6.82837e-27	-0.423595	0.147	0.252	1.34054e-22
Ablim1	7.06355e-27	0.331917	0.637	0.574	1.38672e-22
Crebrf	7.43103e-27	-0.359175	0.184	0.3	1.45886e-22
Nrip1	8.73243e-27	-0.423869	0.244	0.362	1.71435e-22
Ccs	9.88745e-27	-0.364935	0.126	0.229	1.9411e-22
Srpk2	1.06986e-26	0.437331	0.327	0.243	2.10034e-22
Tcn2	1.42404e-26	-0.401678	0.346	0.473	2.79567e-22
Sfxn5	1.52346e-26	0.531331	0.27	0.191	2.99087e-22
Usp2	1.73118e-26	0.428743	0.236	0.157	3.39866e-22
Polr3e	2.0758e-26	-0.434703	0.117	0.215	4.07521e-22
Nipsnap2	2.11862e-26	0.416531	0.34	0.255	4.15927e-22
Khk	2.46513e-26	-0.383985	0.111	0.21	4.83955e-22
Large1	2.89654e-26	-0.47638	0.222	0.329	5.68649e-22
Klk1	3.29742e-26	0.375456	0.373	0.282	6.47349e-22
Selenbp1	5.91382e-26	-0.381948	0.195	0.311	1.161e-21
Selenop	6.02755e-26	-0.443607	0.286	0.405	1.18333e-21
Ush1c	9.24774e-26	0.413157	0.222	0.147	1.81552e-21
Atp6v0a4	1.14257e-25	0.304163	0.597	0.521	2.2431e-21
Pik3c2a	1.1463e-25	-0.372004	0.248	0.366	2.25042e-21
Usp25	1.17775e-25	0.43442	0.249	0.171	2.31215e-21
Med14	1.20795e-25	-0.425095	0.121	0.217	2.37145e-21
Hook2	1.21305e-25	-0.401065	0.111	0.206	2.38145e-21
Lmbrd2	1.83865e-25	-0.382951	0.107	0.201	3.60963e-21
Polr2a	1.98068e-25	-0.756388	0.172	0.276	3.88848e-21
Pitpna	2.86773e-25	0.423341	0.284	0.202	5.62992e-21
Plekha1	4.21969e-25	0.380637	0.3	0.215	8.2841e-21
Fam172a	4.50842e-25	0.432537	0.386	0.302	8.85094e-21
Mcu	4.77534e-25	-0.427692	0.124	0.218	9.37494e-21
Herc4	5.81169e-25	-0.364465	0.224	0.337	1.14095e-20
Rrbp1	5.958e-25	-0.371111	0.129	0.227	1.16967e-20
Aco2	7.04849e-25	0.397512	0.452	0.376	1.38376e-20
Spink1	1.64856e-24	-0.436281	0.233	0.347	3.23645e-20
Ppp2r3a	1.91674e-24	0.268494	0.557	0.471	3.76295e-20
Etnk1	2.74016e-24	0.303114	0.289	0.202	5.37948e-20
Dcun1d1	2.96528e-24	0.4436	0.215	0.143	5.82144e-20
Tns3	3.57624e-24	-0.380116	0.205	0.313	7.02087e-20
Sptlc2	3.65997e-24	-0.438792	0.232	0.34	7.18526e-20
Ftl1	4.66784e-24	-0.41043	0.522	0.627	9.16391e-20
Fnip1	5.76218e-24	-0.385253	0.222	0.332	1.13123e-19
App	7.43344e-24	-0.357664	0.508	0.609	1.45933e-19
Ankrd13c	7.77486e-24	-0.387865	0.213	0.323	1.52636e-19
2024-03-06	9.26616e-24	-0.353656	0.218	0.327	1.81913e-19
Golga4	9.60445e-24	-0.367893	0.259	0.371	1.88555e-19
Dip2c	1.24795e-23	-0.376234	0.397	0.511	2.44998e-19
Ywhaq	1.31858e-23	0.394097	0.202	0.132	2.58865e-19
Map7	1.35068e-23	-0.351313	0.317	0.438	2.65166e-19
Arhgef3	1.54439e-23	0.363852	0.567	0.501	3.03195e-19
Deptor	1.76657e-23	0.430936	0.313	0.233	3.46813e-19
Nfib	2.30152e-23	-0.373327	0.453	0.558	4.51835e-19
Tnpo1	2.48543e-23	-0.349736	0.226	0.337	4.87939e-19
Herc1	3.64296e-23	0.398902	0.366	0.287	7.15185e-19
Zfp445	4.36397e-23	-0.371636	0.147	0.244	8.56734e-19
Tnks2	4.42523e-23	-0.377546	0.271	0.383	8.68762e-19
Wdfy2	4.50966e-23	-0.342175	0.138	0.234	8.85337e-19
Ptprf	4.56297e-23	0.398117	0.29	0.212	8.95802e-19
Dync2h1	6.99502e-23	-0.339254	0.17	0.272	1.37326e-18
Cox7b	7.54111e-23	0.36201	0.276	0.197	1.48047e-18
Fgfr1	7.64965e-23	0.457659	0.221	0.151	1.50178e-18
Pds5b	8.76124e-23	0.445576	0.251	0.179	1.72001e-18
Fam234a	1.00508e-22	0.44667	0.21	0.141	1.97316e-18
Gns	1.13893e-22	-0.374925	0.133	0.226	2.23595e-18
Btbd9	1.24651e-22	0.346145	0.487	0.417	2.44715e-18
Fuca2	1.28498e-22	-0.396277	0.124	0.216	2.52268e-18
Eif4g3	1.71232e-22	-0.348207	0.309	0.42	3.36163e-18
Elovl7	1.72269e-22	0.402733	0.248	0.174	3.38198e-18
Taf15	1.78617e-22	-0.352083	0.165	0.264	3.50661e-18
Fam126b	2.20825e-22	-0.334488	0.12	0.212	4.33523e-18
Kif16b	2.23063e-22	0.390851	0.346	0.268	4.37918e-18
Sppl2a	2.30965e-22	0.456489	0.218	0.149	4.53431e-18
Cachd1	2.69281e-22	0.410548	0.339	0.263	5.28652e-18
Phactr4	2.69415e-22	-0.361293	0.229	0.338	5.28916e-18
Traf3	2.83406e-22	-0.336396	0.126	0.218	5.56384e-18
Osbpl11	2.87192e-22	-0.360594	0.119	0.208	5.63815e-18
Vwa8	3.30344e-22	-0.350023	0.428	0.529	6.48532e-18
Wls	3.63772e-22	0.319681	0.54	0.462	7.14157e-18
Lrpap1	4.68127e-22	-0.349588	0.138	0.234	9.19026e-18
Copa	5.52311e-22	0.444737	0.26	0.189	1.0843e-17
Arhgap35	5.94604e-22	0.427637	0.313	0.239	1.16733e-17
Pde8a	6.25026e-22	0.418248	0.368	0.292	1.22705e-17
Hnf1aos1	6.363e-22	-0.475427	0.314	0.415	1.24918e-17
Tmem27	7.8121e-22	-0.402125	0.378	0.491	1.53367e-17
0610040J01Rik	8.9213e-22	0.272404	0.45	0.362	1.75143e-17
Smg6	9.13632e-22	-0.352451	0.444	0.545	1.79364e-17
D630045J12Rik	1.33076e-21	-0.334151	0.206	0.31	2.61254e-17
Thoc7	1.53113e-21	-0.339741	0.148	0.241	3.00591e-17
Numb	1.66053e-21	-0.377427	0.287	0.392	3.25995e-17
Rapgef3	1.66344e-21	-0.336156	0.211	0.315	3.26566e-17
Kidins220	1.68992e-21	0.34198	0.521	0.457	3.31766e-17
Snx9	2.67776e-21	-0.342404	0.137	0.227	5.25699e-17
Dmtn	2.86804e-21	0.389413	0.277	0.203	5.63053e-17
Map2k1	2.97487e-21	0.402999	0.228	0.159	5.84026e-17
Bicc1	3.36246e-21	0.246358	0.712	0.656	6.60117e-17
Atp2a2	3.51171e-21	-0.319868	0.34	0.451	6.89419e-17
Arfgef2	3.85698e-21	0.388558	0.335	0.26	7.57202e-17
Fam13a	3.91244e-21	0.254083	0.36	0.276	7.6809e-17
Map3k5	4.90896e-21	-0.341454	0.324	0.434	9.63727e-17
B4galt5	5.37394e-21	-0.359362	0.149	0.241	1.05501e-16
Sestd1	7.48079e-21	0.389371	0.327	0.254	1.46863e-16
Slc30a9	7.81621e-21	-0.337957	0.22	0.325	1.53448e-16
Phf21a	9.80872e-21	0.314496	0.526	0.464	1.92565e-16
Fbxl20	9.89848e-21	-0.358059	0.156	0.248	1.94327e-16
Tax1bp1	1.05154e-20	-0.340357	0.198	0.3	2.06438e-16
Foxo1	1.16096e-20	-0.342956	0.195	0.293	2.2792e-16
Nat8	1.31434e-20	-0.357221	0.13	0.221	2.58031e-16
Ttc19	1.47235e-20	0.407555	0.29	0.22	2.89052e-16
Ahcyl1	1.47242e-20	-0.347282	0.152	0.243	2.89066e-16
Neo1	1.73843e-20	0.397854	0.264	0.194	3.41289e-16
Nedd4	2.01102e-20	0.338634	0.434	0.365	3.94803e-16
Caprin1	2.16811e-20	-0.335559	0.248	0.353	4.25643e-16
Bcl2l1	2.81426e-20	-0.407466	0.275	0.374	5.52496e-16
Sh3gl2	2.98813e-20	0.410294	0.219	0.152	5.86629e-16
Pwwp2a	3.34268e-20	-0.329835	0.165	0.257	6.56234e-16
Gdi2	3.76471e-20	-0.335871	0.181	0.277	7.39088e-16
Zfyve9	3.98634e-20	0.387998	0.282	0.212	7.82598e-16
Macrod1	6.20517e-20	-0.333129	0.204	0.3	1.2182e-15
Zfand6	6.43257e-20	0.350452	0.324	0.249	1.26284e-15
Ndufs3	6.96011e-20	0.356442	0.24	0.171	1.36641e-15
Skap2	7.79482e-20	0.401057	0.306	0.237	1.53028e-15
Sat1	8.0391e-20	-0.342274	0.2	0.298	1.57824e-15
Dlat	9.64497e-20	0.419176	0.247	0.179	1.8935e-15
Eif5	1.01282e-19	-0.362306	0.21	0.308	1.98837e-15
Crim1	1.02572e-19	-0.419526	0.226	0.321	2.0137e-15
Lekr1	1.17492e-19	0.415633	0.22	0.155	2.3066e-15
Acy3	1.20724e-19	-0.327807	0.283	0.396	2.37006e-15
Hagh	1.2267e-19	-0.311086	0.193	0.291	2.40826e-15
Spata5	1.39121e-19	0.380457	0.235	0.168	2.73123e-15
Ypel2	1.67471e-19	-0.40733	0.128	0.21	3.28778e-15
Clec16a	2.19146e-19	0.388386	0.234	0.167	4.30227e-15
Tmbim6	2.84662e-19	-0.327543	0.413	0.524	5.58848e-15
Nampt	3.21079e-19	0.429536	0.21	0.148	6.30343e-15
Kdm7a	3.2211e-19	0.406449	0.239	0.174	6.32366e-15
Kif1b	3.22391e-19	-0.325514	0.28	0.384	6.32918e-15
Tfcp2	3.27024e-19	-0.325793	0.123	0.205	6.42013e-15
Nav2	3.95733e-19	0.328614	0.297	0.222	7.76904e-15
Ubxn4	4.73462e-19	-0.354786	0.21	0.305	9.295e-15
Mbd2	5.02688e-19	-0.340576	0.165	0.253	9.86876e-15
Srsf10	7.00176e-19	0.377476	0.222	0.158	1.37459e-14
Tex2	7.05707e-19	0.421617	0.226	0.162	1.38544e-14
Fcho2	7.40596e-19	-0.272985	0.329	0.439	1.45394e-14
Hpn	9.05837e-19	-0.298483	0.207	0.302	1.77834e-14
D17Wsu92e	9.64943e-19	-0.303166	0.123	0.205	1.89438e-14
Atxn7	1.04227e-18	-0.312438	0.297	0.402	2.04618e-14
Dnase1	1.34794e-18	-0.411018	0.156	0.244	2.64628e-14
Cpped1	1.7655e-18	-0.333514	0.229	0.324	3.46603e-14
Nisch	1.82774e-18	-0.293782	0.309	0.415	3.58823e-14
Rere	2.10537e-18	-0.224958	0.7	0.764	4.13327e-14
Nr2f2	2.27803e-18	-0.347238	0.129	0.21	4.47223e-14
Stau2	2.49318e-18	0.405347	0.314	0.249	4.89461e-14
Dip2b	2.49691e-18	0.368478	0.289	0.22	4.90193e-14
Rora	2.81673e-18	-0.294931	0.514	0.611	5.52981e-14
Tmbim4	3.35812e-18	-0.334224	0.189	0.281	6.59265e-14
Clybl	3.49768e-18	-0.295313	0.395	0.496	6.86664e-14
Itgb5	3.69888e-18	0.378849	0.221	0.158	7.26164e-14
Sergef	4.50433e-18	0.343796	0.215	0.152	8.8429e-14
Lpl	5.31471e-18	-0.470413	0.203	0.286	1.04338e-13
Ndfip1	6.34498e-18	-0.288404	0.137	0.22	1.24565e-13
Zfp292	6.59096e-18	0.365317	0.345	0.278	1.29394e-13
Sptbn1	1.01595e-17	-0.328362	0.431	0.532	1.99452e-13
Asap1	1.29482e-17	0.255408	0.321	0.249	2.54199e-13
Psmd11	1.34572e-17	-0.319124	0.144	0.226	2.64193e-13
Tmem176b	1.65705e-17	-0.344891	0.201	0.293	3.25312e-13
Tpd52	1.67174e-17	-0.333588	0.159	0.24	3.28196e-13
Map2k6	1.82686e-17	-0.299417	0.127	0.205	3.58648e-13
Farp1	2.02817e-17	0.336344	0.352	0.282	3.98171e-13
Jmjd1c	3.5362e-17	0.300442	0.504	0.453	6.94226e-13
Cyb5b	4.14962e-17	-0.310365	0.268	0.366	8.14653e-13
Atpif1	4.42727e-17	-0.305416	0.208	0.3	8.69161e-13
Sfmbt1	4.72253e-17	-0.302646	0.163	0.248	9.27126e-13
Tgfbr1	4.73534e-17	0.370086	0.226	0.164	9.29643e-13
Shb	4.88224e-17	-0.314684	0.232	0.324	9.58481e-13
Pikfyve	5.39255e-17	-0.305829	0.166	0.249	1.05867e-12
St13	5.69342e-17	-0.309092	0.159	0.241	1.11773e-12
Ube4b	8.08425e-17	-0.297717	0.185	0.271	1.5871e-12
Adam10	8.94472e-17	-0.262384	0.129	0.207	1.75603e-12
Cyba	9.51041e-17	-0.317457	0.163	0.248	1.86708e-12
Tnrc6b	1.12618e-16	0.252704	0.607	0.556	2.21091e-12
Fchsd2	1.25094e-16	-0.355884	0.203	0.288	2.45585e-12
Spp1	1.41173e-16	0.209965	0.404	0.331	2.77151e-12
Cs	1.6696e-16	0.386301	0.23	0.17	3.27777e-12
Atad2b	1.79553e-16	-0.28868	0.285	0.381	3.52498e-12
Pi4ka	1.80964e-16	0.33109	0.424	0.366	3.55268e-12
Pde4c	1.88489e-16	0.345503	0.438	0.382	3.70042e-12
Wdpcp	1.96486e-16	-0.23491	0.13	0.206	3.85741e-12
Faf1	2.19783e-16	0.319234	0.482	0.434	4.31479e-12
Pex14	2.57223e-16	-0.294433	0.167	0.248	5.0498e-12
Rbpms2	3.33045e-16	-0.291989	0.139	0.216	6.53834e-12
Sirt3	4.0657e-16	-0.250165	0.227	0.321	7.98178e-12
Psme4	4.28874e-16	-0.263854	0.42	0.524	8.41965e-12
Col4a3	4.6451e-16	-0.367442	0.535	0.595	9.11926e-12
Scai	4.86527e-16	0.351793	0.219	0.16	9.5515e-12
Tmem176a	5.97074e-16	-0.330427	0.22	0.309	1.17218e-11
Itga1	6.66988e-16	0.331934	0.291	0.228	1.30943e-11
Zfp871	7.34689e-16	-0.294498	0.128	0.202	1.44234e-11
Trim24	7.48355e-16	0.367498	0.272	0.212	1.46917e-11
Ctsl	9.31623e-16	-0.383953	0.176	0.255	1.82896e-11
St3gal3	9.41391e-16	-0.283777	0.215	0.301	1.84814e-11
Chd1	9.61267e-16	-0.273702	0.129	0.202	1.88716e-11
Rbbp4	9.67956e-16	-0.288004	0.129	0.203	1.90029e-11
Srsf2	1.05735e-15	-0.2943	0.298	0.394	2.0758e-11
Setd3	1.13444e-15	-0.269557	0.136	0.211	2.22714e-11
Pth1r	1.26295e-15	-0.286256	0.233	0.324	2.47943e-11
Nfx1	1.32168e-15	-0.299965	0.154	0.231	2.59472e-11
Cog5	1.3403e-15	0.327384	0.374	0.313	2.63128e-11
Comt	1.43164e-15	-0.317298	0.201	0.284	2.81059e-11
Abhd18	2.0507e-15	0.36316	0.32	0.261	4.02594e-11
Dtnbp1	2.45278e-15	-0.309658	0.148	0.223	4.81531e-11
Atp6v1h	2.48763e-15	0.322138	0.282	0.221	4.88371e-11
Emsy	2.53048e-15	0.34554	0.229	0.171	4.96784e-11
Dlg1	2.83418e-15	0.326254	0.438	0.387	5.56406e-11
Ube4a	3.65138e-15	-0.275128	0.166	0.245	7.16838e-11
9930021J03Rik	3.81236e-15	0.320803	0.347	0.288	7.48442e-11
Plekha6	4.34386e-15	0.312774	0.448	0.388	8.52787e-11
Immt	5.49386e-15	0.319807	0.312	0.251	1.07855e-10
Mkl1	6.25353e-15	0.343605	0.271	0.212	1.22769e-10
Plekhm2	6.37767e-15	-0.326331	0.195	0.275	1.25206e-10
Slc12a1	7.17742e-15	-2.33677	0.255	0.317	1.40907e-10
Ssbp3	7.46742e-15	0.355549	0.247	0.19	1.466e-10
Atp2b1	7.66752e-15	0.319798	0.294	0.234	1.50529e-10
Zfp608	8.36579e-15	-0.307809	0.185	0.262	1.64237e-10
Slco3a1	1.03421e-14	0.259373	0.49	0.423	2.03035e-10
Ptma	1.54414e-14	-0.326119	0.155	0.228	3.03145e-10
Ammecr1l	1.55049e-14	-0.264891	0.156	0.232	3.04393e-10
Phc2	1.61821e-14	-0.294339	0.155	0.228	3.17687e-10
Ints6	1.62424e-14	-0.26304	0.164	0.241	3.18871e-10
Hipk2	1.87057e-14	0.23742	0.424	0.365	3.67231e-10
Rbm26	1.95019e-14	-0.264093	0.367	0.463	3.82862e-10
Cdh16	2.06093e-14	0.27888	0.286	0.223	4.04602e-10
Aplp2	2.72736e-14	0.299984	0.234	0.177	5.35435e-10
Mapre2	2.9725e-14	-0.265869	0.148	0.221	5.83562e-10
Nsd3	3.3103e-14	-0.235077	0.347	0.443	6.49877e-10
Tnrc6a	3.51474e-14	0.3523	0.228	0.174	6.90013e-10
Add1	3.73861e-14	-0.266171	0.191	0.269	7.33965e-10
Tardbp	4.27988e-14	-0.266825	0.198	0.278	8.40226e-10
Vmp1	4.89207e-14	-0.433354	0.314	0.402	9.60411e-10
Ttc36	1.04047e-13	-0.27628	0.161	0.237	2.04264e-09
Aftph	1.13734e-13	-0.260542	0.269	0.357	2.23282e-09
Rdx	1.17129e-13	-0.25036	0.216	0.295	2.29947e-09
Klhl24	1.31815e-13	-0.248261	0.15	0.223	2.5878e-09
Nt5c2	1.46176e-13	-0.238139	0.16	0.236	2.86974e-09
Etl4	1.69245e-13	0.257283	0.274	0.213	3.32261e-09
Sema4b	1.98291e-13	0.297855	0.206	0.151	3.89286e-09
Catspere2	2.07452e-13	0.304754	0.314	0.255	4.0727e-09
Nktr	2.12668e-13	0.264448	0.462	0.415	4.1751e-09
Nbr1	2.16466e-13	-0.266067	0.165	0.238	4.24966e-09
D930016D06Rik	2.27668e-13	-0.252757	0.146	0.216	4.46958e-09
Rai1	2.53021e-13	0.34059	0.279	0.225	4.96732e-09
Lrrc8d	2.65397e-13	-0.254733	0.329	0.415	5.21027e-09
Glis2	2.71761e-13	-0.223396	0.134	0.202	5.33521e-09
Tsc1	3.79162e-13	0.324237	0.232	0.178	7.44371e-09
Vps13a	5.65291e-13	-0.228699	0.347	0.437	1.10978e-08
Sdha	6.18442e-13	0.270776	0.373	0.318	1.21413e-08
Ccnl1	7.23293e-13	-0.275024	0.156	0.225	1.41997e-08
Rars2	1.08426e-12	-0.235547	0.179	0.251	2.12861e-08
Map2k5	1.11228e-12	-0.214474	0.253	0.336	2.18362e-08
BC005561	1.1156e-12	-0.243614	0.308	0.394	2.19015e-08
Mpp6	1.20743e-12	-0.229276	0.24	0.321	2.37042e-08
Cdk8	1.2362e-12	-0.224197	0.304	0.388	2.42691e-08
4833439L19Rik	1.27653e-12	-0.238721	0.29	0.377	2.50608e-08
Tmem87a	1.33152e-12	-0.23142	0.176	0.247	2.61405e-08
Hmg20a	1.56166e-12	0.315918	0.284	0.23	3.06586e-08
Fkbp5	1.68073e-12	0.213486	0.427	0.366	3.29961e-08
Ankhd1	1.8461e-12	-0.231901	0.469	0.555	3.62427e-08
Rmnd1	2.08273e-12	0.327796	0.24	0.189	4.08881e-08
Ccnl2	2.10091e-12	-0.260473	0.335	0.421	4.1245e-08
Fbxw11	2.11279e-12	-0.216373	0.214	0.293	4.14783e-08
Ppm1l	2.38137e-12	0.280865	0.264	0.209	4.6751e-08
Eef1a1	2.74777e-12	-0.309208	0.467	0.548	5.39441e-08
Nploc4	2.7683e-12	-0.228648	0.151	0.219	5.43473e-08
Igsf5	3.19337e-12	-0.208266	0.387	0.473	6.26922e-08
Baz2b	3.26324e-12	-0.232262	0.492	0.57	6.40639e-08
Pdpk1	3.43586e-12	-0.260282	0.175	0.244	6.74528e-08
Thada	4.56326e-12	-0.245478	0.179	0.249	8.9586e-08
Otud7b	4.82543e-12	-0.280027	0.194	0.264	9.47329e-08
Tef	4.87679e-12	-0.22627	0.323	0.405	9.57412e-08
Psmd1	5.39148e-12	-0.214536	0.176	0.247	1.05846e-07
Gm37240	5.57237e-12	0.271961	0.214	0.163	1.09397e-07
Hspa9	6.95085e-12	-0.305508	0.184	0.251	1.36459e-07
Snd1	7.73844e-12	-0.233034	0.206	0.28	1.51921e-07
Add3	8.146e-12	0.277084	0.241	0.189	1.59922e-07
Hspa8	9.4838e-12	-0.294954	0.339	0.426	1.86186e-07
Apc	9.76017e-12	0.31352	0.291	0.241	1.91612e-07
Trip12	1.00265e-11	-0.203155	0.396	0.483	1.9684e-07
Fam107b	1.02247e-11	-0.26192	0.169	0.237	2.00732e-07
Brd4	1.02714e-11	-0.226105	0.35	0.435	2.01647e-07
Ubn2	1.02864e-11	0.245282	0.55	0.521	2.01942e-07
Ulk2	1.11621e-11	-0.211134	0.195	0.266	2.19134e-07
Atxn7l1	1.18316e-11	-0.242893	0.23	0.304	2.32279e-07
Atg10	1.19904e-11	0.343259	0.217	0.17	2.35396e-07
Gpx4	1.35065e-11	-0.252293	0.17	0.239	2.65159e-07
Ubr5	1.36522e-11	-0.205723	0.295	0.38	2.6802e-07
Med13l	1.44808e-11	-0.21729	0.212	0.286	2.84286e-07
Erc1	1.69905e-11	0.263805	0.348	0.297	3.33558e-07
Abl2	1.79582e-11	-0.219134	0.156	0.222	3.52556e-07
Cwc27	1.81486e-11	0.30262	0.22	0.172	3.56292e-07
Rnf11	1.92797e-11	-0.246983	0.138	0.201	3.78499e-07
Snrnp70	2.11388e-11	-0.210937	0.333	0.422	4.14997e-07
Kap	2.19005e-11	-0.222953	0.999	0.999	4.2995e-07
Wdr20	2.25136e-11	0.29752	0.238	0.189	4.41988e-07
Cdc73	2.29926e-11	0.290283	0.25	0.2	4.5139e-07
Gng12	2.89352e-11	0.252602	0.583	0.562	5.68057e-07
Lrp6	3.12358e-11	-0.206558	0.233	0.311	6.13222e-07
Pan3	3.17503e-11	0.248132	0.528	0.5	6.23322e-07
Abcd3	3.47139e-11	-0.214484	0.267	0.346	6.81504e-07
Susd6	4.60072e-11	-0.308031	0.39	0.46	9.03212e-07
Wasl	5.5746e-11	-0.230511	0.156	0.219	1.09441e-06
Erbin	6.59762e-11	0.257339	0.454	0.416	1.29524e-06
Ascc3	6.93521e-11	0.305757	0.283	0.235	1.36152e-06
Mfn1	7.12037e-11	0.322278	0.233	0.186	1.39787e-06
Gabarapl1	8.0473e-11	0.241834	0.25	0.199	1.57985e-06
Ssbp2	8.55445e-11	0.298602	0.288	0.239	1.67941e-06
Pde7a	1.00963e-10	-0.206539	0.173	0.238	1.9821e-06
Fnbp1l	1.0211e-10	0.284444	0.327	0.278	2.00462e-06
Acyp2	1.14418e-10	-0.216765	0.231	0.302	2.24626e-06
Ptp4a2	1.23574e-10	-0.280046	0.169	0.232	2.42601e-06
BC034090	1.3153e-10	0.280495	0.218	0.17	2.58219e-06
Dennd1b	1.33818e-10	0.306738	0.316	0.271	2.62711e-06
Glyr1	1.35742e-10	-0.225922	0.156	0.219	2.66488e-06
Dido1	1.37607e-10	-0.227474	0.153	0.216	2.70151e-06
Cdc42bpa	1.3967e-10	0.251606	0.399	0.354	2.742e-06
Pten	1.60218e-10	-0.23949	0.295	0.371	3.14541e-06
Gpx1	1.61104e-10	-0.264095	0.262	0.337	3.16279e-06
Prrc2b	1.93176e-10	-0.229852	0.166	0.228	3.79242e-06
Lims1	2.08816e-10	-0.221559	0.188	0.254	4.09948e-06
Odc1	2.20176e-10	-0.224383	0.152	0.215	4.3225e-06
Tmem19	2.34969e-10	-0.236402	0.143	0.202	4.6129e-06
Rock2	2.57015e-10	-0.247599	0.29	0.362	5.04571e-06
Bicra	2.81748e-10	-0.202829	0.146	0.206	5.53128e-06
Prdm2	3.44195e-10	-0.216069	0.154	0.215	6.75723e-06
Dis3l2	3.6681e-10	0.308618	0.352	0.307	7.20121e-06
Ggnbp2	3.72793e-10	-0.217362	0.295	0.371	7.31867e-06
Snapc3	4.10087e-10	0.276251	0.211	0.166	8.05084e-06
Tfdp2	4.52608e-10	0.283605	0.202	0.157	8.8856e-06
Prdx1	4.80077e-10	-0.280433	0.365	0.44	9.42487e-06
Lrmda	5.01779e-10	-0.248406	0.675	0.697	9.85093e-06
Gtdc1	5.28673e-10	-0.219486	0.148	0.205	1.03789e-05
Rbfox2	5.92818e-10	0.263686	0.274	0.226	1.16382e-05
Magt1	6.50509e-10	-0.225255	0.146	0.204	1.27708e-05
Fnbp1	7.20131e-10	-0.224507	0.169	0.229	1.41376e-05
Kdm5c	7.62084e-10	0.306793	0.238	0.194	1.49612e-05
Baiap2l2	8.10787e-10	0.269559	0.226	0.181	1.59174e-05
Dbi	8.2487e-10	-0.226428	0.217	0.286	1.61939e-05
Gnaq	8.26292e-10	-0.230453	0.345	0.42	1.62218e-05
Thrb	9.80358e-10	-0.247311	0.589	0.624	1.92464e-05
BC005537	1.20637e-09	-0.296752	0.162	0.22	2.36834e-05
Calr	1.36021e-09	-0.277011	0.148	0.204	2.67037e-05
Acad11	1.44949e-09	-0.202814	0.15	0.208	2.84565e-05
Reps1	1.48977e-09	-0.203682	0.174	0.235	2.92472e-05
Xpo1	1.80608e-09	0.277628	0.213	0.17	3.54571e-05
Suclg2	2.38636e-09	0.252063	0.359	0.316	4.6849e-05
Tcf12	2.79009e-09	0.222712	0.536	0.509	5.4775e-05
Serinc3	3.19194e-09	0.20301	0.308	0.259	6.26641e-05
Ndufs1	4.3473e-09	0.248226	0.295	0.252	8.53462e-05
2024-03-08	4.49328e-09	-0.207655	0.189	0.249	8.82121e-05
Lamp1	4.6322e-09	-0.268988	0.247	0.312	9.09394e-05
Mpp7	5.56952e-09	0.250264	0.316	0.272	0.000109341
Pak2	6.02564e-09	-0.234455	0.195	0.256	0.000118295
Dtnb	7.10006e-09	0.270713	0.351	0.311	0.000139388
Arglu1	7.6962e-09	-0.22219	0.179	0.236	0.000151092
Gm26917	8.38254e-09	-0.398617	0.264	0.321	0.000164566
Upf3b	1.12683e-08	0.249676	0.204	0.163	0.00022122
Sntb2	1.13049e-08	-0.213931	0.197	0.256	0.000221938
Mgea5	1.16711e-08	-0.267933	0.255	0.322	0.000229126
Map4k3	1.2316e-08	0.23939	0.362	0.322	0.000241787
Nufip2	1.25947e-08	-0.280314	0.202	0.262	0.00024726
Arl6ip1	1.28882e-08	-0.208607	0.232	0.297	0.000253022
Ago2	1.49994e-08	0.260468	0.233	0.192	0.000294467
Rhoa	1.73011e-08	-0.223905	0.162	0.216	0.000339655
Copg2	1.86123e-08	0.307243	0.22	0.18	0.000365397
Prkag2	2.07785e-08	-0.244852	0.292	0.357	0.000407923
Ankrd12	2.17099e-08	0.22249	0.435	0.396	0.000426208
Phf14	2.92187e-08	0.268654	0.326	0.292	0.000573622
Atp6v0b	2.97261e-08	-0.232901	0.169	0.224	0.000583582
Jarid2	3.86824e-08	-0.263738	0.569	0.602	0.000759413
Fth1	4.32044e-08	-0.235824	0.858	0.889	0.000848189
Sptan1	4.99878e-08	0.240975	0.326	0.285	0.00098136
Sf3b1	5.12064e-08	0.215486	0.296	0.255	0.00100528
Smg1	7.39775e-08	0.248182	0.404	0.375	0.00145233
Clasp1	7.40138e-08	0.261286	0.245	0.206	0.00145304
Tmem2	8.64186e-08	0.273206	0.229	0.192	0.00169657
Senp7	8.78795e-08	0.256041	0.231	0.192	0.00172525
Creb3l2	9.63832e-08	-0.254905	0.225	0.28	0.0018922
Anks1	1.51301e-07	0.230141	0.327	0.292	0.00297033
Ttc14	1.53405e-07	0.210977	0.338	0.302	0.00301164
Psap	1.6104e-07	-0.241769	0.346	0.41	0.00316155
Smyd3	1.77607e-07	0.248426	0.319	0.28	0.00348677
Atp5c1	2.21919e-07	0.243888	0.227	0.191	0.00435672
Mpc2	2.31083e-07	0.230988	0.348	0.313	0.00453663
1110051M20Rik	2.41386e-07	0.218459	0.243	0.204	0.00473888
Srrm1	2.67717e-07	0.251146	0.284	0.249	0.00525582
Tpi1	2.96061e-07	-0.206524	0.165	0.216	0.00581227
Foxo3	4.46393e-07	0.213691	0.307	0.269	0.00876359
Ino80	5.7446e-07	0.257808	0.247	0.214	0.0112778
Eef2	5.96611e-07	-0.214062	0.212	0.266	0.0117127
Usp32	6.46905e-07	0.222079	0.352	0.32	0.0127
Usp34	6.77557e-07	0.224141	0.5	0.489	0.0133018
Fam222b	8.95341e-07	0.236471	0.22	0.185	0.0175773
Eif4g2	9.23585e-07	-0.210172	0.183	0.233	0.0181318
Myo9a	1.00247e-06	0.231122	0.334	0.303	0.0196805
Pbx1	1.06904e-06	-0.643762	0.625	0.667	0.0209874
Map3k3	1.23011e-06	0.221266	0.239	0.203	0.0241496
Dnajc7	1.51627e-06	0.230719	0.249	0.215	0.0297675
Prkce	1.82975e-06	0.203024	0.374	0.341	0.0359217
Btrc	2.12927e-06	0.271151	0.238	0.207	0.0418017
Pcmtd1	2.56561e-06	0.236649	0.256	0.224	0.0503681
Ppp2r5c	2.56843e-06	0.208855	0.215	0.18	0.0504235
Aldh1l1	2.5768e-06	0.205734	0.263	0.228	0.0505878
Desi2	3.43658e-06	0.249211	0.316	0.287	0.067467
Kdm4c	4.08243e-06	0.229962	0.267	0.235	0.0801463
Hnrnpa3	7.41737e-06	-0.223358	0.19	0.236	0.145618
Ncoa6	7.52551e-06	0.251239	0.222	0.191	0.147741
Rbm47	7.9416e-06	-0.212449	0.71	0.707	0.15591
Ybx1	1.14498e-05	-0.204365	0.198	0.244	0.224783
Pcca	1.386e-05	0.223684	0.443	0.431	0.272099
Fgd4	1.41994e-05	0.200952	0.395	0.372	0.278763
Myo1e	1.80019e-05	-0.221633	0.208	0.251	0.353412
Mdm2	2.63077e-05	-0.368344	0.224	0.263	0.516473
Tmem161b	3.43319e-05	0.23647	0.204	0.176	0.674004
Ube3c	3.89387e-05	0.208548	0.341	0.318	0.764445
Tcf20	4.77571e-05	0.206574	0.312	0.286	0.937568
Rbms1	4.88808e-05	-0.258388	0.378	0.428	0.959628
Taf3	6.44007e-05	0.233153	0.229	0.204	1
Fhit	0.000198867	-0.222879	0.671	0.678	1
Gm42418	0.000590015	-0.29915	0.58	0.621	1
Camkmt	0.00115323	0.21167	0.222	0.201	1
Btbd1	0.00127838	0.20289	0.213	0.193	1
Iqgap2	0.00174115	-0.22189	0.203	0.23	1
R3hdm2	0.0050075	0.204206	0.27	0.26	1
Cgnl1	0.0136771	-0.249835	0.489	0.508	1
Gclc	0.0172013	-0.237858	0.514	0.476	1
Pde1a	0.279874	-0.268059	0.267	0.245	1

## Sheet: InjuredPT-A
	p_val	avg_log2FC	pct.1	pct.2	p_val_adj
Gm28153	0	3.44115	0.496	0.134	0
Pkhd1	0	-2.09243	0.28	0.853	0
Tns1	0	-1.64871	0.273	0.838	0
Pbx1	0	-2.13426	0.123	0.697	0
Esrrg	0	-2.44547	0.333	0.931	0
Dennd1a	0	-1.49583	0.213	0.739	0
Olfr1033	0	1.97103	0.261	0.048	0
Gm27003	0	2.31415	0.365	0.059	0
Plcb1	0	-1.9702	0.248	0.73	0
2900097C17Rik	0	1.95687	0.343	0.084	0
Nhs	0	-2.02992	0.162	0.664	0
1700010K24Rik	0	1.76022	0.244	0.037	0
Trp53inp1	0	2.67197	0.49	0.145	0
Ptprd	0	-1.4594	0.425	0.866	0
Rcc1	0	2.04272	0.353	0.072	0
Mafk	0	1.7796	0.202	0.027	0
Magi1	0	-1.71266	0.141	0.649	0
Itpr1	0	-1.53918	0.283	0.806	0
Gt(ROSA)26Sor	0	1.80796	0.244	0.038	0
Cacna2d4	0	1.91125	0.217	0.023	0
Igf1r	0	-1.62482	0.259	0.792	0
Ank3	0	-2.07238	0.328	0.859	0
Fhit	0	-1.82137	0.189	0.707	0
Lrmda	0	-2.08817	0.161	0.727	0
Polr2a	0	3.01669	0.615	0.248	0
Spag5	0	2.5316	0.551	0.243	0
Klf6	0	2.36742	0.351	0.061	0
Atxn1	0	-1.98239	0.215	0.772	0
Pde4d	0	-2.23543	0.513	0.935	0
Gphn	0	-1.27888	0.357	0.825	0
Ghr	0	-2.01346	0.604	0.89	0
Snx29	0	-2.33603	0.216	0.79	0
Zbtb20	0	-1.87179	0.746	0.981	0
Park2	0	-1.89038	0.096	0.635	0
Gm3448	0	2.73236	0.571	0.171	0
Cdkn1a	0	2.51657	0.3	0.036	0
Glis3	0	-1.71933	0.282	0.839	0
Vti1a	0	-1.57155	0.133	0.644	0
Fbxl17	2.57896e-305	-1.44691	0.159	0.671	5.06302e-301
Msi2	2.42649e-303	-1.53435	0.171	0.668	4.76368e-299
Col4a3	1.41561e-302	-1.63358	0.117	0.62	2.77913e-298
6230400D17Rik	4.66236e-302	1.47071	0.206	0.034	9.15314e-298
Thrb	2.53837e-301	-1.53975	0.157	0.65	4.98332e-297
Frmd4b	2.81101e-300	-1.7152	0.198	0.664	5.51858e-296
Wwox	5.0309e-296	-1.96479	0.053	0.524	9.87666e-292
Atrnl1	9.71201e-296	-1.63328	0.108	0.595	1.90666e-291
Rab11fip3	7.53955e-295	-1.58971	0.222	0.692	1.48016e-290
Gm20045	1.12875e-290	1.91114	0.309	0.08	2.21596e-286
Rabgap1l	1.48057e-289	-1.37779	0.173	0.674	2.90666e-285
Arl15	1.11335e-287	-1.71259	0.149	0.628	2.18572e-283
Keg1	1.06509e-283	-1.59509	0.66	0.862	2.09099e-279
Tanc2	3.40996e-283	-1.39855	0.216	0.699	6.69444e-279
Dab2	2.11427e-279	-1.68264	0.454	0.774	4.15073e-275
Slc25a21	4.45764e-279	-1.62489	0.21	0.655	8.75123e-275
Mafg	6.72334e-278	2.05469	0.628	0.399	1.31993e-273
Klf12	9.24733e-275	-1.48772	0.088	0.561	1.81544e-270
Ndrg1	3.35112e-274	-1.55657	0.309	0.731	6.57893e-270
Ldlrad4	1.76038e-267	-1.67417	0.089	0.539	3.45597e-263
Nfia	5.17175e-267	-1.34056	0.298	0.731	1.01532e-262
Kap	2.23737e-265	1.0567	1	0.999	4.3924e-261
Plekha7	4.22028e-265	-1.31089	0.171	0.645	8.28525e-261
Apbb2	1.48515e-263	-1.38238	0.162	0.629	2.91565e-259
Smarca2	1.8321e-262	-1.62155	0.157	0.607	3.59678e-258
Epb41	1.2291e-260	-1.27381	0.194	0.674	2.41298e-256
Jarid2	1.51942e-260	-1.47346	0.166	0.626	2.98292e-256
Bcas3	2.46432e-259	-1.52158	0.09	0.543	4.83795e-255
P3h2	1.89134e-256	-1.54197	0.153	0.603	3.71308e-252
Fmn1	3.2063e-253	-1.39306	0.142	0.597	6.29461e-249
Trabd2b	8.98928e-249	-1.68342	0.108	0.542	1.76478e-244
Ext1	3.83716e-247	-1.2456	0.168	0.627	7.53312e-243
Pcf11	5.35273e-247	1.94776	0.43	0.179	1.05085e-242
Cmip	3.27064e-246	-1.31828	0.157	0.61	6.42093e-242
Chd9	6.10283e-246	1.86933	0.726	0.547	1.19811e-241
Pdzd2	1.61954e-243	-1.55281	0.09	0.522	3.17949e-239
Ablim1	5.53887e-243	-1.32251	0.156	0.603	1.08739e-238
Atp6v0a4	2.49389e-242	-1.43656	0.108	0.551	4.896e-238
4930402H24Rik	9.30246e-239	-1.18799	0.186	0.644	1.82626e-234
Osbpl3	1.35746e-237	-1.45324	0.155	0.589	2.66496e-233
Sox6	2.86372e-237	-1.42325	0.094	0.527	5.62205e-233
Fggy	1.42622e-235	-1.39707	0.13	0.562	2.79996e-231
Cnbd2	2.39425e-234	1.84373	0.368	0.133	4.7004e-230
Col4a4	5.1759e-234	-1.23515	0.159	0.616	1.01613e-229
Lrp2	8.09952e-232	-1.24912	0.327	0.725	1.5901e-227
Cux1	4.20148e-231	-1.1387	0.24	0.686	8.24834e-227
Vmp1	2.98684e-230	2.1295	0.582	0.385	5.86376e-226
Ccng1	2.33374e-229	1.82098	0.347	0.12	4.58161e-225
Chchd3	2.62885e-228	-1.245	0.149	0.587	5.16095e-224
Trps1	1.48834e-227	-1.32113	0.378	0.754	2.92191e-223
Smg6	4.92926e-225	-1.26493	0.13	0.563	9.67713e-221
Ndufaf2	1.32962e-224	1.7235	0.304	0.094	2.61032e-220
Neat1	1.39648e-224	-0.833241	0.612	0.917	2.74157e-220
Macrod2	7.21025e-224	-1.35233	0.112	0.532	1.41552e-219
Tra2a	8.36463e-224	2.24202	0.573	0.363	1.64214e-219
Sugct	8.42276e-224	-1.54453	0.116	0.526	1.65356e-219
Fut9	4.23268e-222	-1.21918	0.532	0.81	8.30959e-218
Ptprk	6.18903e-219	-1.06375	0.284	0.722	1.21503e-214
Rora	6.99076e-219	-1.30276	0.209	0.628	1.37243e-214
Wdfy3	4.40166e-218	-1.25312	0.154	0.582	8.64134e-214
Hnf4aos	3.25377e-217	-1.55044	0.119	0.517	6.3878e-213
Erc2	4.63951e-217	-1.78848	0.077	0.463	9.10829e-213
Hnf1b	4.81642e-217	-1.44998	0.094	0.496	9.4556e-213
Clybl	1.54986e-216	-1.29704	0.101	0.513	3.04269e-212
Gm12905	7.74586e-215	1.38767	0.216	0.05	1.52067e-210
Cobll1	4.96548e-214	-1.11792	0.249	0.68	9.74824e-210
Mad1l1	1.64896e-211	2.32788	0.449	0.216	3.23723e-207
Fto	1.8115e-210	-1.4124	0.077	0.468	3.55634e-206
Shroom4	7.2796e-209	-1.26097	0.122	0.531	1.42913e-204
Rere	3.87926e-208	-0.933481	0.356	0.784	7.61576e-204
Patj	5.64764e-208	-1.16973	0.137	0.551	1.10874e-203
Exoc4	5.60916e-207	-1.20775	0.238	0.653	1.10119e-202
Degs1	4.0034e-206	1.78282	0.315	0.107	7.85948e-202
Lpp	5.20481e-205	-1.15822	0.109	0.517	1.02181e-200
Phactr2	5.36566e-205	-1.47954	0.084	0.469	1.05339e-200
Sik3	1.59004e-204	-1.02326	0.228	0.662	3.12157e-200
Shank2	1.93547e-204	-1.60568	0.029	0.393	3.79971e-200
Adk	3.90636e-204	-1.1033	0.198	0.616	7.66896e-200
Plcl1	1.30662e-203	-1.56475	0.089	0.474	2.56515e-199
Tln2	1.08079e-201	-1.44407	0.045	0.415	2.1218e-197
Btg2	1.7994e-201	1.6409	0.26	0.075	3.53258e-197
Tnrc6b	2.1283e-201	-1.12943	0.172	0.583	4.17828e-197
Ror1	3.47584e-200	-1.43524	0.077	0.453	6.82377e-196
Nr1h4	6.20923e-198	-1.23146	0.251	0.635	1.219e-193
Vwa8	9.74386e-198	-1.10593	0.14	0.545	1.91291e-193
Rbm47	1.16027e-196	-1.03464	0.328	0.73	2.27784e-192
Nedd4l	2.18415e-196	-1.07663	0.256	0.667	4.28791e-192
Cryl1	4.13225e-196	-1.2164	0.166	0.57	8.11243e-192
Slc25a13	4.09695e-195	-1.24223	0.088	0.47	8.04313e-191
Veph1	5.67638e-195	-1.32648	0.056	0.424	1.11439e-190
Bicc1	7.94264e-193	-1.0171	0.268	0.684	1.5593e-188
Tgoln1	6.13971e-191	1.63276	0.336	0.127	1.20535e-186
Setbp1	4.79256e-190	-1.3643	0.088	0.456	9.40876e-186
Glis1	8.43136e-190	-1.36961	0.085	0.452	1.65524e-185
Zmat3	7.88984e-189	1.53705	0.233	0.064	1.54893e-184
Rgl1	6.82336e-187	-1.22179	0.177	0.566	1.33956e-182
Phldb2	3.90676e-186	-0.998592	0.269	0.683	7.66975e-182
Btbd9	2.2674e-185	-1.27673	0.079	0.442	4.45136e-181
Phf21a	4.94066e-185	-1.12929	0.111	0.489	9.6995e-181
Syne2	6.35286e-185	-1.09493	0.156	0.549	1.24719e-180
Sorbs1	1.0733e-184	-1.19671	0.145	0.528	2.10709e-180
Vps13b	3.26784e-184	-1.13989	0.102	0.481	6.41542e-180
Oxr1	8.05487e-184	-1.08394	0.243	0.63	1.58133e-179
Osbpl8	1.85292e-183	-1.21702	0.294	0.661	3.63765e-179
Cgnl1	6.6438e-183	-1.24981	0.146	0.528	1.30431e-178
Mtss1	1.21894e-182	-1.1126	0.143	0.528	2.39302e-178
Pkp4	5.8419e-182	-1.01377	0.229	0.636	1.14688e-177
Dip2c	5.8799e-182	-1.10798	0.14	0.525	1.15434e-177
Tacc2	3.48452e-181	-1.12036	0.158	0.545	6.84082e-177
Cpeb3	1.14576e-180	-0.943298	0.32	0.724	2.24935e-176
Junb	2.49316e-180	1.73598	0.26	0.082	4.89457e-176
Xylt1	4.05974e-180	-1.37954	0.079	0.431	7.97008e-176
Plxdc2	5.03074e-179	-0.992408	0.305	0.698	9.87634e-175
mt-Co1	1.73901e-178	0.88225	0.983	0.988	3.41402e-174
Snhg20	3.68085e-178	1.52513	0.266	0.086	7.22625e-174
Gm42397	4.02903e-178	-2.01632	0.028	0.351	7.90979e-174
Zfp36l1	9.11476e-177	1.75447	0.353	0.148	1.78941e-172
Cnppd1	8.30293e-175	1.66016	0.287	0.101	1.63003e-170
Pik3c2g	2.58009e-174	-1.45624	0.095	0.446	5.06523e-170
Ptpn13	9.08861e-174	-1.11422	0.102	0.466	1.78428e-169
Them7	1.14273e-173	-1.3747	0.083	0.432	2.24341e-169
Gk	6.57606e-173	-1.11087	0.333	0.681	1.29101e-168
Agap1	1.16508e-172	-0.958041	0.192	0.58	2.28729e-168
Nfib	2.21634e-172	-1.02799	0.189	0.573	4.35112e-168
Arl8a	3.00029e-172	1.46373	0.223	0.064	5.89018e-168
Arid1b	1.41321e-171	-0.967942	0.161	0.543	2.77441e-167
Cxcl1	6.62018e-171	1.59095	0.215	0.059	1.29967e-166
Hsd3b2	4.86608e-170	-1.10107	0.198	0.579	9.55308e-166
Shroom3	5.18763e-170	-1.48438	0.073	0.409	1.01844e-165
Tbc1d5	4.20776e-169	-0.958106	0.155	0.535	8.26067e-165
Ppara	1.13002e-168	-1.30941	0.129	0.485	2.21846e-164
Dach1	1.53762e-167	-1.47653	0.147	0.506	3.01866e-163
Arhgap42	7.22895e-167	-1.11049	0.159	0.523	1.41919e-162
Ralgapa2	7.6132e-167	-1.31455	0.083	0.425	1.49462e-162
Lrrk2	2.48124e-166	-1.04581	0.131	0.494	4.87116e-162
Fhod3	8.38826e-166	-1.29152	0.063	0.394	1.64678e-161
Nfyc	1.97773e-165	-1.05538	0.127	0.487	3.88268e-161
Mbd5	2.93746e-165	-1.07554	0.112	0.468	5.76681e-161
Sh3rf1	3.53497e-165	-0.906895	0.214	0.602	6.93985e-161
Foxp1	4.88584e-165	-1.35726	0.043	0.364	9.59188e-161
Pard3	6.16286e-165	-0.963158	0.168	0.545	1.20989e-160
Rhobtb1	5.62692e-164	-1.29897	0.149	0.495	1.10468e-159
Macf1	1.6568e-163	-0.894809	0.273	0.667	3.25264e-159
Bnc2	3.67955e-163	-1.25585	0.221	0.561	7.22369e-159
Arhgap24	1.35609e-161	-1.14408	0.132	0.485	2.66227e-157
Kidins220	7.66091e-161	-1.01206	0.126	0.482	1.50399e-156
Wdr61	5.40418e-160	1.60244	0.215	0.063	1.06095e-155
Plekha6	8.5265e-160	-1.18149	0.078	0.411	1.67392e-155
Exoc6	1.38394e-159	-1.11477	0.068	0.397	2.71695e-155
Pcca	1.69454e-159	-1.0322	0.105	0.452	3.32672e-155
Arhgap32	1.12484e-158	-1.05298	0.075	0.408	2.20828e-154
Arhgap10	2.46677e-158	-1.12847	0.128	0.47	4.84276e-154
Lmo7	4.32375e-158	-1.04308	0.146	0.501	8.48839e-154
Wwc1	1.00474e-157	-1.04764	0.179	0.539	1.97251e-153
Tpk1	1.74649e-156	-1.05172	0.111	0.456	3.4287e-152
Nr3c2	3.69917e-156	-1.68983	0.056	0.366	7.26222e-152
Slc4a4	1.78834e-155	-1.02865	0.373	0.711	3.51086e-151
Ccser1	3.08141e-155	-1.38402	0.046	0.354	6.04942e-151
Ppp3ca	4.88447e-155	-0.893303	0.234	0.612	9.58919e-151
Kansl1l	5.1347e-155	-0.878138	0.221	0.595	1.00804e-150
Lncpint	5.96804e-155	-0.825503	0.262	0.649	1.17165e-150
Pdzrn3	6.52485e-155	-1.16241	0.138	0.48	1.28096e-150
Msra	6.90195e-155	-1.01281	0.167	0.524	1.35499e-150
Cubn	9.30345e-155	-1.11013	0.124	0.469	1.82645e-150
Gpx3	5.79425e-154	0.856638	0.965	0.961	1.13753e-149
Fth1	2.38659e-153	0.968448	0.898	0.886	4.68534e-149
Trappc9	4.49792e-152	-1.13949	0.054	0.365	8.83031e-148
Mob3b	9.61625e-152	-0.980771	0.141	0.491	1.88786e-147
Atf4	1.85921e-150	1.88842	0.273	0.102	3.65e-146
Magi2	1.19936e-149	-2.07214	0.266	0.588	2.35457e-145
Auts2	2.17963e-149	-1.48382	0.163	0.481	4.27906e-145
Gm20388	2.48727e-149	1.29028	0.65	0.563	4.883e-145
Aacs	3.13054e-149	-1.23907	0.105	0.427	6.14587e-145
Stox2	8.2306e-149	-1.65721	0.058	0.356	1.61583e-144
BC005537	3.4875e-148	1.6011	0.397	0.205	6.84667e-144
Clmn	1.02632e-147	-0.93894	0.09	0.42	2.01488e-143
Osbpl9	2.64176e-147	-0.879823	0.216	0.583	5.18631e-143
Ptprg	3.55195e-147	-1.06162	0.176	0.527	6.9732e-143
Pcsk5	3.66077e-147	-1.02143	0.117	0.45	7.18683e-143
Epm2aip1	1.68643e-146	1.39794	0.249	0.086	3.31081e-142
Sbf2	2.83996e-146	-0.953823	0.096	0.423	5.5754e-142
Prkag2	3.67129e-145	-1.17299	0.067	0.37	7.20749e-141
Tcf12	2.75412e-144	-0.860929	0.177	0.531	5.40689e-140
Zmiz1	3.97417e-144	-1.08285	0.104	0.425	7.8021e-140
Dpyd	4.06213e-144	-1.02031	0.116	0.446	7.97477e-140
Hdac8	1.38488e-143	-1.1394	0.045	0.338	2.7188e-139
Tcf7l2	1.9161e-143	-1.14559	0.061	0.36	3.76168e-139
Errfi1	7.20278e-143	-1.11088	0.451	0.713	1.41405e-138
Lrba	7.33455e-143	-0.890839	0.219	0.576	1.43992e-138
Malat1	9.55624e-143	-0.301947	1	1	1.87608e-138
Cdkal1	2.54911e-142	-1.02083	0.07	0.376	5.00441e-138
Ncoa2	4.60703e-142	-0.937873	0.136	0.467	9.04453e-138
Foxn3	1.03026e-141	-0.977933	0.125	0.455	2.02261e-137
Fars2	1.35206e-141	-1.02546	0.062	0.364	2.65436e-137
Immp2l	9.61091e-141	-1.28306	0.054	0.345	1.88681e-136
Pcnp	2.19326e-140	1.53637	0.298	0.123	4.30581e-136
Pde4c	2.77224e-140	-0.976931	0.091	0.404	5.44246e-136
Gramd1b	3.72234e-140	-1.79871	0.257	0.578	7.30769e-136
Timp3	6.91919e-140	-0.960172	0.47	0.783	1.35838e-135
Aspa	1.8995e-139	-1.06428	0.091	0.406	3.72911e-135
Itpr2	6.38883e-139	-1.43054	0.053	0.34	1.25426e-134
Arhgap18	6.41028e-139	-0.991424	0.095	0.408	1.25847e-134
Aoah	1.3487e-138	-1.03889	0.109	0.426	2.64777e-134
Ppp2r3a	1.84008e-138	-0.993099	0.164	0.495	3.61245e-134
Akap13	2.48159e-137	-0.888927	0.171	0.509	4.87187e-133
Ppargc1a	3.28726e-137	-1.11817	0.1	0.408	6.45354e-133
Galnt14	7.98459e-137	-1.07372	0.096	0.402	1.56753e-132
Dis3l2	1.03557e-136	-1.12943	0.044	0.326	2.03304e-132
Fnip2	1.54501e-135	-0.912123	0.225	0.568	3.03317e-131
Fut8	6.45821e-135	-0.903374	0.168	0.502	1.26788e-130
Etv6	1.00765e-134	-1.05382	0.126	0.437	1.97822e-130
Fgf1	1.1329e-134	-1.41765	0.1	0.398	2.22411e-130
Exoc6b	4.21059e-134	-1.05977	0.07	0.362	8.26624e-130
Macrod1	5.94803e-134	-1.06581	0.035	0.31	1.16772e-129
2010111I01Rik	1.37957e-133	-0.90663	0.185	0.524	2.70836e-129
Gab2	2.90728e-133	-1.08416	0.08	0.374	5.70758e-129
Rbm6	1.49317e-132	-0.801874	0.162	0.496	2.9314e-128
Zfp281	1.75969e-132	1.36273	0.209	0.068	3.45462e-128
Ahcyl2	1.00921e-131	-0.796416	0.265	0.619	1.98129e-127
Acsm1	1.91031e-131	-1.03721	0.112	0.415	3.75033e-127
Aak1	2.77894e-131	-0.894441	0.138	0.457	5.45561e-127
Arhgap6	4.56248e-131	-1.33307	0.053	0.33	8.95706e-127
Slc22a28	7.97322e-131	-0.969195	0.117	0.429	1.5653e-126
Aff1	1.07351e-130	-1.04168	0.12	0.423	2.10751e-126
Diaph2	2.5942e-130	-0.873327	0.129	0.448	5.09294e-126
Pecr	3.07683e-130	-0.904676	0.158	0.484	6.04044e-126
4930533I22Rik	3.32865e-130	-1.459	0.019	0.274	6.53481e-126
Arhgef3	4.29465e-130	-0.832341	0.189	0.525	8.43125e-126
Osbpl6	1.50757e-129	-0.71577	0.296	0.656	2.95966e-125
Fras1	3.15641e-129	-1.13071	0.042	0.311	6.19666e-125
Lima1	6.24428e-129	-0.939066	0.11	0.417	1.22588e-124
Mkln1	1.11123e-128	-0.767346	0.203	0.544	2.18158e-124
Stxbp4	1.62948e-128	-1.10622	0.054	0.33	3.199e-124
Ldlrad3	2.11675e-128	-1.14191	0.05	0.319	4.1556e-124
Kcnj16	4.10152e-128	-0.786	0.248	0.599	8.05211e-124
Fam172a	4.46016e-128	-1.01045	0.048	0.323	8.75619e-124
Zhx3	6.35106e-128	-1.01838	0.069	0.35	1.24684e-123
Bckdhb	3.73629e-127	-1.26348	0.044	0.311	7.33509e-123
Limch1	4.67864e-127	-1.26142	0.055	0.326	9.1851e-123
Peli2	5.01352e-126	-1.1709	0.078	0.358	9.84255e-122
Rab3ip	1.21093e-125	-0.757392	0.166	0.497	2.3773e-121
Tnfaip8	3.27703e-125	-0.959515	0.199	0.523	6.43346e-121
Nmrk1	4.16687e-125	-0.870544	0.161	0.48	8.1804e-121
0610030E20Rik	1.12419e-124	1.35824	0.246	0.094	2.20701e-120
Ube2e2	1.6696e-124	-1.06199	0.05	0.318	3.27777e-120
Luc7l2	1.92699e-124	-0.653492	0.329	0.699	3.78307e-120
Map2k5	7.02906e-124	-0.958617	0.069	0.346	1.37995e-119
Prkca	1.5226e-123	-1.12642	0.042	0.302	2.98918e-119
Cpq	4.5452e-123	-0.894986	0.1	0.393	8.92314e-119
Car12	4.63213e-123	-1.15991	0.088	0.37	9.09379e-119
Atxn7l1	6.01792e-123	-0.980422	0.05	0.314	1.18144e-118
Pbld1	1.23667e-122	-0.819104	0.106	0.409	2.42784e-118
Dao	3.44806e-122	-0.845288	0.123	0.429	6.76923e-118
St8sia1	2.96545e-121	-1.02139	0.044	0.304	5.82177e-117
Itgb6	2.43885e-120	-1.1761	0.061	0.325	4.78794e-116
Tom1l2	2.61212e-120	-0.818027	0.143	0.454	5.12812e-116
Chst11	5.42581e-120	-1.01774	0.079	0.355	1.0652e-115
Mertk	4.3346e-119	-1.00143	0.095	0.376	8.50969e-115
Ddah1	9.01072e-119	-0.76189	0.161	0.479	1.76899e-114
Ngef	1.55456e-118	-0.989641	0.038	0.29	3.0519e-114
Vps13a	2.05468e-118	-0.762255	0.141	0.449	4.03374e-114
Ccdc141	5.25575e-118	-1.11276	0.083	0.355	1.03181e-113
Cradd	8.58593e-118	-1.06892	0.038	0.287	1.68559e-113
Kmt2c	1.00489e-117	-0.796947	0.095	0.38	1.9728e-113
Slco3a1	4.5368e-117	-0.901519	0.145	0.444	8.90665e-113
Dock8	5.66884e-117	-1.21131	0.043	0.293	1.11291e-112
Vdr	6.07709e-117	-0.866498	0.143	0.449	1.19306e-112
Tmcc1	1.18615e-116	-0.817809	0.161	0.467	2.32865e-112
Large1	1.19725e-116	-1.05875	0.073	0.337	2.35044e-112
Galnt18	1.49039e-116	-1.03772	0.152	0.446	2.92594e-112
Pan3	1.62663e-116	-0.705351	0.193	0.521	3.1934e-112
Slc13a1	1.6648e-116	-1.14403	0.349	0.639	3.26834e-112
Mtor	3.63787e-116	-0.922981	0.069	0.335	7.14186e-112
Ddx5	1.1133e-115	0.994373	0.747	0.755	2.18564e-111
Mast4	2.60995e-115	-0.628153	0.342	0.683	5.12384e-111
Mecom	2.84925e-115	-2.32688	0.084	0.324	5.59365e-111
Arhgap26	3.67733e-115	-1.10222	0.088	0.357	7.21933e-111
Garem1	5.69462e-115	-1.07373	0.05	0.3	1.11797e-110
Akr1c21	5.95538e-115	-0.709178	0.128	0.434	1.16916e-110
9130011E15Rik	6.494e-115	-0.91564	0.053	0.307	1.2749e-110
Bach2	1.68668e-114	-0.992809	0.052	0.304	3.31129e-110
Mllt10	4.75885e-114	-0.679335	0.231	0.564	9.34257e-110
Hnrnpa3	1.19181e-113	1.53274	0.385	0.223	2.33976e-109
Slc17a3	1.29183e-113	-0.860545	0.243	0.55	2.53613e-109
Ppm1h	2.52086e-113	-0.806808	0.183	0.488	4.94896e-109
Ncoa1	8.13339e-113	-0.773374	0.132	0.422	1.59675e-108
Zcchc7	1.92105e-112	-0.711714	0.173	0.486	3.77141e-108
Slc7a7	2.46812e-112	-1.16645	0.099	0.368	4.84542e-108
Pard3b	3.78241e-112	-1.0879	0.094	0.365	7.42563e-108
Nufip2	5.91348e-112	1.66254	0.404	0.249	1.16093e-107
Gabrb3	1.84706e-111	-1.01465	0.066	0.322	3.62614e-107
Dnajb4	3.11471e-111	1.29596	0.222	0.084	6.11481e-107
Dock4	4.51529e-111	-0.91248	0.122	0.402	8.86442e-107
Arhgef28	1.26128e-110	-0.738539	0.174	0.481	2.47614e-106
Nabp1	1.28973e-110	1.34969	0.289	0.131	2.53199e-106
Scaper	2.51342e-110	-0.946248	0.042	0.284	4.93435e-106
Kalrn	6.41752e-110	-0.924999	0.063	0.317	1.25989e-105
Dock1	7.20924e-110	-0.856296	0.108	0.382	1.41532e-105
Smyd3	7.49203e-110	-0.944419	0.05	0.296	1.47084e-105
Ppp1r16b	4.12054e-109	-1.05848	0.078	0.334	8.08945e-105
Tcf4	4.58741e-109	-0.951538	0.079	0.339	9.006e-105
Nhsl2	1.30455e-108	-1.0123	0.056	0.299	2.56109e-104
Dnmt3a	1.81281e-108	-0.70394	0.175	0.478	3.55892e-104
Cldn10	3.11693e-108	-0.812573	0.109	0.384	6.11915e-104
Prkce	4.27281e-108	-0.88461	0.094	0.358	8.38838e-104
H2afj	5.2179e-108	1.36483	0.264	0.114	1.02438e-103
Mapt	1.97483e-107	-0.568089	0.181	0.496	3.87698e-103
Dlg1	3.09469e-107	-0.688831	0.123	0.406	6.07549e-103
Snd1	6.16383e-107	-0.947272	0.049	0.289	1.21008e-102
Pax8	1.48446e-106	-0.880944	0.086	0.344	2.9143e-102
Itch	3.57084e-106	-0.660221	0.228	0.547	7.01027e-102
Pitpnc1	4.33831e-106	-0.665354	0.386	0.692	8.51697e-102
Zmym4	6.65728e-106	-0.903557	0.058	0.3	1.30696e-101
0610005C13Rik	9.68606e-106	-0.660031	0.16	0.458	1.90157e-101
Bcl6	2.37808e-105	1.41741	0.322	0.165	4.66865e-101
Phkb	6.93177e-105	-0.780622	0.124	0.398	1.36084e-100
Vps13d	1.76956e-104	-0.716876	0.138	0.424	3.47401e-100
Pigl	3.70612e-104	1.41358	0.257	0.113	7.27586e-100
Nos1ap	5.55901e-104	-0.952767	0.045	0.277	1.09135e-99
Kcnk5	5.86582e-104	-0.943156	0.116	0.379	1.15158e-99
Pax2	1.28367e-103	-0.975765	0.072	0.317	2.5201e-99
Slc6a20b	1.4542e-103	-0.646076	0.127	0.411	2.85489e-99
Hipk2	2.75716e-103	-0.863105	0.117	0.384	5.41286e-99
Nox4	2.91364e-103	-1.11341	0.375	0.654	5.72005e-99
Pdzk1	7.94433e-103	-0.715894	0.19	0.492	1.55963e-98
Oxct1	9.43299e-103	-0.560328	0.265	0.597	1.85189e-98
Rreb1	1.01579e-102	-0.723064	0.167	0.454	1.9942e-98
Nr6a1	1.05225e-102	-0.665084	0.156	0.445	2.06577e-98
Eps8	1.65398e-102	-0.773256	0.157	0.44	3.24708e-98
Hoga1	3.47001e-102	-0.788309	0.135	0.406	6.81233e-98
Mycbp2	3.76211e-102	-0.686335	0.14	0.421	7.38577e-98
Ncoa7	4.4465e-102	-0.685982	0.208	0.509	8.72937e-98
Cmah	5.74554e-102	-1.0392	0.032	0.253	1.12796e-97
Dmxl1	9.04212e-102	-0.712861	0.211	0.517	1.77515e-97
Ar	1.27118e-101	-0.791592	0.12	0.387	2.49558e-97
Zfp36	3.69727e-101	1.82309	0.235	0.099	7.25849e-97
Igsf5	7.83737e-101	-0.666981	0.187	0.484	1.53863e-96
Mitf	1.02423e-100	-1.11408	0.035	0.255	2.01076e-96
Slc47a1	1.0257e-100	-0.692778	0.319	0.621	2.01366e-96
Sipa1l1	1.26458e-100	-0.776507	0.105	0.364	2.48263e-96
Rnf152	1.7616e-100	-0.871816	0.073	0.317	3.45836e-96
Enox2	1.90642e-100	-0.91219	0.031	0.248	3.74268e-96
Stx8	4.40675e-100	-0.91609	0.027	0.242	8.65132e-96
Aass	5.35519e-100	-0.646806	0.162	0.451	1.05133e-95
Cacnb4	5.87583e-100	-1.76287	0.042	0.259	1.15354e-95
Wdr7	6.32639e-99	-0.85252	0.051	0.279	1.242e-94
Uvrag	1.71376e-98	-0.828255	0.077	0.317	3.36446e-94
Sord	1.93573e-98	-0.52431	0.268	0.601	3.80023e-94
Eif4g3	7.40063e-98	-0.692585	0.15	0.429	1.45289e-93
Dtnb	1.08484e-97	-0.807444	0.084	0.327	2.12975e-93
Mapkap1	1.67624e-97	-0.765349	0.101	0.355	3.29079e-93
Stxbp5l	3.32568e-97	-0.874406	0.059	0.291	6.52898e-93
Nav2	3.48865e-97	-1.03825	0.028	0.239	6.84892e-93
Mapk14	4.51624e-97	-0.661845	0.13	0.4	8.86629e-93
Mllt3	1.03925e-96	-0.887967	0.043	0.264	2.04026e-92
Wwc2	1.18803e-96	-0.587379	0.217	0.522	2.33234e-92
Sil1	1.30086e-96	-0.772745	0.088	0.332	2.55385e-92
Dock9	1.58641e-96	-0.734489	0.138	0.406	3.11444e-92
Maml2	2.26935e-96	-1.31497	0.026	0.232	4.45519e-92
Acss2	5.22346e-96	-0.819308	0.123	0.382	1.02547e-91
Gpc4	8.04438e-96	-0.621435	0.232	0.534	1.57927e-91
Gnaq	1.30654e-95	-0.691689	0.155	0.431	2.56499e-91
Purb	2.65313e-95	1.25678	0.242	0.105	5.20862e-91
Aig1	2.70154e-95	-0.857375	0.053	0.278	5.30366e-91
Myo9a	3.90951e-95	-0.771629	0.078	0.319	7.67515e-91
Kif16b	4.83594e-95	-0.822084	0.06	0.286	9.49392e-91
Fam13a	8.0499e-95	-1.03688	0.065	0.294	1.58036e-90
Stau2	1.22745e-94	-0.871943	0.047	0.265	2.40974e-90
Tango2	2.44973e-94	-0.665501	0.117	0.374	4.80931e-90
Kcnq1ot1	2.5264e-94	-0.589533	0.184	0.47	4.95983e-90
Ube3c	4.12675e-94	-0.788142	0.092	0.333	8.10164e-90
Pam	7.49305e-94	-0.637019	0.335	0.642	1.47104e-89
Acyp2	1.16312e-93	-0.779664	0.077	0.311	2.28344e-89
Ppp6r3	3.17701e-93	-0.732295	0.114	0.368	6.23711e-89
Plekha5	3.3476e-93	-0.728105	0.111	0.364	6.572e-89
Col27a1	5.2583e-93	-0.853306	0.142	0.402	1.03231e-88
Cdc42bpa	5.40809e-93	-0.656404	0.116	0.372	1.06172e-88
Rptor	6.48479e-93	-0.783598	0.073	0.305	1.27309e-88
Zfp618	7.06288e-93	-0.909438	0.037	0.247	1.38659e-88
Dcaf6	8.10174e-93	-0.781324	0.093	0.332	1.59053e-88
Ambra1	9.19506e-93	-0.54055	0.214	0.51	1.80517e-88
Itsn2	1.37656e-92	-0.666454	0.123	0.38	2.70246e-88
Cdkl1	2.9636e-92	-1.09005	0.038	0.247	5.81814e-88
Gtf2i	3.61533e-92	-0.750008	0.087	0.324	7.09763e-88
Eed	4.84602e-92	1.33889	0.232	0.101	9.51371e-88
Fkbp5	1.1786e-91	-0.736503	0.13	0.384	2.31382e-87
Cyp2j11	1.22642e-91	-0.834449	0.056	0.276	2.40772e-87
Hlf	2.07925e-91	-0.656202	0.09	0.333	4.08198e-87
Ctdspl	3.11914e-91	-0.798676	0.088	0.322	6.1235e-87
Ano6	3.74611e-91	-0.867342	0.09	0.323	7.35436e-87
Nuak2	3.98454e-91	-1.00256	0.094	0.326	7.82245e-87
Sema5a	7.25614e-91	-1.00831	0.044	0.254	1.42453e-86
Pank1	1.62283e-90	-0.656656	0.141	0.404	3.18595e-86
G6pc	1.66671e-90	-0.915838	0.12	0.368	3.27208e-86
Me3	1.67409e-90	-1.22118	0.04	0.245	3.28657e-86
Wdr72	1.68561e-90	-0.825572	0.058	0.277	3.3092e-86
Pde8a	3.12166e-90	-0.783744	0.08	0.31	6.12844e-86
Ppm1l	4.73527e-90	-0.936754	0.026	0.224	9.29628e-86
Prkcz	7.75483e-90	-0.735995	0.077	0.306	1.52243e-85
Ctnna2	1.64031e-89	-1.18346	0.027	0.223	3.22025e-85
Dst	2.17502e-89	-0.732614	0.18	0.446	4.26999e-85
Maml3	4.10572e-89	-1.31942	0.033	0.23	8.06035e-85
Cspp1	6.78969e-89	-0.557443	0.215	0.511	1.33295e-84
Mdm2	1.21641e-88	1.48175	0.396	0.252	2.38805e-84
Rufy3	1.63871e-88	-0.610379	0.187	0.467	3.21712e-84
Tanc1	2.06457e-88	-0.850974	0.078	0.3	4.05317e-84
Svopl	2.60558e-88	-0.872839	0.027	0.223	5.11527e-84
Hykk	3.30098e-88	-0.653235	0.118	0.369	6.48048e-84
Znrf3	3.4466e-88	-0.788672	0.072	0.293	6.76637e-84
Rin2	8.29222e-88	-0.700388	0.104	0.345	1.62793e-83
Slc34a1	1.28233e-87	-0.708898	0.739	0.856	2.51746e-83
Hnf4g	1.36165e-87	-0.753978	0.123	0.366	2.67319e-83
Supt3	1.766e-87	-0.839413	0.036	0.236	3.46702e-83
Lgr4	2.38739e-87	-0.619585	0.185	0.457	4.68693e-83
Zfp407	2.83206e-87	-0.723148	0.099	0.332	5.5599e-83
Slc16a9	4.66355e-87	-0.828378	0.116	0.355	9.15548e-83
Ogdh	5.39088e-87	-0.548164	0.204	0.491	1.05834e-82
Zmynd8	7.92924e-87	-0.756993	0.079	0.301	1.55667e-82
Tesk2	1.88321e-86	-0.845373	0.035	0.232	3.69712e-82
Ankib1	3.11182e-86	-0.619734	0.198	0.469	6.10912e-82
Gbf1	3.41289e-86	-0.465376	0.2	0.486	6.7002e-82
Ppp2r5e	5.9947e-86	-0.625271	0.15	0.41	1.17688e-81
Chd6	6.00603e-86	-0.642204	0.083	0.309	1.1791e-81
Ehbp1	6.31118e-86	-0.676826	0.102	0.337	1.23901e-81
Anks1	6.63039e-86	-0.73138	0.083	0.307	1.30168e-81
Strbp	7.86815e-86	-0.531031	0.251	0.545	1.54468e-81
Tead1	8.50481e-86	-0.527193	0.216	0.502	1.66966e-81
Kcnq1	8.60314e-86	-1.22812	0.045	0.243	1.68897e-81
Magi3	1.14334e-85	-0.703315	0.095	0.325	2.24461e-81
Erc1	1.54739e-85	-0.780706	0.089	0.313	3.03783e-81
Spag9	2.07594e-85	-0.422559	0.249	0.557	4.07549e-81
Mgat5	2.36532e-85	-0.804594	0.072	0.288	4.64359e-81
Gm6999	2.65517e-85	-0.823446	0.033	0.228	5.21264e-81
Iqgap2	2.7526e-85	-1.01705	0.042	0.239	5.40391e-81
Ppp1r12b	4.48934e-85	-0.77781	0.045	0.246	8.81347e-81
Hsd3b3	5.40021e-85	-0.682878	0.068	0.284	1.06017e-80
Tns3	7.47511e-85	-0.736015	0.093	0.319	1.46751e-80
Ncor1	1.35258e-84	-0.435736	0.348	0.667	2.65539e-80
Atxn7l3b	1.41702e-84	1.28589	0.218	0.095	2.78189e-80
Ubac2	1.46876e-84	-0.675784	0.067	0.28	2.88347e-80
Tspan9	1.4693e-84	-0.815093	0.072	0.286	2.88453e-80
Dock7	1.49559e-84	-0.795609	0.047	0.25	2.93614e-80
Slc22a5	3.57716e-84	-0.796758	0.049	0.251	7.02269e-80
Arhgef12	3.95232e-84	-0.496282	0.25	0.55	7.75919e-80
Tmem245	5.74293e-84	-0.571514	0.139	0.39	1.12745e-79
Gm37245	7.4563e-84	-0.843037	0.225	0.474	1.46382e-79
Zfand3	1.92867e-83	-0.53101	0.24	0.533	3.78637e-79
Usp34	3.33973e-83	-0.485264	0.221	0.506	6.55655e-79
Rbfox2	3.67982e-83	-0.824095	0.044	0.24	7.22423e-79
Tmem135	3.84094e-83	-0.650425	0.096	0.325	7.54053e-79
Pdss2	5.63413e-83	-0.708237	0.065	0.275	1.10609e-78
Mfsd4b5	9.4687e-83	-0.600882	0.106	0.343	1.85889e-78
Dync2h1	1.0857e-82	-0.714919	0.067	0.278	2.13145e-78
Fchsd2	1.54454e-82	-0.735688	0.078	0.295	3.03223e-78
Utrn	1.97946e-82	-1.1032	0.031	0.218	3.88607e-78
Slco1a6	2.50008e-82	-0.748142	0.288	0.547	4.90816e-78
A1cf	3.09271e-82	-0.776408	0.056	0.258	6.0716e-78
Mbnl2	3.42549e-82	-0.53662	0.246	0.533	6.72491e-78
Mtus1	4.36018e-82	-0.619006	0.194	0.455	8.5599e-78
Babam2	4.48417e-82	-0.654607	0.097	0.324	8.80332e-78
Xpr1	5.76074e-82	-0.599779	0.133	0.379	1.13095e-77
Slc27a2	7.87903e-82	-0.563643	0.467	0.73	1.54681e-77
Atrx	1.51723e-81	-0.565861	0.134	0.379	2.97863e-77
Tacc1	3.32236e-81	-1.09253	0.035	0.22	6.52246e-77
Myo1d	3.44833e-81	-0.893158	0.091	0.305	6.76975e-77
Fam214a	3.84434e-81	-0.595463	0.148	0.396	7.5472e-77
Map4k3	4.00237e-81	-0.653023	0.107	0.338	7.85746e-77
Srsf1	4.47251e-81	1.1998	0.258	0.128	8.78044e-77
Rapgef3	6.4049e-81	-0.596208	0.095	0.321	1.25741e-76
Ntn4	8.06707e-81	-0.974565	0.037	0.225	1.58373e-76
Manba	1.70546e-80	-0.564617	0.122	0.36	3.34816e-76
Mylk	1.86236e-80	-0.811629	0.101	0.322	3.65619e-76
Stxbp6	2.08108e-80	-0.711248	0.08	0.295	4.08557e-76
Phyhipl	2.21192e-80	-0.668195	0.165	0.415	4.34245e-76
Nedd4	2.42969e-80	-0.566252	0.138	0.384	4.76996e-76
Rbms1	2.45796e-80	-0.72062	0.184	0.439	4.82547e-76
Thada	3.12807e-80	-0.701011	0.056	0.256	6.14103e-76
Insr	4.51542e-80	-0.626207	0.119	0.351	8.86467e-76
Dnajc5	4.92788e-80	1.42702	0.383	0.259	9.67441e-76
Cers6	5.11622e-80	-0.694899	0.13	0.362	1.00442e-75
Uty	5.20299e-80	-0.494693	0.149	0.403	1.02145e-75
Sema4d	5.41363e-80	-0.703897	0.072	0.281	1.0628e-75
Pde1a	6.93252e-80	-1.14832	0.06	0.258	1.36099e-75
Epb41l3	8.57428e-80	-1.08082	0.039	0.226	1.6833e-75
Phf14	1.23181e-79	-0.641044	0.088	0.306	2.41828e-75
Slc22a23	1.7372e-79	-0.792626	0.14	0.37	3.41046e-75
AI314278	2.26824e-79	-0.616615	0.081	0.297	4.453e-75
Sirt3	2.27893e-79	-0.586421	0.102	0.328	4.47399e-75
Fgd4	2.33374e-79	-0.603563	0.142	0.387	4.5816e-75
Itga1	2.83465e-79	-0.685265	0.047	0.243	5.56499e-75
Farp1	4.95653e-79	-0.696487	0.085	0.299	9.73067e-75
AW554918	5.52178e-79	-0.780085	0.037	0.222	1.08404e-74
Col4a5	5.81624e-79	-0.699563	0.052	0.248	1.14185e-74
Iqsec2	6.16723e-79	-0.731826	0.043	0.232	1.21075e-74
Nsd1	1.99817e-78	-0.466479	0.26	0.555	3.92281e-74
Gldc	3.91114e-78	-1.15591	0.085	0.288	7.67836e-74
Ksr2	5.72246e-78	-0.767661	0.032	0.213	1.12343e-73
Polk	7.68949e-78	1.36651	0.251	0.125	1.5096e-73
Acss1	1.04739e-77	-0.956468	0.058	0.252	2.05623e-73
Paqr5	1.09269e-77	-0.892948	0.073	0.274	2.14517e-73
Nlk	1.49985e-77	-0.620021	0.144	0.38	2.94451e-73
Phlpp1	1.55327e-77	-0.705311	0.084	0.295	3.04938e-73
Gatsl2	1.74523e-77	-0.662528	0.05	0.243	3.42623e-73
Gm17276	2.0275e-77	-0.898947	0.03	0.208	3.98038e-73
Slc43a2	2.61082e-77	-0.761716	0.127	0.354	5.12557e-73
Cyp2j13	2.65905e-77	-0.810882	0.144	0.376	5.22024e-73
Zfp609	2.66567e-77	-0.650944	0.107	0.325	5.23325e-73
Vgll4	2.85532e-77	-0.699935	0.093	0.305	5.60556e-73
R3hdm2	3.23781e-77	-0.636852	0.069	0.272	6.35647e-73
Gm35281	3.97515e-77	-0.810973	0.034	0.212	7.80401e-73
Ranbp3l	4.70983e-77	-0.911504	0.041	0.226	9.24634e-73
Myo5b	5.17796e-77	-0.580257	0.143	0.381	1.01654e-72
R3hdm1	5.34417e-77	-0.544528	0.124	0.355	1.04917e-72
Sptbn1	5.86492e-77	-0.444346	0.256	0.541	1.1514e-72
Micall1	9.47252e-77	1.2666	0.214	0.096	1.85964e-72
Ptpn3	1.1733e-76	-0.642863	0.089	0.301	2.30343e-72
Adamts6	1.4292e-76	-0.742658	0.042	0.229	2.80582e-72
Cobl	1.54282e-76	-0.743933	0.043	0.229	3.02886e-72
Slc25a12	1.55641e-76	-0.714703	0.06	0.256	3.05555e-72
Dhtkd1	2.99573e-76	-0.69756	0.049	0.239	5.88121e-72
Stk39	7.94836e-76	-1.15579	0.034	0.208	1.56042e-71
Dym	9.57727e-76	-0.693188	0.037	0.217	1.88021e-71
Nf1	1.3662e-75	-0.557	0.152	0.393	2.68212e-71
Adra1a	1.71325e-75	-0.995276	0.038	0.216	3.36345e-71
Carmil1	1.79676e-75	-0.604986	0.099	0.314	3.52741e-71
Sufu	1.92263e-75	-0.590236	0.083	0.291	3.7745e-71
Greb1l	2.50483e-75	-0.746326	0.078	0.278	4.91747e-71
Skap2	2.63466e-75	-0.700463	0.059	0.253	5.17236e-71
Parva	4.56431e-75	-0.745949	0.05	0.236	8.96065e-71
Zfp810	4.56951e-75	-0.693854	0.064	0.259	8.97086e-71
2210408I21Rik	5.17007e-75	-0.786655	0.032	0.207	1.01499e-70
Tinag	5.58524e-75	-0.536128	0.19	0.448	1.09649e-70
0610040J01Rik	9.25984e-75	-0.662192	0.15	0.381	1.81789e-70
Map7	1.06576e-74	-0.519058	0.188	0.445	2.0923e-70
Htt	1.07173e-74	-0.718627	0.043	0.225	2.10401e-70
Nsd3	1.43297e-74	-0.437564	0.191	0.452	2.8132e-70
Ptk2	1.65943e-74	-0.647343	0.135	0.362	3.25779e-70
Sestd1	2.37073e-74	-0.680922	0.072	0.27	4.65422e-70
Ash1l	2.7784e-74	-0.457587	0.226	0.5	5.45456e-70
B3gat2	4.037e-74	-0.72825	0.059	0.248	7.92544e-70
Dennd5b	4.24437e-74	-0.51336	0.201	0.459	8.33255e-70
Dnajc13	4.68934e-74	-0.525995	0.139	0.372	9.20612e-70
Wdfy2	5.40405e-74	-0.648617	0.052	0.238	1.06092e-69
Ass1	5.68848e-74	-0.42844	0.178	0.437	1.11676e-69
Kank1	1.05342e-73	-0.766885	0.074	0.27	2.06808e-69
Zzef1	1.12743e-73	-0.590589	0.063	0.258	2.21338e-69
Tbck	1.61262e-73	-0.943104	0.057	0.245	3.16589e-69
Unc5c	1.70416e-73	-0.942116	0.058	0.244	3.3456e-69
Acsm2	1.77352e-73	-0.502414	0.626	0.818	3.48177e-69
Zfp148	1.82162e-73	-0.543584	0.135	0.367	3.5762e-69
Dennd3	2.14491e-73	-0.647838	0.086	0.289	4.21088e-69
Fryl	3.29087e-73	-0.727693	0.056	0.243	6.46063e-69
Tmem164	4.95866e-73	-0.7727	0.041	0.217	9.73484e-69
Cdk8	6.4963e-73	-0.49114	0.155	0.397	1.27535e-68
Kif21a	7.00495e-73	-0.560501	0.113	0.333	1.37521e-68
Clec2h	7.54305e-73	-1.01998	0.036	0.209	1.48085e-68
Cog5	9.40619e-73	-0.554769	0.11	0.33	1.84662e-68
Tbc1d1	1.21207e-72	-0.74566	0.072	0.265	2.37953e-68
Evi5	1.47546e-72	-0.484719	0.179	0.432	2.89663e-68
Kat6b	1.67408e-72	-0.624424	0.088	0.29	3.28655e-68
Nipsnap1	2.47616e-72	-0.500382	0.096	0.307	4.86119e-68
Taf3	5.34208e-72	-0.742576	0.041	0.215	1.04876e-67
Asap1	7.54664e-72	-0.740367	0.073	0.265	1.48156e-67
Fign	8.52641e-72	-0.782314	0.032	0.202	1.67391e-67
Etl4	1.39884e-71	-0.855461	0.049	0.227	2.74621e-67
Ralgapa1	1.85928e-71	-0.454971	0.166	0.412	3.65015e-67
Pi4ka	2.53704e-71	-0.530536	0.151	0.383	4.98072e-67
Pex14	3.14645e-71	-0.624111	0.064	0.253	6.17711e-67
Gtdc1	4.2587e-71	-0.765375	0.038	0.211	8.36068e-67
Cachd1	6.73992e-71	-0.669838	0.084	0.279	1.32318e-66
Dmtn	8.82939e-71	-0.661333	0.042	0.218	1.73339e-66
Ddo	1.02945e-70	-0.585246	0.146	0.372	2.02102e-66
Eef1a1	1.17711e-70	0.989539	0.588	0.54	2.31089e-66
Hgd	2.09504e-70	-0.393978	0.183	0.439	4.11298e-66
Stk3	2.11071e-70	-0.712764	0.044	0.218	4.14375e-66
Nisch	2.1154e-70	-0.462606	0.176	0.422	4.15295e-66
Slc22a30	2.25396e-70	-0.532588	0.241	0.496	4.42497e-66
Pcm1	2.99899e-70	-0.641661	0.075	0.267	5.88761e-66
Ankrd12	3.01609e-70	-0.486985	0.171	0.412	5.92119e-66
Gm16685	4.89195e-70	-0.807386	0.068	0.251	9.60388e-66
Tmem116	6.1882e-70	-0.578048	0.123	0.338	1.21487e-65
Dennd1b	6.21812e-70	-0.55266	0.086	0.286	1.22074e-65
Slc9a3	8.26894e-70	-0.657641	0.062	0.248	1.62336e-65
Slc22a18	9.48008e-70	-0.484867	0.191	0.434	1.86113e-65
Sgk2	1.03308e-69	-0.544097	0.08	0.276	2.02815e-65
Atp9b	1.76594e-69	-0.546639	0.097	0.302	3.4669e-65
Enpp2	2.04771e-69	-0.640145	0.084	0.281	4.02006e-65
Fam76a	2.44528e-69	1.35306	0.277	0.154	4.80058e-65
Zfp704	5.67224e-69	-0.603162	0.077	0.271	1.11357e-64
Scp2	6.52741e-69	-0.65914	0.076	0.266	1.28146e-64
Sgms1	7.71872e-69	-0.422129	0.207	0.465	1.51534e-64
Slit2	1.67618e-68	-1.44206	0.083	0.26	3.29069e-64
Pah	2.22111e-68	-0.51793	0.242	0.496	4.36048e-64
Srgap2	2.42455e-68	-0.658086	0.059	0.239	4.75988e-64
Lin52	4.07788e-68	-0.495679	0.147	0.372	8.00569e-64
Sh3tc2	4.42085e-68	-0.670931	0.058	0.237	8.67901e-64
Ankrd11	6.12692e-68	-0.41939	0.185	0.431	1.20284e-63
Ptp4a2	9.86619e-68	1.36896	0.339	0.222	1.93693e-63
Tulp3	1.03718e-67	-0.656224	0.064	0.245	2.03618e-63
Slc7a8	1.96024e-67	-0.982816	0.052	0.223	3.84835e-63
Faf1	2.04574e-67	-0.42842	0.199	0.451	4.0162e-63
Nbea	2.22388e-67	-0.991995	0.042	0.208	4.36592e-63
2610037D02Rik	2.26732e-67	1.32835	0.353	0.239	4.4512e-63
Braf	2.4171e-67	-0.48999	0.151	0.373	4.74524e-63
Abhd18	2.80989e-67	-0.541089	0.083	0.276	5.51638e-63
Kng2	3.94242e-67	-1.03215	0.072	0.249	7.73976e-63
Eif2s2	4.71737e-67	1.23273	0.249	0.132	9.26115e-63
Map2k6	5.30312e-67	-0.652969	0.041	0.209	1.04111e-62
Lcor	5.45264e-67	-0.444294	0.163	0.397	1.07046e-62
Tfcp2l1	6.16541e-67	-0.704407	0.154	0.371	1.21039e-62
D630045J12Rik	6.64224e-67	-0.490957	0.107	0.315	1.30401e-62
Osbpl1a	9.15377e-67	-0.622409	0.061	0.239	1.79707e-62
Son	9.31426e-67	1.14279	0.515	0.464	1.82858e-62
Asxl1	9.39341e-67	-0.57801	0.098	0.296	1.84411e-62
Camkmt	1.19095e-66	-0.697592	0.044	0.212	2.33807e-62
Fam193a	1.35396e-66	-0.50387	0.121	0.332	2.65809e-62
Pclo	1.35747e-66	-0.688474	0.037	0.202	2.66499e-62
Mllt11	1.38759e-66	1.32787	0.243	0.128	2.72412e-62
Sfxn5	1.40821e-66	-0.67762	0.04	0.205	2.7646e-62
Herc1	2.03225e-66	-0.549136	0.102	0.304	3.98971e-62
Mical3	2.8674e-66	-0.654119	0.066	0.246	5.62928e-62
Gas2	4.45078e-66	-0.54882	0.165	0.391	8.73778e-62
Dnajc6	5.7719e-66	-0.595482	0.079	0.266	1.13314e-61
Itgb8	5.97933e-66	-0.496615	0.099	0.299	1.17386e-61
Tmbim6	6.06491e-66	1.03263	0.559	0.515	1.19066e-61
Acsl1	1.14977e-65	-0.636084	0.077	0.26	2.25723e-61
Tob1	1.70837e-65	1.52348	0.302	0.184	3.35387e-61
Akap9	1.71299e-65	-0.52586	0.096	0.29	3.36294e-61
Mgea5	2.50537e-65	1.4017	0.408	0.312	4.91855e-61
Gpatch8	3.17225e-65	-0.409028	0.219	0.475	6.22777e-61
Slc6a15	3.75216e-65	-0.765605	0.049	0.218	7.36624e-61
Xpo7	5.52856e-65	-0.487338	0.125	0.333	1.08537e-60
Parp8	6.18468e-65	-0.595438	0.096	0.288	1.21418e-60
Myo18a	6.3104e-65	-0.394996	0.229	0.484	1.23886e-60
Gm26694	1.19668e-64	1.14018	0.264	0.146	2.34933e-60
Ccdc191	1.39052e-64	-0.59272	0.048	0.217	2.72987e-60
Selenbp1	4.1527e-64	-0.429775	0.109	0.315	8.15258e-60
Pdgfc	4.96833e-64	-0.609476	0.089	0.276	9.75383e-60
Trim2	5.8369e-64	-0.607428	0.068	0.245	1.1459e-59
Zfp608	6.17827e-64	-0.617726	0.084	0.268	1.21292e-59
Nfat5	7.02916e-64	-0.37938	0.24	0.498	1.37996e-59
Ap3b1	7.54301e-64	-0.408965	0.15	0.372	1.48084e-59
Birc6	9.78993e-64	-0.355629	0.238	0.502	1.92196e-59
Slmap	1.36806e-63	-0.464241	0.13	0.34	2.68577e-59
Epb41l1	1.73151e-63	-0.701514	0.048	0.212	3.39929e-59
Mapk4	1.89075e-63	-0.593195	0.083	0.266	3.71191e-59
Scmh1	1.91488e-63	-0.519006	0.106	0.301	3.7593e-59
Ssbp2	2.85233e-63	-0.60767	0.074	0.253	5.5997e-59
Ubn2	3.55434e-63	-0.341189	0.265	0.539	6.97788e-59
Ptprj	4.46009e-63	-0.430839	0.257	0.516	8.75606e-59
Atxn2	5.81744e-63	-0.390512	0.217	0.465	1.14208e-58
Tbc1d14	7.51632e-63	-0.646742	0.058	0.228	1.4756e-58
Numb	9.085e-63	-0.426547	0.171	0.398	1.78357e-58
Hmg20a	9.22829e-63	-0.560409	0.068	0.244	1.8117e-58
1110051M20Rik	1.42145e-62	-0.667034	0.051	0.216	2.79059e-58
Tpp1	1.52426e-62	1.18553	0.236	0.124	2.99243e-58
Ankrd44	2.13801e-62	-0.677725	0.045	0.206	4.19734e-58
Kif5b	2.29604e-62	1.26582	0.417	0.325	4.50758e-58
Plscr4	2.49121e-62	-0.630261	0.058	0.227	4.89074e-58
Folr1	2.60013e-62	-0.345544	0.185	0.425	5.10457e-58
Deptor	2.61556e-62	-0.455672	0.07	0.248	5.13487e-58
Slc5a12	2.62222e-62	-1.49537	0.349	0.521	5.14795e-58
Usp32	2.92291e-62	-0.392399	0.125	0.334	5.73825e-58
Hpn	3.13164e-62	-0.421318	0.108	0.307	6.14804e-58
Bbx	3.42495e-62	-0.489242	0.077	0.258	6.72387e-58
Rsrc1	5.09002e-62	-0.564419	0.041	0.201	9.99273e-58
Lcorl	6.51518e-62	-0.565604	0.086	0.268	1.27906e-57
Tbl1x	7.58322e-62	-0.518379	0.089	0.275	1.48874e-57
Gm10732	7.63407e-62	-0.607636	0.053	0.218	1.49872e-57
Ntn1	8.1489e-62	-0.517448	0.119	0.317	1.59979e-57
Camk2d	8.37694e-62	-0.612454	0.101	0.289	1.64456e-57
Amn1	9.97726e-62	1.23356	0.293	0.179	1.95874e-57
Fndc3b	1.18081e-61	-0.508662	0.104	0.296	2.31817e-57
Airn	1.21205e-61	-0.74812	0.072	0.244	2.3795e-57
Larp1b	1.38654e-61	-0.431749	0.171	0.395	2.72206e-57
St3gal3	1.74999e-61	-0.517096	0.111	0.307	3.43557e-57
Prkaa2	2.26965e-61	-0.412403	0.141	0.355	4.45577e-57
Adcy9	2.73907e-61	-0.551398	0.053	0.217	5.37735e-57
Rnf6	3.11419e-61	1.16327	0.251	0.138	6.11377e-57
Adhfe1	5.02287e-61	-0.350729	0.219	0.466	9.86089e-57
Ascc3	1.02624e-60	-0.53636	0.073	0.248	2.01471e-56
Mkl1	1.17686e-60	-0.600291	0.06	0.225	2.31041e-56
Tnrc6c	2.11156e-60	-0.431791	0.184	0.411	4.14541e-56
Crebbp	7.29765e-60	-0.355575	0.212	0.452	1.43267e-55
Pum1	7.42482e-60	-0.362339	0.179	0.409	1.45764e-55
Tef	7.9465e-60	-0.311781	0.179	0.412	1.56006e-55
Cnbp	1.06409e-59	1.20026	0.238	0.13	2.08903e-55
Phf20	1.1066e-59	-0.566705	0.07	0.239	2.17247e-55
Eci3	1.33492e-59	-0.454951	0.076	0.253	2.62071e-55
Gm42418	1.47933e-59	0.891835	0.622	0.618	2.90422e-55
Cyp2j5	2.58352e-59	-0.353198	0.334	0.602	5.07197e-55
Upp2	2.78118e-59	-0.608224	0.075	0.247	5.46002e-55
Mob1b	4.23997e-59	1.19108	0.245	0.136	8.3239e-55
Arnt2	4.24834e-59	-0.686491	0.052	0.21	8.34034e-55
Hnrnpu	4.74241e-59	1.2372	0.359	0.255	9.31031e-55
Fmo2	5.53288e-59	-0.439297	0.139	0.345	1.08621e-54
Afdn	5.94148e-59	-0.394914	0.156	0.372	1.16643e-54
Gm19950	7.54449e-59	-0.577284	0.28	0.501	1.48114e-54
Ssbp3	1.6087e-58	-0.535618	0.047	0.203	3.1582e-54
Phip	3.30245e-58	-0.445788	0.111	0.299	6.48337e-54
Apex2	3.37294e-58	-0.561108	0.059	0.22	6.62175e-54
Zhx2	3.65442e-58	-0.510486	0.083	0.256	7.17437e-54
Usp24	4.13258e-58	-0.397624	0.164	0.38	8.11308e-54
Upb1	5.33872e-58	-0.493567	0.056	0.217	1.0481e-53
Rnf216	6.13778e-58	-0.496552	0.103	0.286	1.20497e-53
Lrp6	6.4726e-58	-0.39417	0.12	0.317	1.2707e-53
Mkl2	8.06347e-58	-0.609168	0.049	0.202	1.58302e-53
Rapgef2	1.30828e-57	-0.407038	0.174	0.39	2.56842e-53
Kifc3	1.3633e-57	-0.396805	0.175	0.39	2.67642e-53
Fbp1	1.67953e-57	-0.258997	0.256	0.518	3.29726e-53
Epb41l5	1.80369e-57	-0.381644	0.195	0.422	3.54101e-53
Abca13	2.94867e-57	-1.80455	0.07	0.222	5.78883e-53
Kxd1	3.31723e-57	1.14439	0.226	0.121	6.51239e-53
Cda	5.64498e-57	-0.385866	0.151	0.359	1.10822e-52
Sdc4	5.91045e-57	1.21126	0.325	0.217	1.16034e-52
Suclg2	6.46255e-57	-0.420206	0.132	0.33	1.26873e-52
Arhgef11	6.83669e-57	-0.497479	0.112	0.298	1.34218e-52
Atad2b	7.96522e-57	-0.413442	0.173	0.387	1.56373e-52
Fcho2	9.62636e-57	-0.339009	0.208	0.445	1.88985e-52
Gpatch2	1.02475e-56	-0.415607	0.111	0.3	2.01178e-52
Spop	1.09043e-56	-0.448997	0.131	0.326	2.14072e-52
Mtmr3	1.70997e-56	-0.437916	0.134	0.331	3.35701e-52
Kif12	1.79845e-56	-0.472352	0.061	0.222	3.53071e-52
Zfp292	1.83143e-56	-0.421642	0.107	0.293	3.59547e-52
Arsb	2.37556e-56	-0.514059	0.078	0.246	4.66371e-52
Xpnpep1	5.3827e-56	-0.493287	0.065	0.226	1.05673e-51
Slc16a12	8.04623e-56	-0.584812	0.072	0.236	1.57964e-51
Arid5b	8.55216e-56	-0.293496	0.261	0.511	1.67896e-51
Trim41	9.0386e-56	1.2459	0.267	0.16	1.77446e-51
Eif4a1	1.2433e-55	1.20106	0.237	0.132	2.44085e-51
Slc6a6	1.43636e-55	-0.391403	0.231	0.467	2.81986e-51
1700020I14Rik	1.4534e-55	1.19343	0.32	0.215	2.85332e-51
Pbrm1	1.52671e-55	-0.353916	0.146	0.353	2.99724e-51
Med13l	1.79753e-55	-0.428827	0.108	0.292	3.52892e-51
Ptpra	2.0649e-55	-0.440831	0.077	0.244	4.05382e-51
Acot12	2.82372e-55	-0.4298	0.088	0.262	5.54352e-51
Catspere2	3.31527e-55	-0.560205	0.097	0.269	6.50854e-51
Wnk1	3.99697e-55	-1.21652	0.324	0.559	7.84685e-51
Fam168a	8.40931e-55	-0.485531	0.076	0.24	1.65092e-50
Nsmce2	9.60736e-55	-0.383152	0.161	0.368	1.88612e-50
Hnf4a	9.72498e-55	-0.331053	0.121	0.315	1.90921e-50
Ugt8a	1.32724e-54	-0.465006	0.106	0.285	2.60564e-50
Zfyve9	1.39974e-54	-0.499835	0.066	0.225	2.74796e-50
Fbxw2	1.45725e-54	1.15298	0.237	0.133	2.86087e-50
Nedd9	1.47494e-54	-0.640071	0.069	0.226	2.89559e-50
Ttc7b	1.47507e-54	-0.56254	0.063	0.22	2.89586e-50
Ptpn4	1.76112e-54	-0.399753	0.097	0.274	3.45743e-50
Pibf1	1.79347e-54	-0.545852	0.052	0.202	3.52094e-50
Acsm5	3.69474e-54	-0.522234	0.052	0.201	7.25352e-50
Nbeal1	5.61012e-54	-0.416415	0.132	0.325	1.10138e-49
Hnrnpf	6.03015e-54	1.11231	0.241	0.137	1.18384e-49
Ubr1	6.50876e-54	-0.504973	0.065	0.221	1.2778e-49
Ildr2	7.35122e-54	-0.558079	0.058	0.21	1.44319e-49
Bcl7a	8.4488e-54	-0.44472	0.126	0.312	1.65867e-49
Huwe1	8.56028e-54	-0.331604	0.184	0.403	1.68055e-49
Fndc3a	8.74117e-54	-0.349826	0.165	0.37	1.71607e-49
Pias1	8.84151e-54	-0.336062	0.153	0.358	1.73577e-49
Cep350	9.52844e-54	-0.498582	0.07	0.229	1.87062e-49
Lpl	9.62072e-54	-0.469072	0.11	0.291	1.88874e-49
Abl1	1.61938e-53	-0.524635	0.092	0.259	3.17916e-49
Rcor1	1.81058e-53	-0.391172	0.146	0.341	3.55453e-49
Foxo1	2.06477e-53	-0.412027	0.115	0.297	4.05355e-49
Golga4	3.01557e-53	-0.365104	0.167	0.375	5.92017e-49
Ncoa3	3.02753e-53	-0.402255	0.141	0.335	5.94365e-49
Zc3h15	3.339e-53	1.16673	0.266	0.16	6.55512e-49
Rock1	3.78755e-53	-0.355543	0.165	0.37	7.43572e-49
Adgrl2	4.44802e-53	-0.542378	0.062	0.214	8.73235e-49
Igfbp7	4.46611e-53	-0.316232	0.354	0.628	8.76786e-49
Aebp2	5.12996e-53	1.17438	0.229	0.128	1.00711e-48
Gon4l	5.32259e-53	-0.457456	0.109	0.285	1.04493e-48
Clasp1	5.83855e-53	-0.517896	0.064	0.218	1.14622e-48
Abcd3	6.89614e-53	-0.295802	0.15	0.353	1.35385e-48
Gcnt2	6.90672e-53	-0.365911	0.225	0.447	1.35593e-48
Pacsin2	7.67099e-53	-0.468487	0.113	0.29	1.50597e-48
Pcyt2	7.71884e-53	-0.253204	0.22	0.46	1.51536e-48
Atxn7	7.8271e-53	-0.338911	0.192	0.408	1.53662e-48
Elp4	9.49652e-53	-0.462031	0.091	0.259	1.86436e-48
Kansl1	9.74972e-53	-0.266713	0.356	0.636	1.91407e-48
Ddx17	1.15388e-52	1.10059	0.455	0.403	2.2653e-48
Stag1	1.25877e-52	-0.309597	0.209	0.434	2.47121e-48
Ndufs4	3.13279e-52	-0.416012	0.076	0.238	6.15029e-48
Zfand6	3.39429e-52	-0.430428	0.094	0.263	6.66368e-48
Tnrc18	3.57461e-52	-0.497019	0.074	0.231	7.01768e-48
Pou2f1	4.72533e-52	-0.50899	0.065	0.217	9.27677e-48
Tet3	7.39332e-52	-0.549543	0.063	0.213	1.45146e-47
Trio	1.18972e-51	-0.284771	0.26	0.499	2.33566e-47
Helz	1.3479e-51	-0.483728	0.055	0.202	2.64621e-47
Ugt3a2	1.50493e-51	-0.291136	0.153	0.357	2.95448e-47
Enah	1.54696e-51	-0.531813	0.062	0.211	3.03699e-47
Trip12	2.22533e-51	-0.22005	0.244	0.492	4.36877e-47
Slc17a1	2.60082e-51	-0.305092	0.246	0.484	5.10593e-47
Tcaim	2.7551e-51	-0.397093	0.092	0.258	5.40882e-47
Tlk2	4.19037e-51	-0.432108	0.095	0.262	8.22653e-47
Cnot4	4.66421e-51	-0.370752	0.147	0.341	9.15678e-47
Timm17a	5.80989e-51	1.1954	0.228	0.129	1.1406e-46
Scaf8	7.06204e-51	-0.379515	0.143	0.332	1.38642e-46
Lonp2	8.90012e-51	-0.334854	0.15	0.345	1.74727e-46
Ptges3	1.1405e-50	1.11979	0.216	0.119	2.23903e-46
Senp7	1.39539e-50	-0.44719	0.056	0.203	2.73943e-46
Ehmt1	1.61513e-50	-0.396871	0.097	0.264	3.17082e-46
Enpp3	2.09893e-50	-0.453161	0.058	0.204	4.12062e-46
Ankrd17	2.87894e-50	-0.275357	0.28	0.533	5.65193e-46
Pcx	2.93822e-50	-0.381465	0.101	0.273	5.76832e-46
Slc16a14	2.98575e-50	-0.723461	0.088	0.245	5.86163e-46
Mprip	3.26801e-50	-0.36562	0.121	0.301	6.41577e-46
Fnbp1	3.66485e-50	-0.475101	0.078	0.234	7.19483e-46
Mark3	3.92851e-50	-0.229401	0.275	0.526	7.71246e-46
Baz2b	5.07731e-50	-0.329893	0.322	0.579	9.96778e-46
Rbm26	6.02768e-50	-0.23246	0.234	0.471	1.18335e-45
Micu2	7.21114e-50	-0.496019	0.06	0.205	1.41569e-45
Bicra	9.76455e-50	-0.5381	0.064	0.21	1.91698e-45
5031425E22Rik	1.1783e-49	1.16537	0.4	0.324	2.31323e-45
Cyfip2	2.40538e-49	-0.47587	0.078	0.231	4.72225e-45
Btrc	2.63778e-49	-0.492982	0.069	0.217	5.17848e-45
Uhrf1bp1l	2.83198e-49	-0.354351	0.111	0.281	5.55974e-45
Rai1	3.95238e-49	-0.448836	0.081	0.237	7.75932e-45
Lactb2	4.11745e-49	-0.348781	0.357	0.596	8.08338e-45
Aldh1l1	4.69003e-49	-0.352421	0.08	0.239	9.20747e-45
Eea1	5.05024e-49	-0.393634	0.089	0.248	9.91464e-45
Kif1b	5.81142e-49	-0.295721	0.185	0.389	1.1409e-44
Gcnt1	6.06125e-49	-0.261623	0.131	0.317	1.18994e-44
2024-03-06	8.04431e-49	-0.270813	0.141	0.33	1.57926e-44
App	8.06125e-49	-0.297717	0.354	0.618	1.58259e-44
Ap2a2	9.10935e-49	-0.346891	0.119	0.291	1.78835e-44
Elf1	1.88068e-48	-0.433683	0.121	0.292	3.69215e-44
Ube2r2	2.0501e-48	-0.321148	0.13	0.311	4.02476e-44
Tbl1xr1	2.85635e-48	-0.45539	0.064	0.208	5.60759e-44
Ppfibp1	3.09824e-48	-0.346819	0.112	0.284	6.08246e-44
Tlk1	3.14987e-48	-0.363254	0.175	0.372	6.18382e-44
Kat2b	3.50815e-48	-0.385204	0.071	0.221	6.88719e-44
Chpt1	3.52465e-48	-0.379972	0.614	0.819	6.9196e-44
Slc5a2	4.03313e-48	-0.489646	0.097	0.259	7.91785e-44
Slc1a1	4.73373e-48	-0.292847	0.212	0.425	9.29327e-44
Nek7	8.80622e-48	-0.271888	0.158	0.35	1.72884e-43
Glb1	1.10362e-47	-0.276949	0.113	0.285	2.16663e-43
Zswim8	1.73453e-47	1.02715	0.215	0.119	3.40522e-43
Spred2	2.20483e-47	-0.420711	0.093	0.249	4.32852e-43
Slc13a3	2.46319e-47	-0.365441	0.147	0.333	4.83574e-43
Flnb	7.6626e-47	-0.310443	0.158	0.347	1.50432e-42
Sfswap	7.757e-47	-0.333615	0.132	0.309	1.52285e-42
Snx24	8.26127e-47	-0.503206	0.07	0.214	1.62185e-42
Abcc2	1.20196e-46	-0.360352	0.334	0.562	2.35969e-42
Dnajc1	1.59701e-46	-0.275967	0.22	0.438	3.13525e-42
Kcnj15	1.72139e-46	-0.318007	0.306	0.545	3.37943e-42
Slc25a36	1.76537e-46	-0.302936	0.139	0.318	3.46577e-42
Dcaf8	1.82041e-46	-0.276696	0.151	0.339	3.57383e-42
Cdc14b	1.82334e-46	-0.445278	0.067	0.209	3.57958e-42
Gng12	1.89391e-46	-0.268174	0.321	0.578	3.71813e-42
Gab1	2.24676e-46	-0.373465	0.124	0.294	4.41084e-42
Aco2	2.32207e-46	-0.241753	0.187	0.392	4.55869e-42
Abat	2.92816e-46	-0.352368	0.133	0.31	5.74856e-42
Mcu	3.38329e-46	-0.470027	0.075	0.22	6.64208e-42
Kif13b	3.42473e-46	-0.478973	0.085	0.232	6.72344e-42
Inpp5b	3.43087e-46	-0.427048	0.083	0.232	6.73548e-42
Chd4	4.36108e-46	-0.36973	0.114	0.28	8.56166e-42
Usp3	5.41024e-46	-0.372643	0.134	0.306	1.06214e-41
Aldh8a1	6.45495e-46	-0.312128	0.072	0.219	1.26724e-41
Pde7a	6.47439e-46	-0.404129	0.089	0.242	1.27105e-41
Tmcc3	6.79451e-46	-0.618174	0.106	0.261	1.3339e-41
Plekhb2	8.83045e-46	1.09038	0.248	0.152	1.73359e-41
Ino80	1.37345e-45	-0.360557	0.077	0.224	2.69636e-41
Inpp5f	1.42453e-45	-0.339967	0.116	0.283	2.79664e-41
Setd3	2.80277e-45	-0.334827	0.07	0.214	5.50241e-41
Miox	3.25833e-45	-0.204553	0.3	0.542	6.39675e-41
Ctsl	4.14963e-45	1.08071	0.335	0.245	8.14656e-41
Pter	9.18858e-45	-0.458137	0.421	0.626	1.8039e-40
E130308A19Rik	1.17795e-44	-0.427621	0.094	0.244	2.31256e-40
Ccnl2	1.63616e-44	1.04931	0.453	0.413	3.21211e-40
Svil	1.67843e-44	-0.49052	0.066	0.202	3.29509e-40
Met	2.11432e-44	-0.29077	0.14	0.316	4.15083e-40
Kmt2e	2.14698e-44	-0.204718	0.244	0.469	4.21495e-40
Rdh16	2.60898e-44	-0.316862	0.151	0.33	5.12195e-40
Pabpc1	2.83587e-44	1.04936	0.232	0.138	5.56737e-40
Gigyf1	3.46926e-44	1.0507	0.225	0.132	6.81085e-40
Mapk1ip1l	4.20024e-44	1.0419	0.222	0.13	8.24591e-40
Zcchc14	5.4996e-44	-0.379294	0.106	0.262	1.07968e-39
Lrch1	6.20979e-44	-0.595235	0.074	0.211	1.21911e-39
Cdk6	6.68866e-44	-0.397646	0.072	0.211	1.31312e-39
Rai14	1.12397e-43	-0.44344	0.101	0.251	2.20657e-39
AI314180	1.21885e-43	-0.262495	0.163	0.346	2.39285e-39
Map3k5	1.45466e-43	-0.22649	0.226	0.439	2.85579e-39
Mlec	1.66442e-43	1.08703	0.314	0.224	3.26759e-39
Brwd1	2.61757e-43	-0.22628	0.173	0.367	5.13881e-39
Slc16a10	3.06858e-43	-0.572885	0.111	0.264	6.02423e-39
Ak4	3.32543e-43	-0.27448	0.125	0.293	6.52848e-39
Dip2b	4.97582e-43	-0.413544	0.088	0.232	9.76854e-39
Arnt	5.177e-43	-0.40509	0.075	0.214	1.01635e-38
Slc3a1	5.36646e-43	-0.298825	0.141	0.314	1.05354e-38
Picalm	7.31272e-43	-0.220713	0.213	0.423	1.43563e-38
Abhd17c	8.89814e-43	-0.350555	0.102	0.253	1.74688e-38
Srsf5	1.36035e-42	1.07068	0.454	0.41	2.67063e-38
Xrn1	2.54285e-42	-0.371438	0.085	0.229	4.99212e-38
Sgms2	2.8841e-42	-0.700125	0.17	0.341	5.66207e-38
Nt5c2	3.69086e-42	-0.361366	0.093	0.239	7.2459e-38
Rap1gds1	4.99486e-42	-0.381677	0.071	0.206	9.80591e-38
Mbnl1	6.93542e-42	-0.309586	0.156	0.332	1.36156e-37
Wdpcp	7.24663e-42	-0.429308	0.074	0.209	1.42266e-37
Larp4b	9.2161e-42	-0.261043	0.287	0.515	1.80931e-37
Gpcpd1	9.99632e-42	-0.332223	0.111	0.265	1.96248e-37
Txndc11	1.05642e-41	-0.339687	0.089	0.233	2.07396e-37
Dyrk1a	1.41271e-41	-0.266963	0.099	0.25	2.77343e-37
Man2a1	1.44454e-41	-0.37038	0.105	0.256	2.83593e-37
Eif3a	1.65629e-41	1.26558	0.272	0.184	3.25162e-37
Neo1	2.32532e-41	-0.383335	0.072	0.206	4.56506e-37
Phactr4	2.33279e-41	-0.245901	0.162	0.341	4.57973e-37
Gtf2a1	2.45533e-41	1.00237	0.201	0.114	4.82031e-37
Cwf19l2	2.67951e-41	-0.340116	0.108	0.259	5.26041e-37
Trpm7	2.93132e-41	-0.336745	0.335	0.572	5.75476e-37
Ppp3cb	3.01426e-41	1.0501	0.219	0.13	5.91759e-37
Gstt2	1.41142e-40	-0.259464	0.121	0.281	2.77091e-36
Enpp6	1.53798e-40	-0.418688	0.071	0.202	3.01937e-36
Hook3	2.11433e-40	-0.279388	0.105	0.255	4.15086e-36
Cep95	2.70033e-40	1.02498	0.208	0.121	5.30129e-36
Ssh2	3.27984e-40	-0.263153	0.249	0.457	6.43899e-36
Fgfr2	4.94744e-40	-0.238306	0.223	0.42	9.71281e-36
Papss2	5.0933e-40	-0.230577	0.143	0.314	9.99917e-36
Fam193b	6.05525e-40	-0.344996	0.086	0.224	1.18877e-35
Dmxl2	6.16292e-40	-0.33437	0.072	0.203	1.2099e-35
Sgk3	6.40332e-40	-0.427839	0.076	0.207	1.2571e-35
Alkbh5	7.50018e-40	1.05023	0.211	0.125	1.47243e-35
Rbpms	9.26e-40	-0.206506	0.331	0.575	1.81792e-35
Alas1	9.31291e-40	-0.334731	0.086	0.224	1.82831e-35
Abca3	1.0028e-39	-0.277095	0.141	0.308	1.9687e-35
Erbin	1.03624e-39	-0.205648	0.227	0.43	2.03435e-35
Rev3l	1.14213e-39	-0.30296	0.137	0.298	2.24222e-35
Ube2h	1.32544e-39	-0.258861	0.15	0.317	2.6021e-35
Srsf7	1.55714e-39	1.03822	0.264	0.176	3.05698e-35
Trak1	1.84811e-39	-0.299859	0.096	0.239	3.62821e-35
Arhgap35	1.90024e-39	-0.28433	0.105	0.252	3.73055e-35
Kl	2.12632e-39	-0.307637	0.189	0.374	4.17439e-35
Sltm	2.45388e-39	-0.228144	0.204	0.394	4.81746e-35
Pepd	2.59991e-39	-0.239851	0.086	0.226	5.10414e-35
Rsrp1	4.40179e-39	0.929627	0.551	0.597	8.64159e-35
BC035947	4.7168e-39	1.08826	0.239	0.153	9.26003e-35
Fnbp1l	5.35093e-39	-0.299024	0.132	0.29	1.0505e-34
Dcaf5	1.48193e-38	-0.376504	0.075	0.204	2.90933e-34
B4galt5	2.48254e-38	-0.299032	0.101	0.243	4.87372e-34
9930021J03Rik	2.68286e-38	-0.231385	0.14	0.301	5.26699e-34
Acsm3	2.86347e-38	-0.37133	0.124	0.274	5.62156e-34
Gatm	2.99197e-38	-0.410102	0.188	0.361	5.87384e-34
Tnfrsf21	4.83476e-38	-0.341027	0.22	0.402	9.49159e-34
Pcgf5	6.51078e-38	-0.230994	0.171	0.343	1.2782e-33
Agbl4	7.02838e-38	-0.360939	0.075	0.203	1.37981e-33
Fbxw11	7.74481e-38	-0.262358	0.139	0.296	1.52046e-33
Vps41	8.69078e-38	-0.294819	0.083	0.216	1.70617e-33
Ep400	9.29539e-38	-0.312378	0.096	0.234	1.82487e-33
Ube4b	9.77386e-38	-0.297227	0.124	0.274	1.9188e-33
Ap1g1	1.27912e-37	-0.25053	0.108	0.252	2.51116e-33
Arfgef1	1.753e-37	-0.220254	0.173	0.348	3.44149e-33
Tmem27	1.77987e-37	0.903522	0.501	0.483	3.49425e-33
Vps54	1.86762e-37	-0.316888	0.091	0.226	3.66651e-33
Tlcd2	2.48001e-37	1.22965	0.256	0.174	4.86875e-33
Usp47	3.17777e-37	-0.241337	0.134	0.291	6.23859e-33
Zeb2	3.23728e-37	-0.27001	0.215	0.396	6.35543e-33
Crim1	4.32988e-37	-0.308507	0.161	0.324	8.50043e-33
Nhsl1	4.7738e-37	-0.377814	0.096	0.229	9.37191e-33
Eif4ebp2	4.93422e-37	1.03674	0.263	0.179	9.68686e-33
Fkbp15	8.54758e-37	-0.332921	0.078	0.205	1.67806e-32
Ubr2	8.88266e-37	-0.290509	0.121	0.267	1.74384e-32
Dag1	8.90414e-37	-0.342314	0.086	0.215	1.74806e-32
Cpt1a	1.03182e-36	-0.232568	0.12	0.269	2.02566e-32
Eif5	1.0864e-36	1.06712	0.363	0.298	2.13282e-32
Rars2	1.13535e-36	-0.308836	0.11	0.254	2.22892e-32
Wwp1	1.33802e-36	-0.231562	0.278	0.487	2.62679e-32
Psap	2.01742e-36	0.949981	0.446	0.403	3.96059e-32
Mecp2	2.2213e-36	-0.272144	0.1	0.238	4.36086e-32
Erbb4	2.93448e-36	-1.73552	0.129	0.252	5.76098e-32
Zmynd11	2.99926e-36	-0.269078	0.114	0.258	5.88815e-32
2024-03-03	3.4744e-36	-0.309256	0.122	0.267	6.82095e-32
Mgrn1	4.54374e-36	-0.281832	0.099	0.234	8.92026e-32
Scaf11	7.78241e-36	-0.231258	0.122	0.27	1.52784e-31
Agps	8.04331e-36	-0.308605	0.203	0.378	1.57906e-31
Ptprf	8.81804e-36	-0.24633	0.091	0.225	1.73116e-31
Papd5	1.1207e-35	-0.241901	0.15	0.308	2.20016e-31
Slc6a19	1.40576e-35	-0.302729	0.098	0.235	2.75978e-31
Ftl1	1.51779e-35	0.828841	0.595	0.622	2.97972e-31
Vcpip1	1.70514e-35	1.01416	0.206	0.126	3.34753e-31
Tnks	1.74872e-35	-0.343156	0.084	0.21	3.43309e-31
Ylpm1	1.75809e-35	-0.334476	0.088	0.216	3.45149e-31
Sik2	2.04358e-35	-0.317699	0.12	0.26	4.01195e-31
Gkap1	2.47604e-35	-0.234248	0.12	0.264	4.86096e-31
Tdrd3	2.6241e-35	-0.466131	0.094	0.222	5.15164e-31
Ankrd28	4.13351e-35	-0.218604	0.174	0.342	8.11491e-31
Zfp950	7.77083e-35	-0.228147	0.094	0.224	1.52557e-30
Gm20732	8.68382e-35	-0.336268	0.081	0.204	1.70481e-30
Tpm3	1.37218e-34	0.964519	0.208	0.128	2.69385e-30
Irak2	1.43686e-34	-0.325521	0.09	0.216	2.82085e-30
Btbd7	1.51437e-34	-0.247863	0.137	0.288	2.973e-30
Pias2	1.64194e-34	-0.31149	0.09	0.218	3.22345e-30
Dock5	1.72007e-34	-0.311486	0.094	0.224	3.37684e-30
Slc22a1	2.81837e-34	-0.211093	0.122	0.265	5.53301e-30
Arid2	3.58273e-34	-0.207192	0.13	0.278	7.03362e-30
Tspan5	3.68528e-34	-0.342332	0.134	0.276	7.23494e-30
Plekhm2	1.47664e-33	1.01315	0.335	0.266	2.89895e-29
Mthfd1	1.52553e-33	-0.239793	0.109	0.244	2.99493e-29
Trim24	1.63123e-33	-0.296744	0.095	0.223	3.20244e-29
Atp11a	2.54447e-33	-0.337931	0.279	0.462	4.99531e-29
Mfhas1	3.24978e-33	-0.232596	0.107	0.24	6.37998e-29
Myo1e	3.26021e-33	-0.373543	0.121	0.256	6.40044e-29
Tmem2	3.77895e-33	-0.287578	0.081	0.201	7.41884e-29
Sash1	3.97465e-33	-0.2624	0.137	0.281	7.80304e-29
Arf4	5.58393e-33	1.17722	0.252	0.176	1.09624e-28
Il34	6.07381e-33	-0.277791	0.124	0.26	1.19241e-28
Wwp2	1.3379e-32	-0.279237	0.093	0.217	2.62656e-28
Dapk1	1.61545e-32	-0.248389	0.183	0.343	3.17145e-28
Trip11	1.71373e-32	-0.235665	0.109	0.239	3.3644e-28
Simc1	2.36527e-32	1.12141	0.231	0.153	4.6435e-28
Nceh1	4.7385e-32	-0.26309	0.194	0.357	9.30262e-28
Kdm4c	4.82043e-32	-0.227974	0.112	0.244	9.46346e-28
Snx9	6.66753e-32	-0.251414	0.102	0.228	1.30897e-27
Canx	7.79266e-32	0.956177	0.382	0.333	1.52985e-27
Cbfa2t2	9.95741e-32	-0.202255	0.129	0.267	1.95484e-27
Kyat1	1.32053e-31	-0.238547	0.095	0.219	2.59246e-27
Riok3	1.70391e-31	1.09616	0.287	0.215	3.34511e-27
Srpk2	2.95546e-31	-0.225447	0.123	0.256	5.80215e-27
Acox1	3.60377e-31	-0.228088	0.388	0.601	7.07492e-27
Zc3h7a	4.35452e-31	-0.267773	0.085	0.201	8.54879e-27
Rbbp6	4.54418e-31	1.08789	0.297	0.228	8.92114e-27
H2-K1	5.2811e-31	0.976707	0.215	0.137	1.03679e-26
Eya3	5.4587e-31	-0.238296	0.092	0.211	1.07165e-26
Rhot1	5.927e-31	-0.248066	0.11	0.24	1.16359e-26
Bmp6	6.08649e-31	-0.257198	0.163	0.31	1.1949e-26
Lamp1	6.34685e-31	0.95008	0.363	0.304	1.24601e-26
Mapre2	6.53426e-31	-0.286406	0.102	0.223	1.28281e-26
Ccnl1	9.72855e-31	1.03716	0.288	0.217	1.90991e-26
Zzz3	1.93197e-30	-0.204322	0.109	0.237	3.79284e-26
Slc9a8	2.07434e-30	-0.23543	0.122	0.255	4.07234e-26
Map3k3	2.28178e-30	-0.323215	0.095	0.212	4.47959e-26
Smchd1	2.50754e-30	-0.231197	0.088	0.205	4.92281e-26
Ttc19	3.89178e-30	-0.281599	0.108	0.232	7.64035e-26
Ces1d	2.13283e-29	-0.21239	0.141	0.281	4.18716e-25
Clock	6.26083e-29	-0.212351	0.092	0.208	1.22913e-24
Hnrnpm	6.4454e-29	1.06146	0.315	0.253	1.26536e-24
Fam107b	1.34943e-28	-0.253931	0.116	0.239	2.64919e-24
Plekha1	1.81357e-28	-0.2391	0.108	0.228	3.56041e-24
A930015D03Rik	2.93505e-28	0.951464	0.221	0.149	5.76209e-24
Etf1	3.3808e-28	1.03855	0.223	0.153	6.63719e-24
2810403A07Rik	8.53809e-28	1.02675	0.357	0.312	1.6762e-23
Ttc14	1.45876e-27	0.939063	0.355	0.301	2.86384e-23
Ifrd1	1.77047e-27	1.01575	0.244	0.176	3.47579e-23
Herc2	2.31526e-27	-0.213859	0.097	0.212	4.54531e-23
Nat8	5.38275e-27	1.08603	0.274	0.211	1.05674e-22
Cyp4b1	8.8852e-27	0.579993	0.659	0.697	1.74434e-22
mt-Nd2	1.50453e-26	0.777693	0.553	0.583	2.95369e-22
Tmprss2	3.35784e-26	-0.253041	0.11	0.224	6.59211e-22
Gria3	3.86172e-26	-0.46289	0.119	0.23	7.58133e-22
Pdia3	4.29112e-26	0.956682	0.22	0.153	8.42434e-22
Numa1	4.39506e-26	-0.23695	0.093	0.201	8.62839e-22
Sntb2	4.97762e-26	-0.200065	0.135	0.259	9.77206e-22
mt-Nd1	5.71792e-26	0.643938	0.613	0.663	1.12254e-21
Cyp2a4	9.09489e-26	1.02219	0.24	0.175	1.78551e-21
Dido1	1.54019e-25	0.936989	0.271	0.209	3.0237e-21
Traf3	2.24779e-25	-0.210726	0.107	0.218	4.41287e-21
Pcbp2	6.15374e-25	1.04421	0.266	0.204	1.2081e-20
Daam1	6.23957e-25	-0.20201	0.104	0.213	1.22495e-20
Tet2	7.0422e-25	-0.442206	0.278	0.435	1.38252e-20
mt-Co3	9.66219e-25	0.576755	0.981	0.993	1.89688e-20
Nrg1	2.11945e-24	-0.299833	0.287	0.45	4.16091e-20
Ctnnb1	5.33393e-24	0.901918	0.223	0.158	1.04716e-19
Crk	7.88343e-24	0.912098	0.249	0.187	1.54767e-19
Ccl25	9.6969e-24	0.864411	0.214	0.149	1.9037e-19
Zbtb44	1.10726e-23	0.985243	0.211	0.148	2.17377e-19
Kpna4	1.6445e-23	0.963471	0.276	0.219	3.22849e-19
Ccnt1	2.24873e-23	0.946584	0.252	0.192	4.41471e-19
Rnf24	3.48048e-23	-0.912333	0.151	0.258	6.83288e-19
Tardbp	4.31345e-23	0.905265	0.318	0.27	8.46816e-19
Nrp1	6.52452e-23	-0.283879	0.13	0.243	1.28089e-18
2810474O19Rik	1.04595e-22	1.12111	0.422	0.417	2.05341e-18
Dazap1	2.027e-22	0.905038	0.282	0.227	3.9794e-18
Arl6ip1	3.73298e-22	0.945245	0.331	0.29	7.32859e-18
Calm2	2.44375e-21	0.86225	0.217	0.156	4.79757e-17
Srp72	4.01945e-21	0.941427	0.208	0.149	7.89098e-17
Nfe2l2	4.59765e-21	0.955705	0.303	0.253	9.0261e-17
Slc33a1	6.49014e-21	0.906721	0.264	0.21	1.27414e-16
Itm2b	6.58845e-21	0.765816	0.469	0.479	1.29344e-16
H3f3b	6.86069e-21	1.04294	0.297	0.249	1.34689e-16
Itgb1	1.17078e-20	0.855939	0.235	0.177	2.29847e-16
Grina	3.9991e-20	0.886802	0.365	0.338	7.85103e-16
Gucd1	4.61522e-20	1.00576	0.244	0.191	9.06059e-16
Egr1	1.64668e-19	1.03783	0.204	0.146	3.23275e-15
Cflar	1.8437e-19	0.922022	0.352	0.328	3.61955e-15
mt-Co2	2.15768e-19	0.521627	0.871	0.931	4.23595e-15
Zbtb11	1.09432e-18	0.943897	0.215	0.161	2.14837e-14
Slc25a3	1.57961e-18	0.78026	0.395	0.385	3.1011e-14
Ubxn4	7.07375e-18	0.923565	0.326	0.297	1.38872e-13
Hnrnph1	7.14465e-18	0.992626	0.271	0.228	1.40264e-13
Atp13a3	1.7853e-17	0.902684	0.255	0.21	3.50489e-13
Slc20a2	2.59499e-17	0.834806	0.235	0.185	5.09449e-13
Arpc2	1.09995e-16	0.877626	0.247	0.2	2.15942e-12
Egf	3.18901e-16	-1.70114	0.248	0.343	6.26066e-12
Rab21	5.46275e-16	0.837248	0.209	0.159	1.07245e-11
Ybx1	8.8707e-16	0.842923	0.277	0.238	1.7415e-11
Selenop	1.07482e-15	0.78597	0.396	0.397	2.11008e-11
Ldhd	1.22073e-15	0.906319	0.296	0.264	2.39654e-11
Srsf11	1.29678e-15	0.845782	0.405	0.417	2.54583e-11
Txnrd1	1.62169e-15	0.923851	0.206	0.159	3.18371e-11
Ptma	4.53481e-15	0.81158	0.263	0.221	8.90274e-11
Slc22a6	6.86824e-15	1.08502	0.289	0.263	1.34837e-10
Zfc3h1	1.10449e-14	0.87132	0.268	0.232	2.16833e-10
mt-Cytb	1.15178e-14	0.601323	0.666	0.753	2.26117e-10
Hspd1	1.27771e-14	0.847705	0.213	0.169	2.50839e-10
Tmbim4	1.39863e-14	0.83071	0.302	0.273	2.74579e-10
Tmem176a	2.13803e-14	0.843231	0.324	0.302	4.19738e-10
Slc8a1	3.81345e-14	-2.75944	0.213	0.298	7.48656e-10
Rnf181	1.07735e-13	0.81096	0.208	0.165	2.11505e-09
Epo	3.15677e-13	0.775956	0.205	0.163	6.19737e-09
H3f3a	3.38789e-13	0.752349	0.256	0.218	6.65111e-09
Atp6v1b2	3.96106e-13	0.86032	0.323	0.305	7.77636e-09
Rab7	6.86373e-13	0.781147	0.21	0.17	1.34749e-08
Srrm2	6.31737e-12	0.635408	0.473	0.526	1.24023e-07
Prdx1	6.391e-12	0.721899	0.418	0.436	1.25468e-07
Ppp1cb	7.2695e-12	0.77352	0.23	0.193	1.42715e-07
Ctsb	1.10317e-11	0.737292	0.212	0.174	2.16574e-07
Krit1	1.54911e-11	0.843544	0.337	0.333	3.04121e-07
Atp5b	1.6588e-11	0.710005	0.451	0.487	3.25655e-07
Dusp11	2.55781e-11	0.739677	0.204	0.168	5.0215e-07
Cdcp1	4.04871e-11	0.892059	0.292	0.271	7.94843e-07
Dnajc19	4.71152e-11	0.85612	0.264	0.239	9.24966e-07
Etnk1	5.61142e-11	0.757422	0.24	0.206	1.10163e-06
Creb3l2	6.62129e-11	0.435267	0.181	0.282	1.29989e-06
Cox8a	9.20078e-11	0.822893	0.375	0.389	1.8063e-06
Serinc3	1.46451e-10	0.685983	0.286	0.261	2.87513e-06
Atp1b1	1.50509e-10	0.481239	0.637	0.736	2.95478e-06
Tpt1	1.70491e-10	0.749203	0.322	0.311	3.34709e-06
Eif4g2	2.02169e-10	0.75991	0.254	0.228	3.96898e-06
Pnn	2.12726e-10	0.833646	0.255	0.232	4.17623e-06
Gm26904	2.77572e-10	0.736439	0.206	0.172	5.4493e-06
4833439L19Rik	7.86077e-10	0.241474	0.251	0.379	1.54323e-05
Tmem150a	9.24609e-10	0.309132	0.157	0.244	1.81519e-05
Tmigd1	2.08855e-09	0.807032	0.214	0.185	4.10024e-05
Acy3	2.49045e-09	0.435757	0.264	0.396	4.88925e-05
Rpl41	2.86803e-09	0.794119	0.212	0.184	5.63051e-05
Ldhb	3.40377e-09	0.215435	0.349	0.517	6.68229e-05
Psmd11	3.67275e-09	0.758888	0.242	0.219	7.21035e-05
Rc3h2	4.17535e-09	0.680346	0.21	0.18	8.19705e-05
Umod	4.17655e-09	0.334087	0.532	0.574	8.19941e-05
Cep85	4.4681e-09	0.808634	0.201	0.172	8.77178e-05
Bsg	5.01545e-09	0.756637	0.211	0.183	9.84633e-05
Khk	5.6179e-09	0.248156	0.134	0.208	0.000110291
Shb	7.36737e-09	0.214738	0.222	0.324	0.000144636
Cdh16	8.76075e-09	0.228856	0.152	0.231	0.000171991
Sertad2	9.1659e-09	0.708909	0.245	0.22	0.000179945
Fuca2	9.51246e-09	0.727165	0.232	0.209	0.000186749
Ell2	9.68174e-09	0.808343	0.237	0.214	0.000190072
Mdh1	1.49416e-08	0.291493	0.33	0.494	0.000293333
Fbxw4	1.68503e-08	0.677515	0.204	0.174	0.000330805
Sfpq	1.81509e-08	0.793389	0.337	0.351	0.000356338
Ddi2	1.82313e-08	0.222401	0.285	0.415	0.000357918
Wac	2.54695e-08	0.220457	0.25	0.368	0.000500016
Susd6	2.59492e-08	0.250823	0.319	0.464	0.000509434
Cdip1	2.72743e-08	0.80393	0.242	0.223	0.000535449
Gm20400	3.27317e-08	0.960607	0.244	0.224	0.000642588
Gclm	3.68887e-08	0.211057	0.22	0.322	0.000724199
Ak2	3.69311e-08	0.807389	0.214	0.191	0.00072503
Eif2s3y	3.7597e-08	0.846052	0.233	0.214	0.000738105
Hspa9	4.62705e-08	0.723494	0.262	0.246	0.000908383
Acad11	5.29288e-08	0.278416	0.138	0.209	0.0010391
Igfbp4	5.94232e-08	0.311256	0.207	0.307	0.0011666
Polr3e	7.0559e-08	0.885287	0.226	0.207	0.00138521
Rc3h1	7.36331e-08	0.773945	0.26	0.248	0.00144557
Srsf6	9.39724e-08	0.744383	0.228	0.207	0.00184487
Stx16	1.01097e-07	0.203281	0.198	0.289	0.00198474
Man1a	1.2576e-07	0.265035	0.205	0.298	0.00246891
Pum2	1.39338e-07	0.200204	0.206	0.297	0.00273548
Cab39	1.92938e-07	0.764602	0.228	0.209	0.00378776
Ndufa4	2.19805e-07	0.743638	0.253	0.237	0.0043152
Atpif1	2.45893e-07	0.232093	0.209	0.299	0.00482736
Rsrc2	2.80834e-07	0.714315	0.267	0.257	0.00551334
Ubc	2.83456e-07	0.334771	0.296	0.433	0.00556481
Slc25a5	4.60719e-07	0.805322	0.298	0.301	0.00904483
Fnip1	4.645e-07	0.231932	0.232	0.33	0.00911907
Zfp445	5.20293e-07	0.700928	0.249	0.237	0.0102144
Pnisr	5.30757e-07	0.25938	0.314	0.457	0.0104198
Eef2	6.68178e-07	0.710141	0.27	0.262	0.0131177
Mpc1	6.98737e-07	0.206804	0.305	0.437	0.0137176
Prpf38b	8.63963e-07	0.776728	0.255	0.245	0.0169613
Caprin1	8.74637e-07	0.204764	0.248	0.352	0.0171709
Cpped1	1.00368e-06	0.279184	0.227	0.324	0.0197043
Stx5a	1.20676e-06	0.213845	0.139	0.201	0.0236912
Rnf169	1.68172e-06	0.261486	0.337	0.475	0.0330155
Cdc42	1.70675e-06	0.67066	0.227	0.211	0.033507
Hspa4	1.73752e-06	0.652623	0.205	0.184	0.034111
2024-03-08	1.80143e-06	0.220735	0.175	0.249	0.0353657
Larp4	2.78567e-06	0.209718	0.156	0.222	0.0546882
Slc25a51	3.65483e-06	0.658044	0.322	0.334	0.0717517
Gpx1	4.38431e-06	0.75975	0.318	0.333	0.0860728
Aldob	5.22679e-06	0.612342	0.573	0.684	0.102612
Cstf3	5.6419e-06	0.269606	0.21	0.292	0.110762
Frrs1	5.88642e-06	0.237694	0.231	0.323	0.115562
Rnf11	6.84318e-06	0.688673	0.211	0.196	0.134345
Wdfy1	7.33152e-06	0.252873	0.174	0.246	0.143932
Ypel2	7.8909e-06	0.201674	0.149	0.208	0.154914
Glyr1	1.01523e-05	0.712738	0.226	0.214	0.199311
Lrpap1	1.1747e-05	0.369542	0.163	0.231	0.230617
Ccnt2	1.46366e-05	0.267097	0.208	0.293	0.287346
Nus1	1.50558e-05	0.268152	0.163	0.228	0.295575
Sarnp	1.53832e-05	0.221666	0.162	0.225	0.302003
Cryzl2	1.6149e-05	0.276277	0.203	0.281	0.317037
Maf	1.70314e-05	0.20182	0.335	0.464	0.33436
Slc12a3	1.78129e-05	-1.90063	0.204	0.252	0.349704
Ranbp2	1.7876e-05	0.618838	0.208	0.194	0.350942
Gipc2	2.26394e-05	0.287929	0.237	0.328	0.444456
Dync1li1	2.46201e-05	0.260982	0.17	0.235	0.483342
Arglu1	2.47263e-05	0.621063	0.24	0.232	0.485426
Spp1	2.6463e-05	0.542358	0.323	0.336	0.519521
Hnf1aos1	2.75587e-05	0.837638	0.372	0.411	0.541032
Chuk	3.0861e-05	0.284815	0.226	0.311	0.605864
Tra2b	3.32415e-05	0.658188	0.255	0.252	0.652597
mt-Nd4	4.59993e-05	0.555421	0.652	0.771	0.903059
Rb1cc1	4.6714e-05	0.251288	0.235	0.32	0.91709
Xiap	4.96778e-05	0.21752	0.152	0.208	0.975275
Ddx3x	5.04229e-05	0.702954	0.204	0.193	0.989901
Mier1	5.06757e-05	0.702286	0.222	0.212	0.994866
Glud1	5.55357e-05	0.24542	0.312	0.431	1
Trip4	6.63698e-05	0.62693	0.202	0.189	1
Sypl	6.74837e-05	0.710088	0.205	0.194	1
Wasl	7.22178e-05	0.203928	0.16	0.218	1
Phyh	8.7449e-05	0.32289	0.218	0.301	1
2024-03-07	9.22764e-05	0.293114	0.212	0.291	1
mt-Nd3	9.85969e-05	0.291794	0.378	0.53	1
Aff4	0.000100055	0.323599	0.224	0.306	1
Pafah1b1	0.000100752	0.310721	0.321	0.453	1
Rbbp4	0.000124875	0.632786	0.208	0.198	1
Csde1	0.00012737	0.294913	0.153	0.208	1
Dnase1	0.000131455	0.281105	0.177	0.242	1
Echdc2	0.000142636	0.323835	0.198	0.268	1
Uqcrc2	0.000157481	0.294707	0.169	0.23	1
Aldh2	0.000159831	0.257311	0.171	0.232	1
Ccs	0.000176541	0.336409	0.166	0.226	1
Ranbp9	0.000208696	0.289304	0.17	0.23	1
Slc25a17	0.000216119	0.248891	0.157	0.212	1
Sat1	0.000226391	0.334964	0.217	0.296	1
Ptk2b	0.000242094	0.272982	0.165	0.222	1
Rhoa	0.000258457	0.663596	0.219	0.212	1
Slc30a9	0.0002998	0.33631	0.238	0.323	1
Thoc7	0.000319179	0.219594	0.179	0.238	1
Calr	0.000328612	0.721882	0.206	0.2	1
Sdha	0.000339956	0.26761	0.24	0.326	1
Gas6	0.000347542	0.214457	0.24	0.319	1
Zkscan1	0.000357403	0.245707	0.162	0.216	1
Ywhaz	0.000364914	0.32364	0.165	0.223	1
Napsa	0.000368105	0.512676	0.429	0.481	1
Myh9	0.000403726	0.601785	0.232	0.228	1
Gsr	0.000418572	0.646817	0.202	0.195	1
Id2	0.000458274	0.353163	0.205	0.277	1
Slc35d1	0.00046398	0.274955	0.173	0.23	1
Klhl24	0.000475026	0.252443	0.166	0.221	1
Ddx6	0.00049577	0.279996	0.186	0.248	1
Ankrd13c	0.000498568	0.392354	0.234	0.321	1
Lmtk2	0.000526374	0.289097	0.214	0.286	1
Actn4	0.00056389	0.235052	0.189	0.25	1
Wapl	0.000742884	0.324374	0.245	0.328	1
Fnbp4	0.000768956	0.28391	0.153	0.203	1
Odc1	0.000863762	0.693109	0.214	0.21	1
Rapgef6	0.00087998	0.261169	0.167	0.219	1
Tcn2	0.000917314	0.554283	0.404	0.468	1
Pdxdc1	0.00100541	0.301486	0.174	0.229	1
Ipmk	0.00101927	0.606544	0.211	0.203	1
Stat3	0.00110033	0.217269	0.186	0.242	1
Srsf2	0.00113337	0.632147	0.346	0.39	1
Atp6v1a	0.00121472	0.607555	0.335	0.372	1
Qrich1	0.00125464	0.286807	0.206	0.272	1
Rabgap1	0.00138345	0.363578	0.255	0.342	1
Itgav	0.00168551	0.367575	0.273	0.369	1
Snap23	0.00190077	0.242674	0.159	0.207	1
Papola	0.00192658	0.322747	0.264	0.352	1
Arhgap5	0.00209136	0.276246	0.377	0.511	1
Idh1	0.00218969	0.272763	0.209	0.272	1
Ttc36	0.00221797	0.477782	0.176	0.236	1
Mapk1	0.00271756	0.314509	0.189	0.246	1
Klk1	0.00283764	0.610237	0.275	0.289	1
Tmem176b	0.00291473	0.734609	0.27	0.288	1
Atp6v0b	0.00292288	0.605244	0.219	0.22	1
Rab1a	0.00299624	0.590808	0.226	0.227	1
Jmjd1c	0.00317394	0.293866	0.341	0.464	1
Lrrc58	0.00322093	0.594031	0.277	0.294	1
Dglucy	0.00341225	0.315244	0.21	0.274	1
Ankrd33b	0.00378833	0.464794	0.228	0.301	1
Luzp1	0.00388054	0.257229	0.199	0.254	1
Ythdf3	0.00400469	0.328986	0.221	0.29	1
Atp5f1	0.00416918	0.630793	0.277	0.299	1
Sqstm1	0.00455252	0.313292	0.186	0.241	1
BC005561	0.00569522	0.642637	0.34	0.391	1
Sec62	0.00635805	0.54923	0.381	0.442	1
Btaf1	0.00769514	0.64064	0.251	0.264	1
Adam10	0.00879146	0.279062	0.161	0.204	1
Bphl	0.00885343	0.425933	0.209	0.274	1
Aldh6a1	0.00921511	0.389081	0.282	0.38	1
Hint1	0.0104098	0.643873	0.218	0.225	1
N4bp2l2	0.0106668	0.320501	0.199	0.252	1
Ewsr1	0.0115053	0.331062	0.19	0.242	1
Prdm2	0.012318	0.291298	0.169	0.214	1
Ubap2l	0.0129079	0.371254	0.224	0.289	1
Serf2	0.0133035	0.634488	0.214	0.219	1
Cyba	0.0135291	0.468346	0.189	0.246	1
Pten	0.0146297	0.570307	0.324	0.369	1
mt-Atp6	0.0148073	0.49255	0.859	0.94	1
Fus	0.0174034	0.341518	0.317	0.424	1
Cat	0.0177679	0.388588	0.247	0.319	1
Nploc4	0.0180529	0.304265	0.173	0.217	1
Sec24a	0.0181348	0.326879	0.242	0.312	1
4931406C07Rik	0.0185202	0.381976	0.31	0.412	1
Tnpo1	0.0186179	0.292185	0.261	0.334	1
Trim7	0.0194956	0.354091	0.394	0.51	1
Abl2	0.0204393	0.317125	0.176	0.221	1
Rlf	0.0212018	0.355248	0.238	0.303	1
Ireb2	0.0216363	0.320184	0.163	0.205	1
Mdm4	0.0227038	0.360385	0.194	0.245	1
Phf3	0.0236908	0.306339	0.183	0.229	1
Tpd52	0.0285233	0.343125	0.188	0.238	1
Cpsf6	0.0292682	0.576707	0.217	0.226	1
Prpf4b	0.0309469	0.682984	0.272	0.301	1
Slc25a42	0.0336875	0.367456	0.187	0.234	1
Slc12a1	0.0348755	-1.76048	0.281	0.314	1
Prrc2c	0.036193	0.632553	0.314	0.359	1
Atp5l	0.0386279	0.361595	0.173	0.215	1
Actb	0.0408424	0.661043	0.195	0.201	1
Cox6c	0.0423314	0.643356	0.2	0.208	1
Fxyd2	0.0431783	0.402434	0.443	0.592	1
Ahcyl1	0.0433488	0.571809	0.225	0.238	1
Taf15	0.0459097	0.311696	0.209	0.26	1
Slc6a18	0.0480347	0.301235	0.228	0.28	1
Fbxl20	0.0503738	0.617219	0.228	0.243	1
Cdc37l1	0.0559632	0.34482	0.2	0.25	1
Irf2	0.0561825	0.282766	0.175	0.214	1
Pak2	0.061651	0.646942	0.235	0.253	1
Ly6a	0.0654134	0.646294	0.199	0.208	1
Phf20l1	0.066121	0.469284	0.24	0.306	1
Hnrnpa2b1	0.06635	0.372078	0.272	0.347	1
Ezr	0.0777196	0.403775	0.203	0.252	1
Otud7b	0.0795509	0.624839	0.24	0.261	1
Gdi2	0.0823311	0.524751	0.249	0.272	1
Atp5a1	0.0858856	0.570964	0.357	0.427	1
Phc2	0.0887745	0.33472	0.185	0.226	1
Cyb5a	0.0941531	0.410879	0.339	0.441	1
Tsc22d2	0.0950129	0.236362	0.203	0.243	1
Rab2a	0.0952114	0.352612	0.189	0.23	1
Cox5a	0.0980946	0.439674	0.183	0.224	1
Mettl7a1	0.103425	0.435193	0.193	0.239	1
Hspa5	0.10454	0.565877	0.2	0.211	1
Ppig	0.110005	0.547793	0.218	0.233	1
Gns	0.11005	0.384593	0.184	0.222	1
Eif4a2	0.111383	0.40985	0.208	0.257	1
Fam208a	0.113622	0.379438	0.277	0.348	1
Ube2d2a	0.120178	0.373108	0.178	0.217	1
Hspa8	0.133117	0.503136	0.33	0.425	1
Gm21992	0.140272	0.377962	0.212	0.26	1
Prdx5	0.167773	0.680435	0.285	0.329	1
Hsp90ab1	0.172028	0.634379	0.241	0.267	1
Cyp2e1	0.179432	0.48648	0.231	0.287	1
Abi1	0.182932	0.409499	0.185	0.223	1
Acbd5	0.187169	0.538245	0.191	0.202	1
Fubp1	0.206224	0.580518	0.296	0.345	1
Sf3b1	0.211187	0.399841	0.214	0.261	1
Atp5g3	0.213192	0.572117	0.203	0.219	1
Spint2	0.230823	0.501479	0.198	0.21	1
Bclaf1	0.23129	0.404963	0.27	0.337	1
Tulp4	0.236104	0.3815	0.238	0.29	1
Hnrnpc	0.236602	0.516887	0.225	0.249	1
Zmym5	0.238185	0.538054	0.188	0.201	1
Eif4g1	0.238237	0.527864	0.241	0.269	1
Lgmn	0.246296	0.450653	0.258	0.318	1
Sumo1	0.248215	0.429864	0.176	0.21	1
Bcl2l1	0.250279	0.426324	0.299	0.371	1
St13	0.267661	0.510269	0.217	0.237	1
Spink1	0.274366	0.4784	0.273	0.343	1
Ppp4r3b	0.28656	0.438939	0.17	0.201	1
Snrnp70	0.287601	0.393148	0.33	0.422	1
Eif5b	0.292453	0.470601	0.201	0.215	1
Magt1	0.293811	0.596642	0.186	0.201	1
Ggt1	0.30375	0.570379	0.315	0.378	1
Ddx3y	0.306513	0.400579	0.184	0.219	1
Gls	0.314904	0.326318	0.282	0.306	1
Gm26917	0.320734	0.797224	0.281	0.319	1
Kcmf1	0.324344	0.63175	0.273	0.338	1
Gpx4	0.330988	0.492425	0.197	0.237	1
Urgcp	0.347439	0.47186	0.224	0.246	1
Tab2	0.356543	0.388495	0.175	0.205	1
Entpd5	0.366472	0.542147	0.223	0.247	1
Tpi1	0.407261	0.513566	0.181	0.215	1
Lamp2	0.421771	0.426061	0.334	0.429	1
Ube2d3	0.460428	0.560071	0.255	0.293	1
Fam126b	0.466136	0.433844	0.178	0.207	1
Pwwp2a	0.512753	0.482796	0.211	0.253	1
D930016D06Rik	0.514693	0.43415	0.184	0.213	1
Tnks2	0.530836	0.540035	0.315	0.379	1
Cystm1	0.548116	0.505942	0.199	0.22	1
Nbr1	0.553677	0.461369	0.21	0.235	1
Cdh1	0.563592	0.299085	0.209	0.236	1
Srr	0.564048	0.356011	0.341	0.422	1
Mbd2	0.564885	0.399434	0.212	0.25	1
Chka	0.572046	0.549202	0.303	0.377	1
Sptlc2	0.582544	0.465043	0.277	0.336	1
Sfmbt1	0.596166	0.407734	0.208	0.244	1
Zranb1	0.60062	0.434021	0.185	0.214	1
Rab14	0.601629	0.38949	0.206	0.239	1
Prpf40a	0.659188	0.440886	0.21	0.245	1
Wdr26	0.684096	0.522077	0.222	0.252	1
Map2k4	0.68694	0.459428	0.204	0.237	1
Csnk1a1	0.694854	0.477161	0.331	0.405	1
Clk4	0.701227	0.405	0.187	0.214	1
Pitpna	0.71487	0.35197	0.185	0.209	1
Ugt2b38	0.717441	0.484223	0.347	0.426	1
Clk1	0.723207	0.444136	0.235	0.278	1
Hsd17b4	0.735274	0.513317	0.277	0.339	1
Top1	0.737715	0.635506	0.293	0.355	1
Ywhae	0.745986	0.466478	0.217	0.245	1
Aqp1	0.761224	0.581833	0.193	0.22	1
Acadm	0.767334	0.489991	0.263	0.306	1
Atp5d	0.767335	0.551502	0.208	0.237	1
Kdm2a	0.767535	0.443325	0.305	0.364	1
Rps29	0.791361	0.553776	0.191	0.222	1
Gnas	0.818769	0.494423	0.232	0.267	1
Cox6a1	0.820667	0.521734	0.187	0.216	1
Dbi	0.846217	0.508519	0.244	0.284	1
Luc7l3	0.872442	0.435679	0.236	0.277	1
Zfp697	0.877621	0.437772	0.21	0.24	1
D17Wsu92e	0.887415	0.415293	0.181	0.201	1
Nfx1	0.89655	0.433293	0.202	0.227	1
Myo10	0.934902	0.475802	0.307	0.365	1
Rida	0.958212	0.560344	0.342	0.431	1
Cltc	0.959817	0.438286	0.223	0.255	1
Cnot6	0.966812	0.512955	0.178	0.201	1
Mep1a	0.979934	0.506982	0.261	0.311	1
Mia2	0.996472	0.430461	0.354	0.443	1

## Sheet: LH-AL-1
	p_val	avg_log2FC	pct.1	pct.2	p_val_adj
Tfap2b	0	1.52439	0.396	0.082	0
Pkhd1	0	1.05966	0.973	0.813	0
Dst	0	1.43348	0.733	0.415	0
Erbb4	0	3.9184	0.99	0.206	0
Efhd1	0	1.65233	0.476	0.114	0
Nckap5	0	1.47451	0.517	0.157	0
Mfsd4a	0	1.46691	0.358	0.083	0
Dnm3	0	2.42343	0.674	0.108	0
Cacnb2	0	1.66324	0.426	0.07	0
Kcnt1	0	1.37115	0.203	0.009	0
Cacnb4	0	2.71241	0.863	0.214	0
Cytip	0	1.6773	0.405	0.084	0
Stk39	0	2.03671	0.691	0.172	0
Lrp2	0	-1.9105	0.296	0.724	0
Myo3b	0	2.08443	0.461	0.059	0
Pde1a	0	1.74445	0.663	0.225	0
Pak6	0	1.37257	0.235	0.024	0
Slc12a1	0	4.57046	0.999	0.276	0
Arhgap6	0	1.88033	0.72	0.293	0
Ralyl	0	1.29942	0.206	0.016	0
Mecom	0	1.83562	0.951	0.277	0
Lrrc31	0	1.6777	0.275	0.029	0
Lrba	0	1.29754	0.814	0.542	0
Egf	0	3.10169	0.952	0.306	0
Ptger3	0	3.32075	0.748	0.065	0
Fut9	0	-2.18647	0.428	0.813	0
Ephb2	0	1.75567	0.326	0.026	0
Gm13075	0	1.45748	0.255	0.026	0
Errfi1	0	-2.36738	0.279	0.72	0
Prdm16	0	1.79096	0.543	0.119	0
Stk32b	0	1.43921	0.311	0.058	0
Slit2	0	1.97202	0.752	0.223	0
Ppargc1a	0	1.49077	0.718	0.373	0
Lrrc66	0	1.41878	0.265	0.034	0
Lnx1	0	1.71544	0.477	0.102	0
Fry	0	1.42767	0.354	0.076	0
Frmd4b	0	-2.49287	0.134	0.664	0
Srgap3	0	1.39394	0.314	0.064	0
Tmem72	0	1.96821	0.558	0.11	0
Sox5	0	1.7362	0.436	0.072	0
Pcsk6	0	2.01962	0.351	0.016	0
Me3	0	2.03294	0.729	0.208	0
Sytl2	0	1.38523	0.257	0.033	0
Tenm4	0	1.484	0.222	0.019	0
Umod	0	2.3097	0.955	0.551	0
Shank2	0	1.63874	0.709	0.354	0
Plekhg1	0	2.11228	0.561	0.078	0
Sim1	0	1.72368	0.505	0.134	0
Hk1	0	1.66107	0.421	0.09	0
Ank3	0	1.84824	0.991	0.82	0
Nudt4	0	1.47974	0.627	0.267	0
4732465J04Rik	0	1.37863	0.227	0.023	0
Slc16a7	0	1.80405	0.642	0.165	0
Tacc1	0	1.42833	0.553	0.192	0
Sgcz	0	2.46852	0.227	0.015	0
Fa2h	0	1.767	0.312	0.02	0
Lrmda	0	-2.1984	0.184	0.722	0
Cacna1d	0	1.60306	0.321	0.049	0
Enox1	0	1.75658	0.276	0.034	0
Pdgfd	0	2.22963	0.608	0.121	0
Kcnj1	0	1.68798	0.499	0.123	0
Thsd4	0	2.05259	0.276	0.028	0
Paqr5	0	2.07032	0.726	0.238	0
Cgnl1	0	1.94733	0.879	0.487	0
Bckdhb	0	2.34976	0.776	0.27	0
Abca13	0	1.63319	0.745	0.185	0
Cyfip2	0	1.6775	0.578	0.204	0
Specc1	0	1.52948	0.397	0.097	0
Rap1gap2	0	1.57445	0.506	0.14	0
Stxbp4	0	1.85611	0.68	0.295	0
Slc34a1	0	-1.94434	0.642	0.86	0
Pde4d	0	-1.71033	0.747	0.919	0
Scin	0	1.82646	0.34	0.032	0
Slc25a21	0	-2.31989	0.155	0.655	0
Rgs6	0	2.01082	0.691	0.157	0
Esrrb	0	2.3492	0.617	0.094	0
Dab2	0	-2.90895	0.296	0.78	0
Fbxl7	0	1.51182	0.335	0.055	0
Zfpm2	0	1.92434	0.326	0.021	0
Samd12	0	1.73523	0.416	0.066	0
Nrbp2	0	1.47664	0.329	0.068	0
Slc2a13	0	3.0514	0.65	0.045	0
Ppp1r1a	0	1.44871	0.309	0.059	0
Snx29	0	-1.95756	0.415	0.776	0
Kng2	0	2.09366	0.771	0.211	0
Casr	0	1.52472	0.3	0.049	0
Pla1a	0	1.45645	0.255	0.018	0
Filip1l	0	1.80448	0.268	0.022	0
Sim2	0	1.62457	0.274	0.016	0
Rab11fip3	0	-1.93089	0.222	0.689	0
Efna5	0	2.30162	0.637	0.116	0
Chst9	0	2.08972	0.413	0.031	0
Klhl14	0	1.34473	0.218	0.021	0
Keg1	0	-2.59009	0.577	0.865	0
Acsm2	2.94907e-305	-1.64054	0.524	0.822	5.78962e-301
Fads6	1.57871e-303	1.27411	0.262	0.048	3.09931e-299
Ghr	6.71615e-301	-2.05633	0.712	0.882	1.31851e-296
Slc47a1	1.45695e-300	-1.99677	0.151	0.628	2.86029e-296
Gal3st1	1.78068e-297	1.45785	0.342	0.084	3.49582e-293
Hnf4aos	9.46854e-290	-2.4581	0.04	0.518	1.85886e-285
Cdkl1	1.07735e-288	1.42154	0.562	0.218	2.11505e-284
Vav3	5.90312e-288	1.39251	0.335	0.081	1.1589e-283
Slc4a4	1.23205e-284	-1.87368	0.294	0.713	2.41876e-280
Zbtb20	5.12043e-279	-1.15126	0.958	0.968	1.00524e-274
Gramd1b	4.04774e-275	-2.93631	0.123	0.583	7.94652e-271
Shroom3	1.32648e-274	1.34971	0.7	0.373	2.60415e-270
Ndrg1	5.79863e-274	-1.97029	0.362	0.725	1.13839e-269
St3gal4	1.36265e-273	1.28897	0.26	0.052	2.67515e-269
Ppp2r2b	2.45063e-273	1.39823	0.392	0.11	4.81108e-269
Oxr1	6.72878e-272	-1.80461	0.174	0.63	1.32099e-267
Pdzd2	4.93426e-271	-2.1335	0.056	0.52	9.68694e-267
Lmo7	6.96597e-270	1.33484	0.747	0.467	1.36756e-265
Abcc2	2.0331e-268	-2.20769	0.116	0.572	3.99138e-264
Bicdl1	1.57399e-267	1.51799	0.355	0.1	3.09006e-263
Osbpl8	9.53954e-264	-1.87355	0.241	0.661	1.8728e-259
Bnc2	7.62534e-262	-2.19859	0.123	0.564	1.49701e-257
Pter	2.19117e-261	-1.9013	0.209	0.636	4.3017e-257
Frmd4a	1.81204e-257	1.1374	0.201	0.033	3.55739e-253
Gk	8.65475e-256	-1.83364	0.293	0.681	1.6991e-251
Stox2	1.71919e-254	1.22525	0.67	0.321	3.37511e-250
Rgl1	2.77072e-254	-1.93708	0.116	0.566	5.43948e-250
Slc13a1	8.04493e-252	-2.19031	0.236	0.643	1.57938e-247
Trim7	5.73481e-251	-1.9918	0.079	0.526	1.12586e-246
Acacb	5.58971e-249	1.25479	0.274	0.062	1.09737e-244
Dock8	4.09087e-248	1.3813	0.578	0.263	8.0312e-244
Arhgap42	3.49108e-247	-1.92857	0.082	0.525	6.8537e-243
Rhobtb1	3.03687e-242	-2.20848	0.064	0.496	5.96198e-238
Glis1	1.09255e-241	-2.10403	0.023	0.452	2.14489e-237
Mboat2	5.25026e-240	1.13077	0.236	0.048	1.03073e-235
Fndc9	1.27462e-235	1.26867	0.252	0.056	2.50234e-231
Plekha6	4.2623e-235	1.38161	0.66	0.378	8.36775e-231
Utrn	1.98564e-234	1.27683	0.497	0.192	3.89822e-230
Pdzrn3	5.84833e-234	-2.05705	0.059	0.482	1.14814e-229
Ston2	3.14189e-230	1.38569	0.442	0.166	6.16815e-226
Nbea	7.05186e-230	1.14777	0.486	0.184	1.38442e-225
Ror1	2.74088e-225	-1.93137	0.038	0.452	5.3809e-221
Cryl1	1.07941e-222	-1.72642	0.148	0.568	2.11909e-218
Arhgap10	1.35503e-222	-1.86115	0.059	0.471	2.6602e-218
Pfkp	5.45587e-222	1.16368	0.233	0.051	1.0711e-217
Slc17a3	6.37956e-221	-1.80181	0.144	0.553	1.25244e-216
Ranbp3l	7.49913e-219	2.27805	0.46	0.202	1.47223e-214
Dtna	1.54935e-218	1.11752	0.211	0.042	3.04169e-214
Lactb2	3.21012e-216	-1.53917	0.195	0.603	6.30211e-212
Gm37245	1.57595e-215	-2.03991	0.074	0.48	3.09391e-211
Sorl1	5.43802e-214	1.33524	0.393	0.14	1.06759e-209
Auts2	9.7037e-214	-2.27432	0.087	0.483	1.90503e-209
Hsd3b2	3.37735e-213	-1.67173	0.172	0.578	6.63042e-209
Fggy	6.25509e-211	-1.62205	0.152	0.558	1.228e-206
Gm19950	2.14983e-210	-1.9016	0.11	0.508	4.22055e-206
Mlxipl	1.08538e-209	-1.77247	0.081	0.484	2.13083e-205
Mtus1	5.95952e-209	-1.76481	0.059	0.46	1.16997e-204
Pam	4.5277e-205	-1.47694	0.258	0.643	8.88878e-201
Prom1	1.28469e-200	1.24734	0.324	0.1	2.5221e-196
Atp1a1	4.88421e-200	0.952364	0.83	0.648	9.58869e-196
Pcsk5	2.53103e-199	-1.70146	0.059	0.451	4.96892e-195
Prkd1	1.82878e-198	0.925039	0.418	0.143	3.59025e-194
Slco1a6	2.50091e-196	-1.77476	0.181	0.55	4.9098e-192
Ptpn18	3.57676e-194	1.07951	0.242	0.059	7.0219e-190
Aoah	5.26299e-192	-1.80138	0.052	0.427	1.03323e-187
Aacs	1.33694e-190	-1.86621	0.053	0.427	2.62467e-186
Ninl	1.81048e-189	1.18574	0.297	0.089	3.55434e-185
Xylt1	2.97448e-187	-1.72234	0.056	0.43	5.8395e-183
Them7	7.54817e-185	-1.81603	0.065	0.431	1.48186e-180
Cubn	1.02331e-184	-1.68618	0.095	0.468	2.00897e-180
Sh3d19	1.28783e-184	-1.43817	0.137	0.521	2.52827e-180
Nfia	5.02568e-184	-1.20543	0.439	0.721	9.86641e-180
Col27a1	8.71695e-183	-2.0666	0.045	0.406	1.71131e-178
Slc27a2	6.99464e-181	-1.29495	0.445	0.729	1.37319e-176
Kcnj15	6.32748e-180	-1.44701	0.173	0.55	1.24221e-175
Smarca2	2.70462e-179	-1.56635	0.255	0.598	5.30972e-175
Slc22a30	5.66155e-179	-1.60168	0.133	0.5	1.11148e-174
Arl15	2.1442e-178	0.848603	0.798	0.591	4.20949e-174
Slc6a6	1.15536e-177	-1.57988	0.101	0.472	2.26821e-173
Arhgef3	1.14706e-175	-1.40257	0.154	0.524	2.25191e-171
Acsm1	2.18607e-174	-1.65814	0.059	0.416	4.29169e-170
Nox4	2.95889e-170	-1.83935	0.345	0.654	5.80889e-166
Slc22a28	3.71274e-170	-1.60332	0.074	0.429	7.28884e-166
Ptprm	1.23271e-168	0.947352	0.34	0.117	2.42005e-164
Nhs	3.61062e-167	-1.45931	0.348	0.65	7.08836e-163
Ldlrad4	1.13151e-166	-1.35037	0.17	0.531	2.22138e-162
Atp1b1	4.19727e-166	0.802139	0.852	0.724	8.24007e-162
Tom1l2	3.22827e-165	1.13541	0.646	0.426	6.33775e-161
Galnt14	6.41475e-165	-1.65273	0.06	0.402	1.25934e-160
Pdzk1	2.53394e-164	-1.41665	0.134	0.492	4.97463e-160
Pecr	3.23069e-164	-1.51177	0.128	0.484	6.34249e-160
Zeb2	7.73099e-164	-1.62951	0.059	0.403	1.51775e-159
Cyp2j5	5.60229e-162	-1.23241	0.249	0.605	1.09984e-157
Kank1	2.45893e-160	1.16167	0.493	0.246	4.82738e-156
Kcnk5	2.65489e-160	-1.71706	0.048	0.38	5.21209e-156
Sgpp2	4.47745e-160	1.03666	0.287	0.09	8.79012e-156
Nr1h4	7.63428e-159	-1.30306	0.318	0.629	1.49876e-154
Wnk4	8.31009e-158	1.15111	0.385	0.156	1.63144e-153
Hgd	1.05083e-157	-1.38891	0.096	0.442	2.06299e-153
Dock4	8.98386e-156	-1.5389	0.068	0.403	1.76371e-151
Msra	1.27777e-155	-1.29514	0.171	0.521	2.50851e-151
Fut8	1.90991e-155	-1.3334	0.152	0.501	3.74954e-151
Mitf	3.30144e-155	1.1129	0.476	0.23	6.48138e-151
Dao	2.82654e-154	-1.37737	0.086	0.429	5.54905e-150
Slc22a18	9.3185e-154	-1.38889	0.096	0.437	1.82941e-149
Osbpl3	2.08346e-153	-1.2909	0.25	0.581	4.09026e-149
Acox1	3.91342e-153	-1.2538	0.274	0.605	7.68282e-149
Chpt1	3.41887e-152	-0.990464	0.622	0.817	6.71193e-148
Ar	3.16106e-151	-1.54748	0.063	0.388	6.2058e-147
Tnfaip8	8.30325e-151	-1.54538	0.192	0.521	1.63009e-146
Slc1a1	2.90062e-150	-1.38203	0.093	0.43	5.69449e-146
Atxn1	1.33822e-149	-1.23983	0.49	0.754	2.6272e-145
Pbld1	2.43216e-148	-1.36567	0.078	0.408	4.77483e-144
P3h2	4.84657e-148	0.809268	0.784	0.567	9.51478e-144
Abcg2	1.02397e-146	-1.38424	0.07	0.396	2.01026e-142
Fxyd2	1.33652e-146	0.873974	0.758	0.575	2.62386e-142
Sugct	2.45802e-146	-1.40746	0.19	0.519	4.82559e-142
Ddah1	2.46059e-146	-1.25014	0.137	0.478	4.83063e-142
Mertk	2.32958e-145	-1.45921	0.058	0.376	4.57343e-141
Slc16a9	1.80175e-144	-1.62654	0.045	0.357	3.53719e-140
Rap1gap	4.05409e-144	1.019	0.235	0.069	7.95899e-140
Hnf4g	5.08739e-144	-1.50292	0.055	0.368	9.98756e-140
Aspa	7.0261e-142	-1.4124	0.083	0.404	1.37936e-137
Kctd1	3.1065e-141	0.992412	0.358	0.14	6.09868e-137
Syt17	4.35571e-140	0.943073	0.216	0.06	8.55113e-136
Gm42397	2.28075e-139	-2.00207	0.052	0.348	4.47756e-135
Aass	1.63103e-138	-1.26689	0.126	0.451	3.20204e-134
Tanc1	1.80223e-138	1.04279	0.509	0.275	3.53814e-134
Slc17a1	7.31903e-137	-1.23181	0.16	0.487	1.43687e-132
Diaph2	2.53822e-135	1.02283	0.619	0.42	4.98303e-131
Ppara	5.28668e-135	-1.38415	0.165	0.48	1.03788e-130
Gm17276	1.35312e-134	1.2328	0.396	0.187	2.65645e-130
Sh2d4a	1.65429e-134	0.925178	0.201	0.055	3.2477e-130
Pde7b	1.76616e-134	0.925356	0.363	0.145	3.46732e-130
Slc6a20b	5.77698e-134	-1.26369	0.095	0.41	1.13414e-129
Tln2	1.06131e-133	1.03068	0.591	0.384	2.08356e-129
Bcl2	1.12504e-133	1.09678	0.364	0.155	2.20868e-129
Lrrfip1	4.83978e-133	0.935388	0.241	0.076	9.50145e-129
0610005C13Rik	8.54751e-133	-1.19715	0.135	0.457	1.67805e-128
Dgkh	3.24607e-131	-1.40162	0.042	0.332	6.37268e-127
Fhod3	1.55756e-129	1.09539	0.571	0.365	3.0578e-125
Enah	5.10991e-129	1.13599	0.399	0.192	1.00318e-124
Ppp1r16b	1.0591e-127	-1.53236	0.05	0.333	2.07923e-123
Hykk	2.16948e-127	-1.28108	0.072	0.369	4.25911e-123
Slc22a23	1.67204e-125	-1.44001	0.08	0.371	3.28254e-121
Stard8	5.64918e-124	1.02301	0.301	0.118	1.10905e-119
St8sia1	1.21177e-123	-1.35185	0.03	0.303	2.37895e-119
Tinag	1.55684e-122	-1.1642	0.141	0.449	3.05638e-118
Cdh1	6.4809e-121	1.03121	0.438	0.224	1.27233e-116
Gabrb3	1.02189e-120	-1.44068	0.048	0.321	2.00618e-116
Pah	1.66914e-120	-1.18583	0.193	0.497	3.27686e-116
4930533I22Rik	2.47811e-120	-1.59231	0.015	0.273	4.86502e-116
Msi2	7.36568e-120	0.726635	0.781	0.632	1.44603e-115
Gpc4	8.27731e-119	-1.16116	0.233	0.532	1.625e-114
Cyp2j13	8.69036e-119	-1.47917	0.093	0.377	1.70609e-114
Trpc1	1.34685e-118	-1.18145	0.081	0.37	2.64413e-114
Dpyd	1.45209e-117	-1.149	0.138	0.442	2.85074e-113
0610040J01Rik	1.88608e-117	1.03773	0.56	0.358	3.70275e-113
Pik3c2g	3.35602e-117	-1.38954	0.155	0.44	6.58854e-113
Bmp6	7.61865e-116	-1.38545	0.048	0.315	1.49569e-111
Rdh16	8.88446e-116	-1.30739	0.061	0.334	1.7442e-111
Hoga1	9.33359e-115	-1.11574	0.113	0.405	1.83237e-110
Prkag2	1.08722e-114	-1.21246	0.086	0.367	2.13443e-110
Jarid2	2.81435e-114	-1.01174	0.331	0.614	5.52512e-110
Ntn1	3.47243e-114	-1.1767	0.05	0.32	6.81707e-110
Gas2	6.41895e-114	-1.20741	0.106	0.392	1.26017e-109
Trps1	9.60259e-114	-1.06126	0.564	0.742	1.88518e-109
Sema5a	4.34863e-113	0.999777	0.437	0.232	8.53723e-109
Sord	5.19751e-113	-0.960727	0.296	0.598	1.02037e-108
Irs1	1.10099e-112	0.865961	0.203	0.062	2.16147e-108
Rnf152	2.58161e-112	-1.26196	0.052	0.317	5.06822e-108
Ndel1	1.68397e-111	-1.04336	0.174	0.471	3.30596e-107
Fnip2	5.61047e-111	-1.0128	0.274	0.563	1.10145e-106
Maf	7.47321e-111	-1.13648	0.178	0.472	1.46714e-106
Phldb2	1.50597e-110	0.711262	0.79	0.653	2.95652e-106
Wwox	9.86304e-110	0.976372	0.663	0.489	1.93631e-105
Dapk1	4.15206e-109	1.01494	0.515	0.324	8.15132e-105
Bicc1	8.81443e-108	0.742896	0.779	0.654	1.73045e-103
Abhd6	1.21091e-107	0.975388	0.247	0.091	2.37726e-103
Egfr	1.80408e-107	-1.14081	0.126	0.407	3.54177e-103
Slc9a3	2.7219e-107	1.00435	0.425	0.228	5.34363e-103
Sh3rf1	6.15952e-107	-0.920787	0.306	0.594	1.20924e-102
Fmo2	1.00417e-106	-1.21853	0.08	0.347	1.9714e-102
Nmrk1	1.31473e-106	-0.999472	0.185	0.476	2.58108e-102
Nat8f3	4.80297e-106	-1.31511	0.022	0.259	9.42919e-102
Sipa1l1	1.54703e-105	-1.08422	0.093	0.363	3.03713e-101
Hsd3b3	1.85249e-105	-1.16345	0.036	0.284	3.63682e-101
St3gal6	3.29802e-105	0.929706	0.289	0.119	6.47467e-101
Mat2a	1.18419e-104	-1.12849	0.385	0.627	2.3248e-100
Bach2	1.60557e-104	-1.14329	0.049	0.303	3.15205e-100
Cda	3.41184e-104	-1.06676	0.093	0.361	6.69813e-100
Timp3	1.61938e-103	-0.987712	0.585	0.774	3.17916e-99
Cmah	9.84739e-103	-1.29602	0.019	0.252	1.93324e-98
Akr1c21	3.79812e-102	-1.00888	0.145	0.431	7.45646e-98
Magi3	2.60072e-101	1.10645	0.48	0.303	5.10573e-97
Neat1	2.91191e-101	0.492935	0.965	0.896	5.71666e-97
Plcb1	1.36368e-100	0.604244	0.888	0.693	2.67717e-96
Fbp1	7.11407e-100	-0.949182	0.228	0.518	1.39663e-95
Folr1	1.05828e-99	-0.992798	0.147	0.425	2.07762e-95
B3gat2	2.45369e-99	-1.18943	0.022	0.248	4.81709e-95
Slc7a7	7.67371e-99	-1.40254	0.11	0.365	1.5065e-94
Slc5a12	2.29672e-98	-2.23835	0.31	0.522	4.50892e-94
Mast4	3.55371e-98	0.711302	0.782	0.658	6.97665e-94
Slc13a3	3.05369e-97	-1.16782	0.084	0.335	5.995e-93
Eps8	3.6408e-97	-1.00889	0.164	0.437	7.14762e-93
Nr3c2	4.55723e-97	0.60913	0.567	0.337	8.94675e-93
Ctnnal1	2.18466e-96	0.881386	0.205	0.072	4.28893e-92
Ugt3a2	1.54897e-95	-1.02517	0.1	0.358	3.04094e-91
A1cf	2.00929e-95	-1.10377	0.03	0.258	3.94463e-91
Man1a	3.97439e-95	-1.075	0.062	0.305	7.80251e-91
Hnf4a	5.78877e-94	-1.02337	0.071	0.316	1.13645e-89
Pard3b	1.00775e-93	0.61032	0.539	0.34	1.97841e-89
Myo1d	3.7458e-93	0.830648	0.479	0.283	7.35376e-89
Etnk1	5.1719e-93	0.961746	0.377	0.199	1.01535e-88
Vdr	1.22316e-92	-0.984735	0.174	0.445	2.4013e-88
Mtss1	1.34772e-92	-0.921262	0.249	0.519	2.64585e-88
Mapk4	1.54616e-92	-1.12105	0.041	0.267	3.03541e-88
Clic4	1.90493e-92	-1.06063	0.079	0.323	3.73976e-88
AI314278	3.105e-92	-1.07187	0.062	0.297	6.09574e-88
Acnat1	8.97143e-92	-1.22914	0.022	0.235	1.76127e-87
Slc7a13	1.70457e-91	-1.41977	0.243	0.477	3.34641e-87
Top3b	2.07007e-91	0.926324	0.276	0.119	4.06397e-87
Mfsd4b5	2.51192e-91	-0.983153	0.092	0.342	4.93141e-87
Atrnl1	2.63084e-91	-0.840918	0.312	0.58	5.16487e-87
Ppp2r3a	4.62466e-91	0.816003	0.624	0.468	9.07914e-87
Syne2	2.4946e-90	0.784052	0.657	0.52	4.89741e-86
Hlf	3.23204e-90	-1.04269	0.09	0.331	6.34513e-86
Mpp6	4.3853e-90	-0.952446	0.084	0.328	8.60922e-86
Maml2	4.8213e-90	1.05645	0.395	0.211	9.46518e-86
Cers6	6.78723e-90	-1.07306	0.114	0.361	1.33247e-85
Atp11a	7.9036e-90	-1.20355	0.219	0.464	1.55163e-85
Znrf3	1.64079e-89	0.939089	0.447	0.272	3.2212e-85
Rreb1	3.75318e-89	-0.867849	0.181	0.451	7.36824e-85
Camk2d	4.78452e-89	0.9195	0.449	0.269	9.39297e-85
Ankib1	5.29451e-89	-0.914757	0.206	0.467	1.03942e-84
Gm35281	9.00287e-89	-1.09249	0.011	0.212	1.76744e-84
Dennd5b	1.77104e-88	-0.892323	0.192	0.458	3.47691e-84
Rasa2	2.93596e-88	-0.928389	0.09	0.333	5.76388e-84
Dock9	9.81529e-88	-0.983618	0.151	0.404	1.92694e-83
Sh3tc2	2.16977e-87	-1.07327	0.028	0.238	4.2597e-83
Cyp2j11	2.35859e-87	-1.08764	0.052	0.275	4.63039e-83
Ncor1	1.60066e-86	-0.760601	0.417	0.661	3.14241e-82
Gldc	1.96674e-86	-1.58303	0.07	0.287	3.86111e-82
0610043K17Rik	4.77279e-86	-1.07239	0.05	0.269	9.36995e-82
Hacd2	1.05797e-85	-0.944864	0.113	0.357	2.07701e-81
Ocln	1.79606e-85	0.903723	0.211	0.081	3.52603e-81
Ano6	3.98057e-85	0.899365	0.473	0.301	7.81465e-81
G6pc	6.21715e-85	-1.26669	0.13	0.365	1.22055e-80
Ctnna2	9.37863e-85	-1.43599	0.022	0.222	1.84121e-80
Pck1	1.25564e-84	-0.956668	0.269	0.521	2.46508e-80
Ak4	1.2719e-84	-1.01109	0.068	0.295	2.497e-80
Ces1f	1.60153e-84	-0.903075	0.213	0.474	3.14412e-80
Gm26561	2.47934e-84	1.38935	0.233	0.096	4.86744e-80
Scp2	2.52125e-84	-1.07085	0.051	0.266	4.94971e-80
Tpk1	4.42718e-84	-0.865648	0.193	0.449	8.69143e-80
Dock1	1.22086e-83	0.850938	0.523	0.358	2.3968e-79
4930556J24Rik	1.24356e-83	0.889432	0.244	0.102	2.44135e-79
Dnajc6	1.52978e-83	-1.04055	0.051	0.266	3.00327e-79
Acot12	4.53644e-83	-1.00029	0.049	0.263	8.90594e-79
Tango2	5.92147e-83	-0.910002	0.128	0.372	1.1625e-78
Gm16685	6.37853e-83	0.931232	0.406	0.232	1.25223e-78
Esrrg	1.46762e-82	0.424189	0.975	0.893	2.88124e-78
Pax2	2.86104e-82	0.980663	0.457	0.295	5.61679e-78
Tbc1d4	3.34189e-82	0.816983	0.242	0.1	6.5608e-78
Slc16a14	3.49121e-82	-1.38014	0.042	0.246	6.85395e-78
Limch1	4.05701e-82	0.715836	0.489	0.301	7.96473e-78
Nrg1	4.41437e-82	-1.15874	0.213	0.452	8.66628e-78
Acss2	4.53891e-82	-0.982632	0.138	0.379	8.91078e-78
Nfyc	7.28693e-82	0.779691	0.602	0.459	1.43057e-77
Phactr2	6.68166e-81	-0.954579	0.21	0.459	1.31174e-76
Ksr2	8.42946e-81	-1.03556	0.02	0.213	1.65487e-76
Hoxb6	1.22115e-80	0.890831	0.295	0.142	2.39735e-76
Mafg	2.522e-80	-0.957163	0.173	0.424	4.95119e-76
Epb41	5.53776e-80	0.665888	0.742	0.642	1.08717e-75
Ntn4	1.1665e-79	1.01232	0.371	0.206	2.29007e-75
Pclo	1.42393e-79	0.902357	0.348	0.184	2.79546e-75
Adra1a	1.79232e-79	-1.27775	0.024	0.215	3.51868e-75
Veph1	2.68114e-79	-0.895129	0.171	0.415	5.26361e-75
Trabd2b	2.97404e-79	-0.863966	0.273	0.53	5.83865e-75
Gpr137b	4.43407e-79	-0.926615	0.062	0.277	8.70496e-75
Chd3	1.27349e-78	-0.922404	0.1	0.328	2.50012e-74
Ankrd33b	2.12886e-78	-0.941028	0.087	0.308	4.17937e-74
Glyat	2.88795e-78	-0.830225	0.182	0.434	5.66962e-74
Slc6a18	6.54091e-78	-1.12182	0.075	0.288	1.28411e-73
Tmem106a	8.65204e-78	-0.98821	0.057	0.265	1.69857e-73
D630045J12Rik	1.03154e-77	-0.896208	0.091	0.314	2.02512e-73
Cobl	4.7017e-77	0.978511	0.367	0.211	9.23037e-73
Pkp4	1.16598e-76	0.701471	0.699	0.609	2.28905e-72
Cdcp1	2.05292e-76	-1.02894	0.073	0.282	4.0303e-72
Gm20400	2.54891e-76	-1.1234	0.039	0.235	5.00402e-72
Xylb	3.80102e-76	-0.912015	0.056	0.262	7.46217e-72
Tmem150a	3.97731e-76	-0.916202	0.048	0.25	7.80825e-72
Tnfrsf21	7.35171e-76	-0.944731	0.171	0.403	1.44329e-71
Sypl2	8.18657e-76	-0.998931	0.024	0.21	1.60719e-71
Cryzl2	1.36403e-75	-0.899963	0.076	0.287	2.67786e-71
Cuedc1	7.17676e-75	0.787449	0.209	0.084	1.40894e-70
Slc6a15	9.35764e-75	-1.13247	0.03	0.218	1.83709e-70
Slc3a1	1.54814e-74	-0.901466	0.097	0.315	3.03931e-70
Dennd3	1.66009e-74	-0.888194	0.076	0.288	3.2591e-70
Mapk14	2.34617e-74	-0.79236	0.157	0.397	4.606e-70
Enpp3	6.3114e-74	-0.93183	0.023	0.205	1.23905e-69
Plekha7	2.18343e-73	0.635583	0.717	0.613	4.2865e-69
Casz1	2.9928e-73	0.797103	0.226	0.095	5.87546e-69
Irak2	3.23045e-73	-0.946323	0.032	0.218	6.34202e-69
Greb1l	4.18637e-73	-0.844599	0.069	0.277	8.21869e-69
Unc5c	4.91633e-73	-1.19203	0.05	0.243	9.65173e-69
Gm10732	6.52236e-73	-0.876441	0.032	0.218	1.28047e-68
Por	1.05988e-72	-0.867539	0.143	0.372	2.08075e-68
Gria3	1.23661e-72	-1.31359	0.047	0.233	2.42771e-68
Iqgap2	1.59641e-72	-1.13629	0.048	0.238	3.13408e-68
Cmip	2.92428e-72	-0.734098	0.355	0.596	5.74094e-68
Itpr2	9.6515e-72	-1.12073	0.123	0.334	1.89478e-67
Ehhadh	1.38885e-71	-1.05356	0.169	0.39	2.72658e-67
Dhtkd1	1.87383e-71	-0.860039	0.046	0.238	3.67871e-67
Agbl4	7.08244e-71	-0.901976	0.026	0.205	1.39043e-66
Rnf128	7.09035e-71	0.971894	0.301	0.157	1.39198e-66
Tgfbr3	9.94065e-71	0.857597	0.283	0.14	1.95155e-66
Spag9	1.17434e-70	-0.718618	0.306	0.551	2.30546e-66
Map3k13	2.96321e-70	-0.835452	0.08	0.283	5.81738e-66
Acadsb	3.55055e-70	0.909783	0.33	0.182	6.97044e-66
Adk	8.98554e-70	-0.647238	0.362	0.604	1.76404e-65
Ildr2	1.13194e-69	-0.952832	0.031	0.21	2.22223e-65
Mbnl2	1.33503e-69	0.63999	0.641	0.51	2.62094e-65
Slc22a1	2.14615e-69	-0.852886	0.069	0.267	4.21332e-65
Ddi2	2.24333e-69	-0.748119	0.187	0.419	4.40411e-65
Adhfe1	2.29135e-69	-0.745035	0.226	0.464	4.49838e-65
mt-Co3	1.85457e-68	0.369403	0.992	0.992	3.64089e-64
Dglucy	2.68291e-68	-0.887109	0.082	0.281	5.26708e-64
Plscr4	4.53448e-68	-0.957062	0.045	0.227	8.9021e-64
Defb1	4.53669e-68	0.746049	0.31	0.157	8.90642e-64
Tanc2	2.07527e-67	-0.647149	0.473	0.682	4.07417e-63
Wdfy3	2.21318e-67	-0.70773	0.329	0.57	4.34491e-63
Car12	5.02333e-67	-1.05816	0.155	0.364	9.86179e-63
Nipsnap1	1.44445e-66	-0.778687	0.1	0.305	2.83574e-62
Tmem116	2.74363e-66	0.792524	0.466	0.318	5.3863e-62
Kidins220	6.77683e-66	0.723074	0.574	0.456	1.33043e-61
Chka	7.99426e-66	0.759129	0.511	0.365	1.56943e-61
Acsm5	1.00921e-65	-0.888169	0.03	0.201	1.98128e-61
Epb41l1	3.14111e-65	0.901944	0.338	0.195	6.16662e-61
Pcsk7	3.4218e-65	0.86463	0.254	0.125	6.71767e-61
Gatm	5.75134e-65	-1.07129	0.16	0.362	1.1291e-60
Nos1ap	1.08563e-64	0.873353	0.398	0.257	2.13132e-60
Slc5a8	1.18139e-64	-0.925506	0.069	0.257	2.31931e-60
Arhgef18	1.78759e-64	0.881821	0.32	0.177	3.5094e-60
Slc36a1	2.74233e-64	-0.824811	0.064	0.25	5.38373e-60
Rufy3	4.09293e-64	-0.688994	0.23	0.463	8.03525e-60
Csnk1g3	4.28497e-64	-0.739456	0.144	0.358	8.41226e-60
Phyhipl	5.24211e-64	-0.822935	0.196	0.411	1.02913e-59
Gss	1.28406e-63	-0.859436	0.088	0.281	2.52088e-59
Fam214a	1.53181e-63	-0.698046	0.17	0.393	3.00725e-59
Gcnt1	1.91288e-63	-0.789651	0.112	0.317	3.75537e-59
Galnt18	1.91501e-63	0.637129	0.565	0.422	3.75956e-59
Acox3	2.96065e-63	-0.820878	0.077	0.265	5.81234e-59
Mob3b	3.13454e-63	-0.67324	0.249	0.483	6.15374e-59
Dnajc13	3.33155e-63	-0.792547	0.159	0.369	6.5405e-59
Slc16a2	4.22743e-63	-0.772669	0.151	0.363	8.29929e-59
Mtor	1.88537e-62	-0.782511	0.127	0.33	3.70137e-58
Socs5	2.1214e-62	0.813894	0.219	0.101	4.16473e-58
Tesk2	2.79344e-62	-0.854327	0.054	0.229	5.48409e-58
Cyp4b1	3.40533e-62	-0.625883	0.501	0.705	6.68534e-58
Acsl1	4.1788e-62	0.844758	0.387	0.243	8.20382e-58
Slc23a1	4.82116e-62	-0.915422	0.042	0.209	9.4649e-58
Idh2	4.92472e-62	0.805059	0.373	0.23	9.66821e-58
Epb41l5	7.50071e-62	0.826676	0.522	0.403	1.47254e-57
Fras1	8.98467e-62	-0.814095	0.109	0.306	1.76387e-57
Akr1a1	1.7926e-61	-0.777923	0.243	0.464	3.51924e-57
Prkca	2.62268e-61	-0.82037	0.103	0.297	5.14884e-57
Sema4d	3.9627e-61	-0.744212	0.089	0.279	7.77956e-57
Airn	6.86597e-61	-0.961929	0.067	0.243	1.34793e-56
Myo5b	1.17632e-60	-0.674981	0.166	0.378	2.30935e-56
Zfp697	1.59387e-60	-0.76212	0.067	0.248	3.12909e-56
Enpp6	1.92939e-60	-0.853587	0.038	0.203	3.78777e-56
Rnf169	2.81692e-60	-0.70502	0.259	0.478	5.53018e-56
Inpp5b	3.2544e-60	-0.796811	0.059	0.233	6.38905e-56
Nrp1	6.98681e-60	0.755371	0.375	0.229	1.37165e-55
Zfp810	9.42115e-60	-0.747786	0.075	0.257	1.84956e-55
Ptpn13	3.3735e-59	0.717191	0.553	0.439	6.62286e-55
2810474O19Rik	4.32611e-59	-0.835464	0.219	0.428	8.49301e-55
Ptk2b	6.54535e-59	-0.765997	0.056	0.227	1.28498e-54
Mia2	7.8374e-59	-0.646169	0.223	0.449	1.53864e-54
Gclc	1.32044e-58	-1.03328	0.286	0.489	2.59228e-54
Svil	1.63619e-58	-0.79105	0.04	0.202	3.21217e-54
Ass1	9.62545e-58	-0.704157	0.215	0.433	1.88967e-53
Epb41l3	1.19402e-57	-1.14597	0.062	0.223	2.34409e-53
Tbc1d1	1.33422e-57	-0.851452	0.086	0.263	2.61934e-53
Nfat5	2.36805e-57	0.668857	0.584	0.478	4.64895e-53
Clec2h	4.0667e-57	-1.09658	0.047	0.207	7.98374e-53
mt-Atp6	9.5258e-57	0.430299	0.944	0.935	1.87011e-52
Srr	1.39017e-56	-0.663598	0.213	0.428	2.72917e-52
Pawr	1.92299e-56	-0.66977	0.226	0.441	3.77521e-52
Slc38a2	4.37145e-56	0.769263	0.235	0.116	8.58203e-52
Upb1	1.10908e-55	-0.718709	0.053	0.216	2.17736e-51
Pcx	2.57903e-55	-0.715581	0.093	0.272	5.06316e-51
Eci3	2.78561e-55	-0.733531	0.077	0.252	5.46871e-51
Fmo1	3.13389e-55	-0.701788	0.089	0.269	6.15244e-51
Rasal2	5.01331e-55	-0.653918	0.157	0.358	9.84214e-51
Gm6999	5.1011e-55	-0.762498	0.06	0.225	1.00145e-50
Slc25a13	7.60416e-55	-0.631979	0.243	0.459	1.49285e-50
Aldh8a1	8.35263e-55	-0.729545	0.056	0.218	1.63979e-50
Pipox	1.22567e-54	-0.668882	0.088	0.268	2.40624e-50
Pcgf5	1.98352e-54	-0.710855	0.15	0.343	3.89405e-50
Cdk6	3.43394e-54	-0.751311	0.052	0.211	6.74151e-50
Ypel2	7.32355e-54	-0.811476	0.054	0.212	1.43776e-49
Agps	1.52752e-53	-0.778777	0.184	0.378	2.99883e-49
Rapgef3	2.11386e-53	-0.637996	0.128	0.318	4.14993e-49
Galnt11	3.76162e-53	-0.660103	0.143	0.337	7.38481e-49
Mal	4.97858e-53	0.65905	0.202	0.093	9.77395e-49
Ces1d	5.27343e-53	-0.82178	0.104	0.282	1.03528e-48
Me1	5.4209e-53	-0.71036	0.135	0.323	1.06423e-48
Larp4b	5.4665e-53	-0.634571	0.302	0.512	1.07318e-48
Tmprss2	6.66199e-53	0.760005	0.345	0.211	1.30788e-48
Miox	8.30814e-53	-0.662062	0.331	0.539	1.63105e-48
4931406C07Rik	8.86192e-53	-0.652876	0.208	0.416	1.73977e-48
BC005561	2.06204e-52	-0.639575	0.194	0.398	4.0482e-48
mt-Co1	2.38599e-52	0.246628	0.983	0.988	4.68417e-48
Prodh	2.48283e-52	-0.742944	0.089	0.261	4.8743e-48
Arhgap18	2.48684e-52	-0.638892	0.194	0.401	4.88217e-48
Sipa1l3	2.94423e-52	0.769563	0.303	0.175	5.78011e-48
Apex2	3.97557e-52	-0.698361	0.06	0.219	7.80484e-48
Arhgap32	6.09021e-52	-0.636009	0.2	0.399	1.19563e-47
Manba	7.3344e-52	-0.654712	0.162	0.356	1.43989e-47
Deptor	7.7435e-52	0.801398	0.36	0.231	1.5202e-47
Kansl1l	8.30279e-52	-0.587796	0.381	0.584	1.63e-47
Slc5a2	1.65301e-51	-0.964301	0.094	0.258	3.2452e-47
Adck1	1.77033e-51	0.7497	0.204	0.098	3.47551e-47
Trp53bp2	2.00762e-51	0.786664	0.232	0.12	3.94135e-47
Peli2	2.05873e-51	0.689358	0.463	0.336	4.0417e-47
Gm12353	4.61396e-51	0.739673	0.215	0.106	9.05812e-47
Sfxn1	6.28438e-51	-0.685332	0.071	0.233	1.23375e-46
Gatsl2	2.21114e-50	-0.721665	0.077	0.24	4.3409e-46
Ppp1r9a	2.37255e-50	0.767311	0.243	0.128	4.6578e-46
Ttc7b	7.45158e-50	-0.650531	0.063	0.219	1.46289e-45
Adcy6	1.22279e-49	0.713007	0.216	0.108	2.40059e-45
Far1	1.64705e-49	-0.609499	0.162	0.354	3.23349e-45
Ssh2	2.23422e-49	0.602533	0.555	0.439	4.38622e-45
Ap2a2	4.1975e-49	-0.649886	0.116	0.29	8.24054e-45
Slc22a8	5.44749e-49	-0.74078	0.077	0.237	1.06945e-44
Cabcoco1	5.75211e-49	0.713564	0.258	0.139	1.12925e-44
Spp1	7.47415e-49	0.653567	0.456	0.329	1.46732e-44
Kazn	1.26587e-48	0.822951	0.295	0.177	2.48516e-44
Vwa8	1.41831e-48	-0.576008	0.328	0.532	2.78444e-44
Foxo1	1.85529e-48	-0.663525	0.121	0.296	3.6423e-44
Garem1	2.07589e-48	0.743048	0.404	0.279	4.0754e-44
Bdh2	2.39164e-48	-0.65508	0.056	0.205	4.69527e-44
Papss2	3.06958e-48	-0.591777	0.133	0.313	6.0262e-44
Ncoa7	3.36716e-48	-0.594563	0.297	0.502	6.6104e-44
Adamts6	4.39901e-48	-0.694283	0.071	0.226	8.63614e-44
Adcy9	5.08769e-48	-0.645079	0.063	0.215	9.98816e-44
Itga6	5.81335e-48	0.7419	0.439	0.315	1.14128e-43
Neu1	7.12228e-48	-0.639567	0.131	0.31	1.39825e-43
Stxbp6	7.25404e-48	-0.637409	0.117	0.292	1.42411e-43
Cflar	2.87386e-47	-0.635054	0.157	0.339	5.64195e-43
Atp6v1b2	2.9785e-47	-0.662183	0.138	0.315	5.8474e-43
Nceh1	3.71098e-47	-0.735987	0.179	0.357	7.2854e-43
Zfp950	3.71173e-47	0.733483	0.331	0.211	7.28687e-43
Acsm3	3.82657e-47	-0.791969	0.11	0.274	7.51232e-43
Evi5	4.12662e-47	-0.573319	0.229	0.428	8.10139e-43
Strbp	4.34235e-47	0.642942	0.598	0.525	8.5249e-43
Wwp1	4.5465e-47	-0.639876	0.295	0.485	8.92569e-43
Itch	5.15726e-47	-0.55798	0.334	0.54	1.01247e-42
Clybl	7.39433e-47	-0.566692	0.297	0.5	1.45165e-42
Rnf24	7.81459e-47	-1.54075	0.107	0.259	1.53416e-42
Frrs1	1.06621e-46	-0.55422	0.145	0.327	2.09319e-42
Cobll1	1.15174e-46	0.471653	0.721	0.652	2.26109e-42
Sptlc2	1.50947e-46	-0.669425	0.163	0.342	2.96339e-42
Mpp1	1.68985e-46	-0.705349	0.057	0.202	3.31751e-42
Echdc2	2.0899e-46	-0.596059	0.104	0.272	4.10289e-42
Itpr1	2.64755e-46	-0.472506	0.677	0.782	5.19767e-42
Snx6	2.97033e-46	-0.597338	0.118	0.289	5.83135e-42
Col4a4	4.44652e-46	0.500524	0.669	0.586	8.72941e-42
Wwc1	4.74177e-46	0.507926	0.623	0.513	9.30904e-42
Proc	1.00883e-45	-0.568554	0.065	0.215	1.98054e-41
Macrod2	2.45855e-45	-0.467845	0.309	0.518	4.82662e-41
Gipc2	5.58262e-45	-0.571758	0.154	0.332	1.09598e-40
Tet2	5.73997e-45	-0.97379	0.26	0.435	1.12687e-40
Dgkd	7.32511e-45	-0.617792	0.072	0.22	1.43806e-40
Mapt	7.9698e-45	-0.582224	0.293	0.488	1.56463e-40
Ptprd	1.71576e-44	-0.559086	0.779	0.845	3.36837e-40
Slc25a51	2.41717e-44	-0.564472	0.161	0.342	4.74539e-40
Tprkb	8.61478e-44	-0.608478	0.069	0.214	1.69125e-39
Bicd1	1.39398e-43	0.753021	0.3	0.185	2.73666e-39
Mpc1	2.27943e-43	0.588606	0.532	0.424	4.47498e-39
Akap13	7.02836e-43	-0.491913	0.297	0.5	1.37981e-38
Pde4c	1.16729e-42	0.678024	0.477	0.381	2.29162e-38
Tcaim	1.22067e-42	-0.584121	0.101	0.257	2.39642e-38
Prkcz	1.34274e-42	-0.540952	0.134	0.302	2.63606e-38
Eml6	1.68189e-42	0.734518	0.262	0.152	3.30189e-38
Slc25a12	2.40959e-42	0.692125	0.354	0.239	4.73052e-38
B4galt1	3.00691e-42	-0.599915	0.073	0.217	5.90317e-38
Xpr1	3.68074e-42	-0.538854	0.193	0.374	7.22602e-38
Glb1l	4.03883e-42	-0.622729	0.081	0.225	7.92903e-38
Chuk	1.6164e-41	-0.556623	0.148	0.315	3.17332e-37
Sufu	1.86275e-41	-0.563235	0.127	0.288	3.65695e-37
Dcun1d3	5.53846e-41	-0.586654	0.09	0.237	1.08731e-36
Nfkb1	5.6996e-41	0.667229	0.273	0.164	1.11895e-36
Arsb	5.87848e-41	-0.637487	0.097	0.244	1.15406e-36
Idh1	1.33917e-40	-0.64033	0.12	0.276	2.62906e-36
Wdfy1	1.34834e-40	-0.593064	0.1	0.249	2.64706e-36
Osbp	1.36466e-40	0.698392	0.206	0.11	2.67911e-36
Zfand3	1.92285e-40	-0.500043	0.336	0.526	3.77494e-36
Oxct1	4.5081e-40	0.461482	0.659	0.574	8.8503e-36
Gmds	9.77538e-40	0.697644	0.28	0.17	1.9191e-35
Tnks2	1.04755e-39	-0.478232	0.204	0.384	2.05655e-35
Ldhb	1.09749e-39	0.524286	0.596	0.503	2.15459e-35
Sash1	1.21737e-39	-0.591854	0.126	0.28	2.38993e-35
Cd36	1.33621e-39	-0.660369	0.083	0.223	2.62324e-35
Abca3	1.47209e-39	-0.498822	0.142	0.307	2.89e-35
Syne1	1.62701e-39	0.569657	0.222	0.119	3.19414e-35
Tspan5	2.06065e-39	-0.530199	0.121	0.276	4.04546e-35
Exoc6	3.22199e-39	-0.508123	0.21	0.387	6.32541e-35
Nek7	3.60604e-39	-0.52481	0.177	0.347	7.07937e-35
Slc6a19	4.41147e-39	-0.707846	0.093	0.234	8.66059e-35
Mast2	4.84785e-39	-0.52079	0.09	0.235	9.5173e-35
Nup214	4.92878e-39	0.715128	0.226	0.127	9.67618e-35
Gstt2	1.37071e-38	-0.534542	0.126	0.28	2.69097e-34
Dmxl1	1.58722e-38	-0.549909	0.318	0.509	3.11604e-34
Atp6v0a4	2.47948e-38	-0.539837	0.347	0.536	4.86772e-34
Ralgapa2	2.63141e-38	-0.66562	0.238	0.414	5.16598e-34
Rock2	2.96619e-38	-0.550905	0.195	0.366	5.82322e-34
Sec24a	3.0958e-38	-0.526583	0.155	0.316	6.07768e-34
Dmxl2	7.36057e-38	-0.54141	0.07	0.202	1.44503e-33
Slc22a5	8.67925e-38	-0.579886	0.104	0.247	1.70391e-33
Ephx2	1.13195e-37	-0.55401	0.085	0.224	2.22225e-33
Smurf2	1.20574e-37	-0.508417	0.186	0.354	2.3671e-33
Plekhg3	1.27861e-37	0.661804	0.239	0.14	2.51017e-33
Selenbp1	1.36629e-37	-0.497692	0.15	0.311	2.6823e-33
Tspan9	1.62282e-37	0.585239	0.381	0.269	3.18593e-33
mt-Co2	1.79452e-37	0.309718	0.93	0.927	3.523e-33
Gstz1	3.22479e-37	-0.481161	0.128	0.281	6.33091e-33
Zfp618	3.75626e-37	0.733153	0.334	0.23	7.37429e-33
Plekha5	9.41607e-37	-0.500862	0.19	0.358	1.84856e-32
Tmem117	9.58329e-37	-0.203417	0.309	0.182	1.88139e-32
Vti1a	9.5844e-37	-0.429192	0.445	0.624	1.88161e-32
Gclm	1.06243e-36	-0.52824	0.163	0.324	2.08577e-32
Dock5	1.45153e-36	-0.529256	0.087	0.223	2.84964e-32
Pank1	2.09595e-36	-0.649903	0.239	0.397	4.11476e-32
Hnf1aos1	2.20167e-36	-0.607466	0.25	0.417	4.32232e-32
Rai14	3.71167e-36	-0.544944	0.109	0.25	7.28675e-32
Fndc3a	3.85781e-36	-0.47935	0.2	0.367	7.57365e-32
Slco1a1	4.40483e-36	-0.652476	0.106	0.245	8.64756e-32
Foxn3	4.99163e-36	-0.467239	0.27	0.445	9.79956e-32
Herc4	6.27862e-36	-0.473776	0.175	0.338	1.23262e-31
Hnf1b	6.64211e-36	-0.57957	0.318	0.482	1.30398e-31
Abat	7.04078e-36	-0.447575	0.151	0.308	1.38225e-31
Kcnq1	8.81497e-36	0.399984	0.351	0.225	1.73055e-31
Kif12	1.11066e-35	-0.555775	0.087	0.22	2.18045e-31
Amacr	1.19933e-35	-0.529492	0.099	0.237	2.35453e-31
Atxn7l1	1.53512e-35	-0.474263	0.151	0.307	3.01374e-31
Mical3	2.09937e-35	0.696294	0.333	0.231	4.12149e-31
Rbpms2	3.47287e-35	-0.526705	0.087	0.217	6.81794e-31
Ell2	5.49897e-35	-0.575318	0.092	0.222	1.07956e-30
Bcl2l1	7.17641e-35	-0.573552	0.218	0.375	1.40887e-30
Nuak2	9.85481e-35	-0.607287	0.17	0.321	1.9347e-30
Gphn	1.00764e-34	-0.380685	0.696	0.804	1.97821e-30
Nhsl1	1.63013e-34	-0.523951	0.096	0.228	3.20028e-30
Clint1	2.77329e-34	-0.466008	0.216	0.385	5.44452e-30
Lmtk2	3.23827e-34	-0.47516	0.141	0.289	6.35738e-30
Farp1	3.87489e-34	0.607221	0.381	0.282	7.60719e-30
Ddo	4.43777e-34	0.644991	0.441	0.354	8.71222e-30
Polr3e	7.54437e-34	-0.528382	0.086	0.215	1.48111e-29
Lamp2	1.01257e-33	-0.459116	0.257	0.432	1.98787e-29
Slc7a8	1.1274e-33	-0.853857	0.096	0.219	2.21331e-29
Arid5b	1.24565e-33	-0.453726	0.326	0.506	2.44546e-29
Aatf	1.47842e-33	-0.478986	0.099	0.231	2.90244e-29
Ldhd	1.51548e-33	-0.485605	0.128	0.273	2.97519e-29
Fam208a	1.65309e-33	-0.491942	0.193	0.352	3.24535e-29
Hmgcs1	2.05764e-33	-0.531563	0.168	0.319	4.03955e-29
Ccdc141	3.00936e-33	0.466461	0.454	0.333	5.90798e-29
Cux1	3.02189e-33	-0.402785	0.507	0.669	5.93257e-29
Larp1b	3.58896e-33	0.57644	0.466	0.377	7.04585e-29
Kalrn	3.75426e-33	-0.422901	0.16	0.31	7.37036e-29
Phactr4	4.11049e-33	-0.461497	0.182	0.338	8.06972e-29
Tnpo1	8.3188e-33	-0.425937	0.181	0.338	1.63315e-28
Igfbp4	1.1862e-32	-0.504154	0.16	0.309	2.32876e-28
Tmem19	1.49902e-32	-0.543388	0.082	0.204	2.94288e-28
Papd5	1.6871e-32	-0.422426	0.157	0.306	3.31211e-28
Arhgap5	1.95927e-32	0.511558	0.564	0.501	3.84644e-28
Ccnl2	3.59268e-32	-0.446214	0.253	0.424	7.05314e-28
Gls	3.67797e-32	0.576978	0.405	0.299	7.2206e-28
Magi1	3.72248e-32	0.461833	0.662	0.618	7.30797e-28
Dmtn	3.80507e-32	0.654511	0.299	0.203	7.47011e-28
Ube2e1	4.22891e-32	-0.460035	0.115	0.251	8.3022e-28
Eml4	4.53341e-32	0.582255	0.267	0.168	8.89999e-28
Fam107b	4.55548e-32	0.706869	0.321	0.228	8.94331e-28
Ccs	5.49624e-32	-0.463059	0.099	0.229	1.07902e-27
Psme4	6.54599e-32	-0.401186	0.343	0.526	1.28511e-27
Ipmk	1.07261e-31	-0.623997	0.088	0.209	2.10574e-27
Psd3	1.23024e-31	0.459109	0.206	0.114	2.4152e-27
Ccdc50	1.27073e-31	-0.453307	0.187	0.342	2.49469e-27
Mylip	1.743e-31	-0.508579	0.083	0.203	3.42185e-27
Tulp3	1.76235e-31	-0.452971	0.11	0.241	3.45985e-27
Stxbp5l	1.96109e-31	-0.50492	0.145	0.285	3.85001e-27
Tcf7l2	2.19656e-31	0.612449	0.425	0.339	4.31229e-27
Arhgef38	3.20699e-31	0.515974	0.202	0.114	6.29596e-27
Map2k6	5.66811e-31	-0.473269	0.086	0.206	1.11276e-26
Gab2	1.08214e-30	-0.478112	0.212	0.365	2.12445e-26
Trpm7	1.32675e-30	-0.486932	0.391	0.567	2.60468e-26
Cachd1	1.79635e-30	0.673078	0.355	0.263	3.5266e-26
Slc9a8	2.20245e-30	-0.495965	0.124	0.254	4.32385e-26
Kl	2.39883e-30	-0.521829	0.218	0.371	4.70939e-26
Mapre2	2.9094e-30	-0.509133	0.1	0.223	5.71173e-26
Cpeb4	4.73147e-30	-0.405193	0.276	0.442	9.28882e-26
Mpv17l	6.07873e-30	-0.504137	0.14	0.275	1.19338e-25
Caprin1	6.36787e-30	-0.425666	0.201	0.354	1.25014e-25
Zcchc14	6.43814e-30	-0.422402	0.126	0.26	1.26394e-25
St13	6.77434e-30	-0.410687	0.112	0.242	1.32994e-25
Alas1	7.72573e-30	-0.49291	0.1	0.222	1.51671e-25
Rere	8.03364e-30	-0.346474	0.64	0.766	1.57716e-25
Sema4b	8.91372e-30	0.645533	0.239	0.15	1.74994e-25
Slc25a42	1.56201e-29	-0.472924	0.111	0.237	3.06655e-25
Blmh	1.70778e-29	-0.460905	0.096	0.216	3.35271e-25
Itgav	1.71447e-29	-0.412892	0.216	0.371	3.36584e-25
Slc35d1	1.92909e-29	-0.440314	0.109	0.233	3.7872e-25
Csad	2.09563e-29	-0.417703	0.154	0.291	4.11414e-25
Nhsl2	2.78919e-29	0.6962	0.368	0.281	5.47573e-25
Smyd3	2.96195e-29	-0.455872	0.152	0.289	5.81489e-25
Ankrd13c	3.23601e-29	-0.420197	0.177	0.323	6.35293e-25
Etv6	4.37132e-29	-0.496959	0.274	0.427	8.58177e-25
Cndp2	8.94339e-29	-0.494317	0.199	0.344	1.75577e-24
Pik3c2a	1.35254e-28	-0.413084	0.214	0.365	2.65532e-24
Zhx2	1.54379e-28	-0.38533	0.123	0.253	3.03076e-24
Pikfyve	1.7708e-28	-0.437068	0.122	0.25	3.47644e-24
Gkap1	1.79857e-28	-0.445711	0.134	0.262	3.53095e-24
Ankrd44	2.08424e-28	-0.473009	0.088	0.203	4.09178e-24
Med14	4.31626e-28	-0.450668	0.099	0.217	8.47369e-24
Trappc9	4.7604e-28	-0.364924	0.207	0.354	9.34561e-24
Mprip	4.78824e-28	0.61576	0.369	0.286	9.40027e-24
Tsc22d1	5.15061e-28	-0.816337	0.147	0.268	1.01117e-23
Map3k3	6.0487e-28	0.638853	0.288	0.201	1.18748e-23
Aldh6a1	6.31528e-28	-0.395751	0.228	0.383	1.23982e-23
Wdfy2	8.60883e-28	-0.429244	0.112	0.234	1.69009e-23
Herc3	8.78051e-28	-0.392531	0.175	0.316	1.72379e-23
Slc22a6	1.65245e-27	-0.434264	0.138	0.271	3.24409e-23
Cpeb2	1.67811e-27	0.583536	0.298	0.208	3.29447e-23
Xpnpep1	1.6798e-27	-0.440572	0.105	0.223	3.29778e-23
Gatad2a	2.44826e-27	-0.44578	0.1	0.216	4.80642e-23
Chchd3	2.45499e-27	0.473985	0.592	0.56	4.81963e-23
Acyp2	2.93139e-27	-0.401303	0.168	0.304	5.75491e-23
Ctnna1	3.02982e-27	0.508942	0.455	0.374	5.94814e-23
Fto	4.21839e-27	-0.375673	0.294	0.454	8.28155e-23
Zmynd8	5.28748e-27	0.62486	0.365	0.284	1.03804e-22
Sqstm1	5.82947e-27	-0.476631	0.122	0.244	1.14444e-22
Lrrc58	5.94413e-27	-0.458398	0.167	0.3	1.16695e-22
D930016D06Rik	6.36202e-27	-0.417385	0.101	0.217	1.24899e-22
Iqgap1	6.59294e-27	0.506333	0.276	0.184	1.29433e-22
Zc3h12c	7.2753e-27	-0.426802	0.141	0.268	1.42829e-22
Vgll4	8.47963e-27	0.573567	0.375	0.289	1.66472e-22
Gbf1	1.90193e-26	-0.356256	0.316	0.478	3.73387e-22
Sfmbt1	2.32416e-26	-0.388183	0.124	0.248	4.5628e-22
Tmem87a	3.11698e-26	-0.400593	0.127	0.249	6.11925e-22
Fnip1	5.33751e-26	-0.372286	0.192	0.332	1.04786e-21
Pbx3	7.53856e-26	0.673635	0.251	0.167	1.47997e-21
Dnajc12	7.94857e-26	-0.45628	0.091	0.202	1.56046e-21
Tlk1	7.99234e-26	-0.367534	0.224	0.368	1.56906e-21
Ddx5	8.9357e-26	-0.366309	0.643	0.76	1.75426e-21
Tmcc1	1.13112e-25	0.505569	0.504	0.447	2.22062e-21
2024-03-06	1.21947e-25	-0.39418	0.189	0.327	2.39407e-21
Sox6	1.22095e-25	0.417702	0.558	0.5	2.39697e-21
Rora	1.45022e-25	-0.362194	0.455	0.613	2.84707e-21
Synrg	1.47431e-25	-0.370116	0.101	0.216	2.89436e-21
Lgmn	1.70379e-25	-0.454785	0.188	0.322	3.34489e-21
Clpx	1.78647e-25	-0.381372	0.17	0.304	3.50719e-21
Ppp2r5a	1.87969e-25	0.59873	0.279	0.195	3.6902e-21
Slc30a9	2.08587e-25	-0.37631	0.188	0.325	4.09498e-21
Elovl7	2.14689e-25	0.605986	0.257	0.174	4.21477e-21
Mep1a	3.0357e-25	-0.400373	0.181	0.314	5.95968e-21
Insr	3.14153e-25	-0.369228	0.204	0.345	6.16745e-21
Myo10	3.68676e-25	0.465386	0.443	0.358	7.23786e-21
Lims1	4.36502e-25	-0.381599	0.134	0.256	8.5694e-21
Hagh	4.7348e-25	-0.35793	0.161	0.291	9.29535e-21
Supt3	5.03846e-25	0.633812	0.301	0.221	9.8915e-21
Picalm	6.16317e-25	-0.366828	0.27	0.418	1.20995e-20
Pim3	7.06444e-25	-0.357997	0.151	0.28	1.38689e-20
Ldlrad3	7.54882e-25	-0.373993	0.178	0.311	1.48198e-20
Mdm2	8.71289e-25	-0.58986	0.148	0.267	1.71051e-20
Sil1	9.06139e-25	-0.31884	0.187	0.325	1.77893e-20
Aff1	1.03009e-24	0.501333	0.47	0.402	2.02228e-20
Rin2	1.28259e-24	-0.376804	0.198	0.338	2.51798e-20
Trio	1.62688e-24	-0.40742	0.343	0.493	3.19388e-20
Pepd	1.81699e-24	-0.368087	0.11	0.223	3.56711e-20
Map2k5	1.86554e-24	-0.329855	0.197	0.337	3.66243e-20
Bphl	2.48313e-24	-0.345294	0.15	0.277	4.87488e-20
Baiap2l2	2.52919e-24	0.593874	0.26	0.18	4.96531e-20
Smg6	3.3957e-24	-0.396868	0.398	0.546	6.66643e-20
Dnajc19	3.52049e-24	-0.403325	0.13	0.246	6.91143e-20
Msantd2	6.68067e-24	0.605154	0.207	0.133	1.31155e-19
Map3k5	1.2526e-23	0.500918	0.483	0.424	2.4591e-19
Park2	1.54459e-23	0.421442	0.646	0.603	3.03234e-19
mt-Nd4	1.92512e-23	0.314118	0.775	0.764	3.77939e-19
Spire1	2.28971e-23	0.559938	0.23	0.152	4.49516e-19
Gys1	2.44402e-23	0.566205	0.212	0.136	4.7981e-19
Fah	3.71077e-23	-0.317676	0.099	0.205	7.28499e-19
Cat	4.28332e-23	-0.370333	0.192	0.322	8.40901e-19
Rbm26	6.10478e-23	-0.318647	0.31	0.465	1.19849e-18
Dennd1a	7.21591e-23	-0.298335	0.578	0.716	1.41663e-18
Kifc3	9.18244e-23	-0.315674	0.242	0.385	1.8027e-18
Psmd11	1.01348e-22	-0.379599	0.117	0.226	1.98966e-18
Fam13a	1.03849e-22	0.44603	0.361	0.277	2.03877e-18
Fam126b	1.08555e-22	-0.352647	0.104	0.211	2.13115e-18
Arhgap26	1.10523e-22	-0.530234	0.223	0.348	2.16979e-18
Nus1	1.17229e-22	-0.442831	0.123	0.229	2.30144e-18
Snap23	1.38349e-22	-0.333894	0.104	0.21	2.71608e-18
Anks1	1.39239e-22	0.592455	0.363	0.291	2.73355e-18
Mpp5	1.94529e-22	-0.355545	0.18	0.306	3.81899e-18
Ahdc1	1.96671e-22	0.584325	0.23	0.156	3.86104e-18
Svopl	2.10559e-22	-0.3659	0.111	0.218	4.13369e-18
Traf3	2.5172e-22	-0.367035	0.111	0.217	4.94177e-18
Atad2b	2.56651e-22	-0.303243	0.238	0.382	5.03857e-18
Mfhas1	2.89243e-22	-0.322728	0.127	0.238	5.67842e-18
Hnrnpr	3.4326e-22	0.574739	0.339	0.265	6.73889e-18
Ulk2	5.65866e-22	-0.373623	0.151	0.268	1.11091e-17
Rbbp8	6.88169e-22	0.559021	0.219	0.144	1.35101e-17
Hook2	7.69764e-22	-0.373169	0.103	0.205	1.5112e-17
Cdk8	7.83242e-22	-0.332473	0.251	0.39	1.53766e-17
Cdh16	8.60808e-22	0.467144	0.304	0.223	1.68994e-17
Fbxw11	9.64121e-22	-0.295702	0.169	0.294	1.89276e-17
Fermt2	1.23119e-21	0.574759	0.302	0.228	2.41707e-17
Atp2c1	1.36038e-21	0.550601	0.223	0.15	2.67069e-17
Itgb8	1.71472e-21	-0.335595	0.172	0.294	3.36633e-17
Crot	1.73179e-21	-0.423757	0.138	0.248	3.39985e-17
Pard3	2.37303e-21	0.422991	0.555	0.521	4.65874e-17
Eif4g3	2.4495e-21	-0.321159	0.276	0.42	4.80887e-17
AC149090.1	2.91379e-21	-0.343183	0.252	0.39	5.72035e-17
Osbpl6	3.15138e-21	-0.303823	0.5	0.643	6.1868e-17
Gab1	3.43607e-21	-0.294341	0.17	0.291	6.7457e-17
Arhgap29	3.47295e-21	0.574648	0.26	0.187	6.8181e-17
Lamb1	4.21031e-21	0.626656	0.233	0.162	8.26569e-17
Dip2c	4.46181e-21	-0.3469	0.361	0.511	8.75943e-17
[truncated: 386 more rows]

## Sheet: EC-1
	p_val	avg_log2FC	pct.1	pct.2	p_val_adj
[truncated: 245 more rows]

[truncated: 14 more sheets: CNT, EC-2, LH-AL-2, InjuredPT-B, CD_PC, MC, IC-B-1, DCT_CNT, Podocytes, IC-A, IC-B-2, Macrophage, LH-DL, LH-AL-3]
